# Supplementary material for: Context-specific regulatory genetic variation in MTOR dampens neutrophil-T cell crosstalk in pneumonia-associated sepsis
Source: Nat Commun. 2026 Feb 25;17:3201. doi: 10.1038/s41467-026-69919-7 (PMC13057173; doi:10.1038/s41467-026-69919-7)
Supplement: Supplementary file 3 — Supplementary Data 1-8 [file 41467_2026_69919_MOESM3_ESM.xlsx]

## Sheet: Supplementary Data 1
			SRS interaction						NLR interaction
Gene.ID	Lead.eQTL	Symbol	Interaction_beta	Interaction_SE	Interaction_t	Interaction_pval.LRT	FDR	FDR<0.01	Interaction_beta	Interaction_SE	Interaction_t	Interaction_pval_LRT	FDR	FDR<0.01
ENSG00000164305	rs10000507	CASP3	0.0209999	0.025791	0.814232	0.416617	0.699059	FALSE	0.00882752	0.0122271	0.721965	0.472114	0.760425	FALSE
ENSG00000128039	rs10000850	SRD5A3	-0.0989509	0.0438334	-2.25743	0.0242231	0.132242	FALSE	-0.0422413	0.0212763	-1.98537	0.0488097	0.240303	FALSE
ENSG00000272839	rs1000137	AC011899.3	-0.12404	0.0425573	-2.91466	0.00366761	0.0338764	FALSE	-0.0511578	0.0206614	-2.47601	0.0135159	0.108731	FALSE
ENSG00000121892	rs10001795	PDS5A	0.0167983	0.0165029	1.0179	0.308887	0.603841	FALSE	0.00512913	0.00854066	0.600554	0.548437	0.807335	FALSE
ENSG00000170390	rs10004630	DCLK2	-0.0963153	0.0245536	-3.92265	9.47259e-05	0.00186558	TRUE	-0.0188285	0.0113267	-1.66231	0.0976634	0.355003	FALSE
ENSG00000164099	rs10009331	PRSS12	-0.0320328	0.0154307	-2.07591	0.0385328	0.178357	FALSE	-0.0194601	0.00708216	-2.74776	0.00612662	0.0642765	FALSE
ENSG00000198155	rs10009670	ZNF876P	-0.0357859	0.0149307	-2.3968	0.016732	0.102617	FALSE	-0.00497036	0.00724036	-0.686479	0.492474	0.774732	FALSE
ENSG00000170509	rs10010424	HSD17B13	-0.025727	0.0290383	-0.885969	0.37578	0.664616	FALSE	0.0161342	0.0140295	1.15002	0.253356	0.569246	FALSE
ENSG00000128059	rs10010544	PPAT	-0.0287797	0.0315889	-0.911073	0.362487	0.65388	FALSE	-0.0182886	0.0153394	-1.19226	0.233658	0.54906	FALSE
ENSG00000168228	rs10012973	ZCCHC4	0.0818346	0.0195192	4.19252	3.04121e-05	0.000721813	TRUE	0.0162129	0.00942107	1.72092	0.0858194	0.332057	FALSE
ENSG00000109320	rs10013613	NFKB1	-0.0325957	0.0162739	-2.00295	0.0454504	0.199118	FALSE	-0.0164253	0.0077779	-2.11179	0.0356673	0.198409	FALSE
ENSG00000154447	rs10013658	SH3RF1	-0.214475	0.0410726	-5.22186	2.22834e-07	1.05115e-05	TRUE	-0.0746038	0.0197814	-3.7714	0.000174	0.00483094	TRUE
ENSG00000172403	rs10014331	SYNPO2	-0.00507475	0.0215604	-0.235374	0.814289	0.924754	FALSE	0.00300148	0.0103813	0.289125	0.772496	0.912561	FALSE
ENSG00000138750	rs10015467	NUP54	0.0286814	0.0186823	1.53522	0.125184	0.368201	FALSE	0.0150978	0.00925522	1.63127	0.103145	0.364213	FALSE
ENSG00000249863	rs10015571	AC021106.1	0.0205467	0.0307153	0.668939	0.503604	0.759734	FALSE	0.00656751	0.0136557	0.480935	0.630707	0.84729	FALSE
ENSG00000251129	rs10016376	LINC02506	0.0131184	0.0315942	0.415215	0.678852	0.863519	FALSE	0.0442236	0.0142261	3.10862	0.00195874	0.0290863	FALSE
ENSG00000259674	rs1001839	AC092868.2	-0.00733352	0.0199325	-0.367918	0.713084	0.879578	FALSE	-0.00294627	0.00935202	-0.315041	0.753145	0.905482	FALSE
ENSG00000285448	rs1001879	AL136961.1	-0.019488	0.023731	-0.821203	0.411631	0.694473	FALSE	-0.00408816	0.0102366	-0.399368	0.689638	0.873675	FALSE
ENSG00000231160	rs10019144	KLF3-AS1	-0.103395	0.0306668	-3.37156	0.000780651	0.0104079	FALSE	-0.0373792	0.014558	-2.56761	0.0104064	0.0922868	FALSE
ENSG00000256448	rs1002127	AP000763.3	-0.0455036	0.0315693	-1.44139	0.149819	0.407536	FALSE	-0.0107308	0.0147061	-0.729683	0.465658	0.756056	FALSE
ENSG00000145214	rs10023660	DGKQ	-0.0271852	0.0411	-0.661441	0.508846	0.762563	FALSE	-0.0372222	0.0215473	-1.72746	0.0843793	0.328785	FALSE
ENSG00000286292	rs10023706	AC099343.5	-0.0454917	0.025496	-1.78427	0.0747154	0.269104	FALSE	0.00422136	0.0121083	0.348634	0.728573	0.895674	FALSE
ENSG00000138792	rs10024396	ENPEP	0.0446398	0.0191407	2.33219	0.0202143	0.117082	FALSE	0.02213	0.0086953	2.54505	0.0112116	0.0971926	FALSE
ENSG00000284968	rs10026594	AC093827.4	0.037062	0.0248972	1.4886	0.137	0.388486	FALSE	-0.00682609	0.0107778	-0.633346	0.526919	0.796196	FALSE
ENSG00000053900	rs10027814	ANAPC4	-0.00638807	0.0149004	-0.428718	0.668359	0.858447	FALSE	-0.0124933	0.00716271	-1.74422	0.0814924	0.32211	FALSE
ENSG00000163293	rs10028155	NIPAL1	-0.187887	0.0388086	-4.84138	1.56688e-06	5.64032e-05	TRUE	-0.0139348	0.0177708	-0.78414	0.433128	0.731187	FALSE
ENSG00000259959	rs10028155	AC107068.1	-0.0508515	0.0399235	-1.27372	0.203115	0.483677	FALSE	0.0285102	0.0180239	1.5818	0.114163	0.385017	FALSE
ENSG00000198189	rs10028441	HSD17B11	0.0239961	0.0191397	1.25374	0.210199	0.493652	FALSE	0.0071005	0.00859826	0.825806	0.409583	0.712146	FALSE
ENSG00000145439	rs10031084	CBR4	0.0585078	0.0284554	2.05613	0.0400661	0.18308	FALSE	0.00818726	0.0140644	0.582128	0.560593	0.814463	FALSE
ENSG00000109586	rs10031414	GALNT7	-0.00373574	0.019948	-0.187274	0.851479	0.939516	FALSE	-0.00624823	0.00939161	-0.665298	0.507522	0.783541	FALSE
ENSG00000109814	rs10034296	UGDH	0.00587573	0.0245442	0.239394	0.810851	0.923256	FALSE	7.97937e-05	0.0120726	0.00660947	0.994727	0.998799	FALSE
ENSG00000185619	rs10034650	PCGF3	0.0260008	0.0213836	1.21592	0.225949	0.513246	FALSE	0.0193773	0.0104668	1.85131	0.0679494	0.290176	FALSE
ENSG00000066583	rs10036270	ISOC1	0.0609235	0.0383716	1.58773	0.113682	0.347945	FALSE	0.0325816	0.0177751	1.83299	0.0673811	0.288918	FALSE
ENSG00000248874	rs10039495	C5orf17	0.0554749	0.0279655	1.98369	0.0486526	0.208495	FALSE	-0.000393477	0.0146861	-0.0267925	0.97887	0.992282	FALSE
ENSG00000153113	rs10039522	CAST	0.000934087	0.0261477	0.0357235	0.971553	0.988992	FALSE	0.0178545	0.0128271	1.39194	0.164276	0.46336	FALSE
ENSG00000136514	rs1003995	RTP4	0.0874648	0.0346711	2.5227	0.0118173	0.0800945	FALSE	0.0228349	0.0175973	1.29764	0.195331	0.504581	FALSE
ENSG00000133302	rs10041843	SLF1	0.0166072	0.0225032	0.737992	0.460917	0.73122	FALSE	-0.00429018	0.0108228	-0.396403	0.693101	0.875271	FALSE
ENSG00000169131	rs10043919	ZNF354A	0.128128	0.0414439	3.0916	0.00209921	0.0224267	FALSE	0.0446847	0.0180107	2.48101	0.0136177	0.108993	FALSE
ENSG00000203999	rs1004414	LINC01270	0.0711522	0.0533089	1.33472	0.182219	0.456426	FALSE	-0.00819598	0.0242484	-0.338	0.735898	0.898923	FALSE
ENSG00000128438	rs1004439	TBC1D27P	-0.131772	0.0458865	-2.87169	0.00433931	0.0385158	FALSE	-0.0490206	0.0222152	-2.20662	0.0278851	0.1726	FALSE
ENSG00000227242	rs10047061	NBPF13P	-0.159952	0.0385653	-4.14756	3.96366e-05	0.000907509	TRUE	-0.0890235	0.0188474	-4.72339	2.76999e-06	0.000163958	TRUE
ENSG00000279584	rs10052318	AC005593.1	0.0404251	0.0194236	2.08123	0.0382778	0.177475	FALSE	0.0271704	0.00950441	2.85871	0.00458439	0.0527495	FALSE
ENSG00000152409	rs10052358	JMY	0.036896	0.021261	1.73538	0.0830871	0.28751	FALSE	0.0231876	0.00960029	2.41531	0.0159582	0.12168	FALSE
ENSG00000197016	rs1005254	ZNF470	0.000838244	0.0282272	0.0296963	0.976309	0.990707	FALSE	0.00748892	0.0142233	0.526524	0.598594	0.831796	FALSE
ENSG00000145780	rs10055339	FEM1C	0.0498222	0.0202691	2.45804	0.0144699	0.0924632	FALSE	0.00541529	0.00971546	0.557389	0.57734	0.824657	FALSE
ENSG00000125445	rs1005714	MRPS7	-0.0129065	0.0172588	-0.747819	0.455139	0.726821	FALSE	0.00365893	0.00842042	0.43453	0.664459	0.863813	FALSE
ENSG00000171604	rs10057666	CXXC5	-0.0480825	0.0339784	-1.41509	0.157838	0.419919	FALSE	-0.00922987	0.0147036	-0.627729	0.530373	0.798382	FALSE
ENSG00000275074	rs1005900	NUDT18	0.00548351	0.0239919	0.228557	0.819458	0.926164	FALSE	0.0125495	0.0117919	1.06425	0.287418	0.605348	FALSE
ENSG00000256453	rs10060640	DND1	0.00474947	0.0221145	0.214768	0.83	0.930286	FALSE	-0.00589183	0.0108887	-0.541095	0.588592	0.827999	FALSE
ENSG00000132842	rs10062813	AP3B1	-0.0242445	0.014637	-1.65638	0.0980104	0.319607	FALSE	-0.00649783	0.00656575	-0.989656	0.32918	0.648434	FALSE
ENSG00000164181	rs10062839	ELOVL7	0.0195052	0.0321043	0.607556	0.543729	0.785612	FALSE	-0.00716337	0.0144373	-0.496169	0.620563	0.843966	FALSE
ENSG00000272335	rs10064434	AC093297.2	0.0514753	0.0246458	2.0886	0.0370268	0.173412	FALSE	0.0182979	0.0116823	1.5663	0.118022	0.393438	FALSE
ENSG00000112992	rs10065689	NNT	0.00849876	0.0143719	0.591347	0.554646	0.793264	FALSE	0.00353459	0.00710572	0.497429	0.620059	0.843762	FALSE
ENSG00000064652	rs10066638	SNX24	-0.0237638	0.0224475	-1.05864	0.289936	0.583357	FALSE	-0.00761904	0.0102704	-0.741846	0.459593	0.752351	FALSE
ENSG00000047662	rs1006723	FAM184B	0.00457028	0.0158125	0.28903	0.772564	0.9075	FALSE	-0.00268802	0.00751911	-0.357492	0.720734	0.89006	FALSE
ENSG00000145685	rs10068518	LHFPL2	-0.0222571	0.0366558	-0.607193	0.543987	0.785637	FALSE	-0.0208139	0.0161097	-1.29201	0.197278	0.506625	FALSE
ENSG00000113300	rs10069	CNOT6	-0.000643048	0.0197669	-0.0325315	0.97406	0.989949	FALSE	-0.00348646	0.00986606	-0.353379	0.723902	0.892199	FALSE
ENSG00000113742	rs10070064	CPEB4	0.0153489	0.0228648	0.67129	0.502553	0.759396	FALSE	-0.000959378	0.010146	-0.0945573	0.924695	0.97141	FALSE
ENSG00000145703	rs10073282	IQGAP2	0.0228243	0.030245	0.754648	0.45163	0.72448	FALSE	0.0119833	0.0137822	0.869478	0.38496	0.694598	FALSE
ENSG00000109084	rs1007398	TMEM97	0.00302832	0.024092	0.125698	0.900031	0.96297	FALSE	0.00148693	0.0115925	0.128267	0.898253	0.960923	FALSE
ENSG00000185261	rs10074178	KIAA0825	-0.0475178	0.0281878	-1.68576	0.0922039	0.307481	FALSE	-0.00159305	0.0128953	-0.123538	0.901682	0.96257	FALSE
ENSG00000113240	rs10076182	CLK4	-0.0693516	0.0294688	-2.35339	0.0192376	0.112589	FALSE	-0.0254202	0.0151282	-1.68032	0.0931998	0.348236	FALSE
ENSG00000169131	rs10076182	ZNF354A	-0.221057	0.0428696	-5.15651	3.41068e-07	1.51886e-05	TRUE	-0.0545206	0.0227679	-2.39462	0.0178278	0.130015	FALSE
ENSG00000152503	rs10076833	TRIM36	-0.0019454	0.0255346	-0.076187	0.939487	0.976858	FALSE	-0.00776853	0.0120297	-0.645777	0.519231	0.790304	FALSE
ENSG00000113448	rs10077172	PDE4D	-0.0329009	0.0371341	-0.886003	0.376395	0.66508	FALSE	0.0102599	0.0170696	0.601062	0.548107	0.807242	FALSE
ENSG00000253520	rs10078796	AC136628.3	0.0452628	0.0205286	2.20486	0.0279145	0.144987	FALSE	0.0162637	0.0102506	1.58662	0.112913	0.382977	FALSE
ENSG00000160299	rs1007893	PCNT	0.0447941	0.0198063	2.26161	0.0246381	0.133704	FALSE	0.00229002	0.0101203	0.22628	0.82103	0.931964	FALSE
ENSG00000120708	rs10079806	TGFBI	-0.0644128	0.0676451	-0.952216	0.34137	0.63333	FALSE	-0.0517978	0.0293819	-1.76291	0.078206	0.314695	FALSE
ENSG00000146278	rs10080662	PNRC1	-0.0117488	0.0177182	-0.663094	0.508857	0.762563	FALSE	0.00642749	0.00875673	0.734006	0.465331	0.755814	FALSE
ENSG00000229180	rs10081172	AC006001.3	-0.0104466	0.0260221	-0.40145	0.688484	0.869309	FALSE	-0.0167581	0.012701	-1.31944	0.189022	0.498907	FALSE
ENSG00000107679	rs10082476	PLEKHA1	0.0114074	0.0257758	0.442563	0.658852	0.853288	FALSE	0.00881231	0.0117233	0.75169	0.453935	0.746721	FALSE
ENSG00000087502	rs10082956	ERGIC2	-0.00734259	0.0219837	-0.334002	0.738963	0.891658	FALSE	-0.0049005	0.0110828	-0.442171	0.658739	0.86122	FALSE
ENSG00000251301	rs10083027	LINC02384	0.0906482	0.0378365	2.39579	0.016995	0.103642	FALSE	0.0599354	0.0172044	3.48373	0.000522241	0.0113028	FALSE
ENSG00000273824	rs10083027	AC008033.3	0.104484	0.0241235	4.33122	1.75546e-05	0.000454427	TRUE	0.039322	0.0108718	3.6169	0.000342996	0.00820275	TRUE
ENSG00000106484	rs1008633	MEST	0.0480838	0.0501098	0.959567	0.337557	0.630226	FALSE	0.0211064	0.0241556	0.87377	0.382407	0.692052	FALSE
ENSG00000253549	rs10088136	CA3-AS1	-0.0159556	0.0271743	-0.587157	0.557263	0.794889	FALSE	-0.0178839	0.0131786	-1.35705	0.176049	0.481083	FALSE
ENSG00000157551	rs1008842	KCNJ15	-0.022155	0.0296472	-0.747287	0.455369	0.727012	FALSE	-0.00430594	0.013257	-0.324804	0.745382	0.902888	FALSE
ENSG00000147421	rs10088428	HMBOX1	0.0365608	0.0217421	1.68156	0.0929713	0.309086	FALSE	0.000577338	0.0103308	0.055885	0.955514	0.983114	FALSE
ENSG00000147408	rs10090551	CSGALNACT1	-0.153008	0.0411549	-3.71787	0.000214384	0.00359871	TRUE	-0.0135514	0.0202695	-0.668562	0.505048	0.782101	FALSE
ENSG00000279858	rs10090551	AC068880.4	-0.0454494	0.0250454	-1.81468	0.07017	0.259505	FALSE	-0.0273099	0.0122033	-2.23791	0.0254565	0.162836	FALSE
ENSG00000287975	rs10092214	AC113143.3	-0.0163592	0.0245187	-0.667211	0.505096	0.760637	FALSE	-0.000986312	0.0121743	-0.0810159	0.93543	0.975441	FALSE
ENSG00000147324	rs10093912	MFHAS1	0.0232682	0.0342674	0.679019	0.497214	0.755646	FALSE	0.0500433	0.0166748	3.00113	0.00287908	0.0382455	FALSE
ENSG00000222898	rs10096620	RN7SKP97	0.0818778	0.0204725	3.9994	6.93571e-05	0.0014199	TRUE	0.00168989	0.0105305	0.160477	0.872694	0.952561	FALSE
ENSG00000104518	rs10099003	GSDMD	-0.0824366	0.0272744	-3.02249	0.00262073	0.0263272	FALSE	-0.0239784	0.0134743	-1.77957	0.0765781	0.310618	FALSE
ENSG00000204839	rs10099003	MROH6	-0.00675562	0.0378792	-0.178347	0.858561	0.942882	FALSE	-0.0112726	0.0186802	-0.603451	0.54642	0.806573	FALSE
ENSG00000164951	rs10099485	PDP1	-0.0279645	0.0192489	-1.45279	0.146554	0.403319	FALSE	-0.00663765	0.00866471	-0.766056	0.443834	0.739617	FALSE
ENSG00000263368	rs1010026	AC069366.1	-0.116335	0.0314705	-3.69666	0.000236617	0.00390117	TRUE	-0.0212878	0.0152032	-1.40022	0.166359	0.467181	FALSE
ENSG00000176623	rs10102749	RMDN1	0.0353777	0.0139366	2.53848	0.0112969	0.0778408	FALSE	-0.00200284	0.00656823	-0.304929	0.760556	0.908811	FALSE
ENSG00000106263	rs1010300	EIF3B	-0.00474725	0.0179394	-0.264626	0.791721	0.916026	FALSE	0.0112001	0.0086014	1.30212	0.19467	0.504581	FALSE
ENSG00000104518	rs10103957	GSDMD	0.277792	0.0329754	8.42422	1.77536e-16	5.00149e-14	TRUE	0.0750289	0.0166079	4.51767	7.17066e-06	0.000369449	TRUE
ENSG00000258818	rs1010459	RNASE4	-0.00473565	0.0178687	-0.265025	0.791631	0.916026	FALSE	0.00198074	0.00872287	0.227075	0.820899	0.931964	FALSE
ENSG00000116857	rs1010502	TMEM9	0.0938836	0.0276739	3.39249	0.000805352	0.0106279	FALSE	0.0699005	0.0134318	5.20411	2.45136e-07	2.06596e-05	TRUE
ENSG00000169490	rs10105311	TM2D2	-0.0385763	0.0169169	-2.28035	0.02282	0.126866	FALSE	0.00114616	0.00807886	0.141871	0.88727	0.957019	FALSE
ENSG00000104714	rs10106060	ERICH1	-0.070292	0.0270415	-2.59942	0.0106307	0.0745476	FALSE	0.00764079	0.0133774	0.571171	0.568071	0.818346	FALSE
ENSG00000253307	rs10107024	AC011676.1	0.0264825	0.0192542	1.37541	0.169322	0.438153	FALSE	-0.00268884	0.00941938	-0.285458	0.775369	0.913473	FALSE
ENSG00000164265	rs1010764	SCGB3A2	0.0685728	0.0163099	4.20437	2.95877e-05	0.00070743	TRUE	0.016097	0.00808712	1.99045	0.0469909	0.234973	FALSE
ENSG00000163214	rs1010858	DHX57	0.00188633	0.0223474	0.0844094	0.932814	0.975367	FALSE	0.00649646	0.0103364	0.6285	0.529851	0.797974	FALSE
ENSG00000261220	rs10109080	AC103706.1	-0.00621719	0.0241048	-0.257923	0.796865	0.917989	FALSE	-0.00507467	0.0113403	-0.447492	0.655198	0.85984	FALSE
ENSG00000249859	rs10109337	PVT1	0.000419191	0.0288299	0.0145402	0.988414	0.995558	FALSE	0.00329134	0.0134727	0.244296	0.807067	0.925742	FALSE
ENSG00000246089	rs10110198	AC016065.1	-0.0048297	0.0262927	-0.18369	0.854314	0.940651	FALSE	-0.0159198	0.0124056	-1.28327	0.200399	0.510259	FALSE
ENSG00000036448	rs10110395	MYOM2	-0.296779	0.0627927	-4.72633	2.68748e-06	8.99923e-05	TRUE	-0.170291	0.0309584	-5.50065	5.05859e-08	5.54962e-06	TRUE
ENSG00000254207	rs10110585	AC100797.1	-0.0367024	0.0138355	-2.65278	0.0081214	0.0611891	FALSE	-0.00470542	0.00676855	-0.695189	0.487003	0.771614	FALSE
ENSG00000197415	rs1011060	VEPH1	-0.0282602	0.042264	-0.668658	0.503887	0.759844	FALSE	0.0164881	0.0211366	0.78007	0.43597	0.732527	FALSE
ENSG00000160949	rs1011211	TONSL	0.00122058	0.0231282	0.0527746	0.957912	0.982869	FALSE	0.0134503	0.0103062	1.30507	0.192612	0.502908	FALSE
ENSG00000136960	rs10112316	ENPP2	0.00676518	0.0304761	0.221983	0.824362	0.927821	FALSE	0.0174863	0.0152393	1.14745	0.251569	0.567272	FALSE
ENSG00000147813	rs10112966	NAPRT	0.0165628	0.0246271	0.672544	0.501731	0.758997	FALSE	0.00821094	0.0129218	0.635432	0.526492	0.795748	FALSE
ENSG00000155158	rs10114494	TTC39B	0.0182898	0.028552	0.64058	0.521935	0.770267	FALSE	0.00678186	0.012629	0.537005	0.591299	0.828838	FALSE
ENSG00000237529	rs10114696	AL137847.2	0.0175403	0.0117488	1.49295	0.13578	0.385786	FALSE	0.00789955	0.00562114	1.40533	0.160311	0.457734	FALSE
ENSG00000165275	rs10115653	TRMT10B	0.0272454	0.0188803	1.44306	0.149566	0.407361	FALSE	0.0205892	0.00860171	2.39362	0.016906	0.125966	FALSE
ENSG00000136816	rs10116248	TOR1B	-0.071314	0.0303793	-2.34746	0.0191335	0.1123	FALSE	-0.0438216	0.0154027	-2.84507	0.00461157	0.0529187	FALSE
ENSG00000176386	rs10117451	CDC26	-0.0117423	0.0182473	-0.643507	0.519996	0.769392	FALSE	-0.011904	0.00826273	-1.44069	0.150306	0.443598	FALSE
ENSG00000096968	rs10117501	JAK2	-0.00995497	0.0222888	-0.446636	0.655397	0.851348	FALSE	0.00613609	0.0105377	0.582298	0.56082	0.814632	FALSE
ENSG00000269934	rs1011879	AL353593.1	-0.0380985	0.0193998	-1.96386	0.0498201	0.211056	FALSE	-0.0273779	0.00963561	-2.84132	0.00459285	0.0527992	FALSE
ENSG00000215548	rs10120296	FRG1JP	0.0305194	0.0537263	0.568053	0.570255	0.80224	FALSE	0.021813	0.0266951	0.817116	0.416062	0.716951	FALSE
ENSG00000198000	rs10123342	NOL8	-0.01827	0.0155194	-1.17724	0.239743	0.531355	FALSE	-0.000444944	0.00705423	-0.0630748	0.949764	0.980724	FALSE
ENSG00000272871	rs10123973	AL159169.2	-0.00045533	0.0191674	-0.0237554	0.981064	0.992945	FALSE	-0.000430784	0.00926639	-0.0464889	0.962944	0.985645	FALSE
ENSG00000176101	rs10124249	SSNA1	-0.0421434	0.0140799	-2.99317	0.00289281	0.0281865	FALSE	0.00872714	0.00696273	1.25341	0.211376	0.524769	FALSE
ENSG00000160345	rs10124932	C9orf116	-0.0134392	0.0125842	-1.06795	0.286006	0.580008	FALSE	-0.00611419	0.00603194	-1.01364	0.31203	0.630601	FALSE
ENSG00000175899	rs1012588	A2M	0.00765155	0.0238956	0.320208	0.749257	0.8963	FALSE	-0.0152882	0.0119005	-1.28467	0.199339	0.508986	FALSE
ENSG00000196968	rs10128354	FUT11	0.00869172	0.0194443	0.447007	0.65496	0.851231	FALSE	-0.012941	0.00975382	-1.32676	0.185131	0.492676	FALSE
ENSG00000274576	rs10129319	IGHV2-70	-0.102894	0.0589387	-1.74579	0.084349	0.290403	FALSE	-0.0459784	0.030275	-1.51869	0.132399	0.417249	FALSE
ENSG00000243064	rs1013001	ABCC13	0.0414231	0.0331388	1.24999	0.212	0.495994	FALSE	0.0325652	0.0154579	2.1067	0.0353992	0.197844	FALSE
ENSG00000170270	rs10132640	GON7	0.0115099	0.0207646	0.554302	0.579408	0.807808	FALSE	-0.00650716	0.00970535	-0.670472	0.502616	0.78013	FALSE
ENSG00000100596	rs10132804	SPTLC2	-0.0447358	0.026294	-1.70137	0.0898478	0.302549	FALSE	-0.0192212	0.0128441	-1.4965	0.135796	0.422736	FALSE
ENSG00000129465	rs10133078	RIPK3	0.00335547	0.0260595	0.128762	0.897553	0.961907	FALSE	0.0221292	0.0129355	1.71073	0.0897713	0.34011	FALSE
ENSG00000211970	rs10133227	IGHV4-61	-0.0029229	0.0668153	-0.0437459	0.965312	0.986466	FALSE	-0.0349696	0.0341946	-1.02266	0.30923	0.626871	FALSE
ENSG00000203485	rs10133301	INF2	0.0633699	0.0338271	1.87335	0.0615519	0.240416	FALSE	0.0525335	0.017486	3.00432	0.00277716	0.0372807	FALSE
ENSG00000140030	rs10133933	GPR65	-0.0839794	0.0269275	-3.11873	0.0018955	0.0207815	FALSE	-0.0441095	0.0128058	-3.44449	0.000651479	0.0134154	FALSE
ENSG00000119686	rs10135260	FLVCR2	0.0323071	0.0535779	0.602993	0.547616	0.788769	FALSE	-0.0376415	0.0263931	-1.42618	0.154324	0.448451	FALSE
ENSG00000186615	rs10136155	KTN1-AS1	0.0292178	0.0230574	1.26718	0.205313	0.486675	FALSE	0.00858918	0.011163	0.769431	0.44172	0.738219	FALSE
ENSG00000177465	rs10137762	ACOT4	-0.0321752	0.0182823	-1.75991	0.0787248	0.278855	FALSE	-0.0187927	0.00818132	-2.29702	0.0218491	0.149103	FALSE
ENSG00000211965	rs10137980	IGHV3-49	0.111356	0.0696704	1.59832	0.110365	0.341261	FALSE	0.0966893	0.035719	2.70695	0.00704706	0.070118	FALSE
ENSG00000211967	rs10137980	IGHV3-53	0.000563897	0.0570896	0.0098774	0.992146	0.997168	FALSE	0.0187749	0.0293245	0.640248	0.52355	0.794313	FALSE
ENSG00000232216	rs10137980	IGHV3-43	-0.152757	0.0572105	-2.67008	0.00771669	0.059102	FALSE	-0.0439976	0.0294936	-1.49177	0.136464	0.423985	FALSE
ENSG00000224373	rs10138532	IGHV4-59	-0.0842197	0.0687835	-1.22442	0.221191	0.50796	FALSE	0.00812249	0.0348255	0.233234	0.816076	0.929563	FALSE
ENSG00000258526	rs10139825	AL049828.1	0.0137545	0.0187654	0.732973	0.46365	0.732557	FALSE	0.00580745	0.00918431	0.632323	0.527228	0.796334	FALSE
ENSG00000119638	rs10141345	NEK9	0.0260227	0.0152881	1.70216	0.0891707	0.300771	FALSE	0.0127997	0.00725736	1.76369	0.0780826	0.314456	FALSE
ENSG00000010270	rs1014136	STARD3NL	0.00937311	0.0217281	0.431383	0.666219	0.857436	FALSE	-0.0100341	0.0107264	-0.93546	0.350419	0.665203	FALSE
ENSG00000214548	rs10144381	MEG3	-0.00841183	0.0605336	-0.138961	0.88983	0.958144	FALSE	0.0249981	0.0303146	0.824622	0.409692	0.712146	FALSE
ENSG00000259719	rs10144612	LINC02284	0.0578278	0.0380048	1.52159	0.133874	0.38249	FALSE	0.0280815	0.0186147	1.50856	0.132299	0.417154	FALSE
ENSG00000258867	rs10145904	LINC01146	0.0644212	0.0351789	1.83124	0.0675749	0.253313	FALSE	-0.00219841	0.0170485	-0.128951	0.89751	0.960693	FALSE
ENSG00000020922	rs1014666	MRE11	0.0177424	0.0173065	1.02518	0.305537	0.600463	FALSE	0.00705744	0.00843567	0.836619	0.402914	0.706849	FALSE
ENSG00000166704	rs1014767	ZNF606	0.00334621	0.0227986	0.146772	0.883334	0.954549	FALSE	0.0292052	0.0100287	2.91216	0.00368215	0.0456063	FALSE
ENSG00000176593	rs1014767	AC008969.1	-0.0293697	0.0276022	-1.06404	0.287938	0.581617	FALSE	0.00616953	0.0122852	0.502192	0.615642	0.842662	FALSE
ENSG00000100852	rs10149068	ARHGAP5	0.00849255	0.027073	0.313691	0.753897	0.898946	FALSE	-0.0026336	0.0128626	-0.204749	0.837772	0.939182	FALSE
ENSG00000100813	rs10149569	ACIN1	0.0144219	0.01687	0.854882	0.393311	0.677691	FALSE	0.00434447	0.00849367	0.511495	0.609868	0.838881	FALSE
ENSG00000119673	rs10150828	ACOT2	-0.0317034	0.0277822	-1.14114	0.254325	0.548423	FALSE	0.005345	0.0128865	0.414775	0.67835	0.868829	FALSE
ENSG00000134001	rs10151844	EIF2S1	-0.00497392	0.0223232	-0.222814	0.823711	0.92782	FALSE	-0.000777044	0.0109463	-0.0709872	0.943476	0.978938	FALSE
ENSG00000189136	rs10152179	UBE2Q2P1	0.135748	0.0342846	3.95944	8.33843e-05	0.00166243	TRUE	0.0616585	0.0190034	3.24461	0.00122516	0.0211552	FALSE
ENSG00000230373	rs10152179	GOLGA6L5P	0.0466666	0.0299878	1.55619	0.121217	0.360866	FALSE	0.0297588	0.0164849	1.80521	0.0713801	0.298399	FALSE
ENSG00000166140	rs10152371	ZFYVE19	-0.00744721	0.0162633	-0.457914	0.647492	0.846485	FALSE	-0.0120385	0.00802326	-1.50045	0.133983	0.419593	FALSE
ENSG00000128923	rs10152372	MINDY2	-0.0186733	0.0229284	-0.814417	0.417254	0.699725	FALSE	-0.00865505	0.0108305	-0.799139	0.42436	0.724109	FALSE
ENSG00000169018	rs10152450	FEM1B	-0.0131732	0.0163429	-0.806053	0.420334	0.700996	FALSE	-0.00576525	0.00843311	-0.683644	0.494267	0.775301	FALSE
ENSG00000138744	rs10155195	NAAA	-0.00442051	0.0376059	-0.117548	0.906426	0.965664	FALSE	-0.0314018	0.0163137	-1.92488	0.0545528	0.255423	FALSE
ENSG00000287104	rs10155208	AC097382.3	-0.0119461	0.0258279	-0.462527	0.644111	0.844594	FALSE	-0.0117635	0.01247	-0.943348	0.345641	0.662088	FALSE
ENSG00000105352	rs1015758	CEACAM4	-0.00500007	0.03929	-0.127261	0.898739	0.962542	FALSE	0.00172855	0.0193126	0.089504	0.92869	0.972862	FALSE
ENSG00000268154	rs10158820	AL451085.1	0.0130267	0.0296032	0.440043	0.659926	0.853917	FALSE	0.0130428	0.0141133	0.924149	0.355537	0.66928	FALSE
ENSG00000175575	rs10160362	PAAF1	0.0250602	0.0251355	0.997002	0.319015	0.613189	FALSE	0.0291201	0.0116965	2.48964	0.0129618	0.106215	FALSE
ENSG00000278993	rs10160981	AC002350.2	0.072308	0.0228782	3.16056	0.00163644	0.0183449	FALSE	0.0240882	0.0109674	2.19636	0.0287177	0.175449	FALSE
ENSG00000004700	rs10161011	RECQL	-0.00377389	0.0148074	-0.254865	0.80023	0.919127	FALSE	-0.00221847	0.00679439	-0.326516	0.747158	0.903401	FALSE
ENSG00000128283	rs1016107	CDC42EP1	-0.0984451	0.0526398	-1.87016	0.0618437	0.240841	FALSE	0.00953514	0.0254179	0.375135	0.707753	0.883328	FALSE
ENSG00000230107	rs1016110	AL022316.1	-0.0628675	0.0226512	-2.77546	0.00563297	0.0470649	FALSE	-0.00425242	0.0107306	-0.396289	0.692026	0.87475	FALSE
ENSG00000258102	rs10161436	MAP1LC3B2	-0.0159207	0.0367704	-0.432977	0.665481	0.856998	FALSE	0.00974965	0.0168776	0.577668	0.563995	0.815569	FALSE
ENSG00000127903	rs10164281	ZNF835	-0.0175277	0.0213879	-0.819517	0.41297	0.695565	FALSE	-0.00513651	0.0102917	-0.499094	0.618804	0.842866	FALSE
ENSG00000130508	rs10164792	PXDN	-0.0171673	0.0256927	-0.668177	0.504506	0.760397	FALSE	-0.00403542	0.0126769	-0.31833	0.750373	0.904888	FALSE
ENSG00000115486	rs10166612	GGCX	-0.0116167	0.0267711	-0.433927	0.664373	0.856678	FALSE	-0.00397239	0.0125985	-0.315306	0.752921	0.905482	FALSE
ENSG00000233266	rs10167891	HMGB1P31	-0.00892039	0.0160308	-0.556454	0.577937	0.807176	FALSE	0.00390453	0.00808733	0.482797	0.629266	0.846784	FALSE
ENSG00000079785	rs10169288	DDX1	-0.172512	0.0150926	-11.4302	3.59102e-28	3.08536e-25	TRUE	-0.066995	0.00756411	-8.85695	6.26067e-18	4.68666e-15	TRUE
ENSG00000222020	rs10170311	HDAC4-AS1	-0.0402563	0.0285099	-1.41201	0.158214	0.42048	FALSE	0.000909979	0.0138325	0.0657857	0.947586	0.979777	FALSE
ENSG00000225889	rs10170666	AC012368.1	-0.0309244	0.0317213	-0.974878	0.329777	0.622064	FALSE	-0.0152904	0.0151069	-1.01214	0.311637	0.630098	FALSE
ENSG00000035115	rs10171111	SH3YL1	-0.0174845	0.0232544	-0.751877	0.453287	0.725519	FALSE	-0.00818535	0.0114728	-0.713456	0.475636	0.762044	FALSE
ENSG00000141504	rs1017163	SAT2	0.0220898	0.0217631	1.01501	0.310319	0.604816	FALSE	0.00434218	0.00978264	0.443866	0.65931	0.861346	FALSE
ENSG00000153815	rs1017238	CMIP	-0.0166226	0.0170692	-0.973837	0.330408	0.62276	FALSE	-0.0019497	0.00812446	-0.239979	0.810612	0.927369	FALSE
ENSG00000179915	rs10173817	NRXN1	0.0177548	0.0178184	0.996436	0.319185	0.613242	FALSE	-0.00191855	0.00829003	-0.231429	0.816985	0.929793	FALSE
ENSG00000273449	rs1017497	AC093788.1	-0.00807009	0.0192526	-0.419168	0.67511	0.861825	FALSE	-0.000219855	0.00914333	-0.0240453	0.980828	0.993238	FALSE
ENSG00000237753	rs10177499	AC079922.2	0.0441361	0.0322385	1.36905	0.17142	0.44091	FALSE	0.011306	0.0163196	0.692784	0.488572	0.772226	FALSE
ENSG00000271936	rs10177595	AC012073.1	-0.0173853	0.0181907	-0.955722	0.340667	0.632932	FALSE	-0.00116274	0.00857573	-0.135585	0.892467	0.958523	FALSE
ENSG00000172954	rs10180482	LCLAT1	-0.0940287	0.0221001	-4.25468	2.32535e-05	0.000579503	TRUE	-0.03759	0.0112156	-3.3516	0.00084073	0.0161618	FALSE
ENSG00000035115	rs10181015	SH3YL1	0.0135571	0.0244269	0.555004	0.579251	0.807808	FALSE	-0.00213818	0.0114092	-0.187409	0.851344	0.945925	FALSE
ENSG00000172985	rs10182250	SH3RF3	-0.124287	0.0511491	-2.4299	0.0153291	0.0961055	FALSE	-0.00789565	0.0252093	-0.313204	0.754211	0.905736	FALSE
ENSG00000123607	rs10182473	TTC21B	-0.0151608	0.0209232	-0.724594	0.469355	0.736542	FALSE	0.0060886	0.0103683	0.587232	0.557263	0.812882	FALSE
ENSG00000232973	rs10183195	CYP1B1-AS1	-0.0855608	0.044437	-1.92544	0.0546531	0.22293	FALSE	-0.0407655	0.0194522	-2.09568	0.0364132	0.200829	FALSE
ENSG00000268996	rs1018330	MAN1B1-DT	0.0194746	0.0256211	0.760098	0.447417	0.72273	FALSE	0.0123229	0.0122899	1.00269	0.316502	0.635802	FALSE
ENSG00000125551	rs10184182	PLGLB2	0.00197327	0.0205068	0.096225	0.923365	0.972519	FALSE	-0.0041017	0.00946948	-0.43315	0.664935	0.863899	FALSE
ENSG00000183281	rs10184182	PLGLB1	-0.0551948	0.0318974	-1.73038	0.0842509	0.29022	FALSE	-0.00441617	0.0150723	-0.293	0.769879	0.911733	FALSE
ENSG00000225793	rs1018471	AL080250.1	-0.0390229	0.0206473	-1.88998	0.0590389	0.234231	FALSE	-0.0172503	0.00932242	-1.8504	0.0645582	0.281188	FALSE
ENSG00000144115	rs10185660	THNSL2	0.0632873	0.0580063	1.09104	0.278037	0.572828	FALSE	0.0745277	0.029145	2.55714	0.0110411	0.0961624	FALSE
ENSG00000229160	rs10187700	AC009229.2	0.109342	0.0335784	3.25634	0.00119512	0.0145151	FALSE	0.0156188	0.0161472	0.967279	0.333871	0.652688	FALSE
ENSG00000143942	rs10187718	CHAC2	-0.0831326	0.0339473	-2.44887	0.0145104	0.0926307	FALSE	-0.0358195	0.0179405	-1.99657	0.0463035	0.232992	FALSE
ENSG00000091409	rs10188182	ITGA6	-0.0929665	0.0502857	-1.84876	0.0648622	0.247815	FALSE	0.0041401	0.024061	0.172067	0.863388	0.950144	FALSE
ENSG00000206028	rs1018834	Z99774.1	0.0540341	0.0262206	2.06074	0.0398327	0.182271	FALSE	0.0202624	0.0126047	1.60753	0.108418	0.373706	FALSE
ENSG00000211594	rs10189080	IGKJ4	-0.00319163	0.0368935	-0.0865093	0.931107	0.974811	FALSE	-0.0285382	0.0209376	-1.36301	0.173249	0.476107	FALSE
ENSG00000115946	rs10190515	PNO1	0.0150435	0.0198887	0.756384	0.450445	0.723924	FALSE	-0.00461178	0.00938345	-0.49148	0.623893	0.844559	FALSE
ENSG00000204524	rs1019071	ZNF805	0.0323831	0.0224754	1.44082	0.149899	0.407668	FALSE	0.0103736	0.010626	0.976249	0.329115	0.648434	FALSE
ENSG00000196912	rs10191071	ANKRD36B	-0.0576611	0.030146	-1.91273	0.0560804	0.226895	FALSE	-0.0446677	0.0145022	-3.08007	0.00220795	0.0317456	FALSE
ENSG00000204745	rs10191614	AC083899.1	-0.00227836	0.0276836	-0.0822998	0.934421	0.975696	FALSE	-0.0100576	0.0128703	-0.78146	0.434621	0.731902	FALSE
ENSG00000284879	rs10191614	AC133644.3	-0.0244847	0.0285463	-0.857717	0.392276	0.676464	FALSE	0.0185095	0.0134686	1.37427	0.17013	0.472125	FALSE
ENSG00000285793	rs10191614	AC125232.2	0.039977	0.0265673	1.50474	0.132757	0.380687	FALSE	0.0149723	0.012184	1.22885	0.220366	0.535534	FALSE
ENSG00000124019	rs10192135	FAM124B	0.0570254	0.0359543	1.58605	0.113125	0.347391	FALSE	0.0321764	0.0185031	1.73897	0.082852	0.324977	FALSE
ENSG00000246225	rs1019214	AC006299.1	-0.0273224	0.0165702	-1.64889	0.0994551	0.322133	FALSE	-0.00706289	0.00795926	-0.88738	0.374992	0.685107	FALSE
ENSG00000115392	rs10193760	FANCL	-0.0301022	0.024504	-1.22846	0.220733	0.507537	FALSE	-0.0132099	0.0119631	-1.10422	0.26994	0.586923	FALSE
ENSG00000171055	rs10194100	FEZ2	0.0544839	0.0164886	3.30434	0.000990974	0.0124801	FALSE	0.00122777	0.00841426	0.145915	0.884031	0.955754	FALSE
ENSG00000136717	rs10194375	BIN1	-0.0764657	0.0253994	-3.01054	0.00272719	0.0271175	FALSE	-0.0307088	0.0123464	-2.48726	0.0134151	0.108532	FALSE
ENSG00000115159	rs10195257	GPD2	-0.067984	0.0230215	-2.95306	0.0032308	0.0306501	FALSE	-0.0127852	0.0108543	-1.17789	0.239071	0.553517	FALSE
ENSG00000152256	rs10195843	PDK1	-0.0302766	0.0229127	-1.32139	0.186608	0.462775	FALSE	-0.00714118	0.010748	-0.664417	0.508228	0.78355	FALSE
ENSG00000115956	rs10197292	PLEK	0.0183114	0.0184267	0.993743	0.322112	0.616035	FALSE	0.00776249	0.00836586	0.927877	0.353901	0.668005	FALSE
ENSG00000179833	rs10199045	SERTAD2	-0.0537547	0.0568624	-0.945347	0.344681	0.637965	FALSE	-0.10012	0.025844	-3.87401	0.000115612	0.0035114	TRUE
ENSG00000135976	rs10199493	ANKRD36	0.000255252	0.0285362	0.00894485	0.992873	0.997568	FALSE	-0.00484579	0.0139334	-0.347781	0.728015	0.895477	FALSE
ENSG00000153823	rs10200504	PID1	0.192811	0.0640802	3.00891	0.00272388	0.0271175	FALSE	0.080269	0.0248365	3.2319	0.00127714	0.0217281	FALSE
ENSG00000163798	rs10201652	SLC4A1AP	-0.00929934	0.0149826	-0.620676	0.538575	0.781377	FALSE	0.00855796	0.00745065	1.14862	0.250912	0.566758	FALSE
ENSG00000180871	rs10203547	CXCR2	0.00303011	0.0264816	0.114423	0.908946	0.966604	FALSE	-0.00163484	0.0103763	-0.157555	0.874837	0.953366	FALSE
ENSG00000224159	rs10203547	HMGB1P9	0.0598324	0.0258468	2.31488	0.0209812	0.120361	FALSE	0.000533789	0.012409	0.0430162	0.965689	0.986384	FALSE
ENSG00000153208	rs10203902	MERTK	0.0849378	0.0967098	0.878275	0.380019	0.667326	FALSE	0.0635676	0.0428594	1.48317	0.1383	0.427083	FALSE
ENSG00000280789	rs10204	PAGR1	0.020448	0.0234091	0.873508	0.384202	0.670335	FALSE	-0.00204024	0.0112931	-0.180663	0.857014	0.948099	FALSE
ENSG00000111110	rs1020452	PPM1H	-0.154359	0.0407109	-3.7916	0.000163087	0.00289512	TRUE	-0.0388627	0.0200956	-1.93389	0.0539427	0.253686	FALSE
ENSG00000196950	rs10204800	SLC39A10	-0.0422645	0.0214304	-1.97218	0.0491647	0.209512	FALSE	-0.020129	0.0106004	-1.89889	0.0579026	0.264395	FALSE
ENSG00000115241	rs10205219	PPM1G	0.00708971	0.0100776	0.70351	0.481805	0.744253	FALSE	0.000170268	0.00475451	0.0358118	0.971444	0.988928	FALSE
ENSG00000187231	rs10205477	SESTD1	0.0524963	0.0347684	1.50988	0.131347	0.377747	FALSE	0.025225	0.0170836	1.47656	0.141186	0.430356	FALSE
ENSG00000279254	rs10206122	AC020604.1	0.0171052	0.017038	1.00394	0.315584	0.610264	FALSE	0.00863226	0.00832901	1.03641	0.300233	0.618747	FALSE
ENSG00000138439	rs10208580	FAM117B	0.0635589	0.0302452	2.10145	0.0358954	0.170018	FALSE	0.0168079	0.0139318	1.20644	0.229552	0.544576	FALSE
ENSG00000225808	rs10208819	DNAJC19P5	0.0243424	0.0433714	0.561256	0.57467	0.805034	FALSE	0.0221733	0.0196383	1.12908	0.25907	0.575279	FALSE
ENSG00000227359	rs10209330	AC017074.1	0.0205211	0.0168038	1.22122	0.222258	0.508924	FALSE	0.0106902	0.00836604	1.27781	0.20187	0.51235	FALSE
ENSG00000272054	rs10209937	AC007390.2	-0.0607832	0.0246874	-2.46211	0.0142623	0.0916793	FALSE	-0.0101353	0.0117743	-0.860804	0.389914	0.697446	FALSE
ENSG00000218682	rs10210497	AC064847.1	-0.0238604	0.0192732	-1.23801	0.215926	0.501467	FALSE	0.0108112	0.00890163	1.21451	0.224761	0.540395	FALSE
ENSG00000124831	rs10211393	LRRFIP1	-0.00611225	0.0214446	-0.285025	0.776267	0.909799	FALSE	0.00609403	0.0100704	0.605144	0.545139	0.805812	FALSE
ENSG00000104427	rs1021156	ZC2HC1A	0.0835232	0.0275989	3.02633	0.00254532	0.0257092	FALSE	0.0511798	0.0134818	3.79622	0.000157544	0.00445535	TRUE
ENSG00000182600	rs10211596	SNORC	0.0643265	0.0293295	2.19324	0.0287771	0.147857	FALSE	0.00265994	0.0140907	0.188773	0.850432	0.945614	FALSE
ENSG00000223799	rs10211925	IL10RB-DT	0.00574782	0.0357157	0.160933	0.872148	0.948805	FALSE	0.00617468	0.017403	0.354806	0.722753	0.891255	FALSE
ENSG00000138758	rs10213389	SEPTIN11	0.0215382	0.0279964	0.769321	0.441974	0.718457	FALSE	0.00526997	0.0129174	0.407974	0.683469	0.871048	FALSE
ENSG00000112977	rs10214028	DAP	0.00703142	0.0267714	0.262647	0.79295	0.916341	FALSE	0.00344253	0.0123055	0.279756	0.779737	0.915908	FALSE
ENSG00000247828	rs10214154	TMEM161B-AS1	0.00260485	0.0232746	0.111918	0.910915	0.967443	FALSE	-0.0229404	0.0117156	-1.95811	0.0511811	0.246526	FALSE
ENSG00000158457	rs10216028	TSPAN33	0.0147866	0.036517	0.404923	0.686387	0.868896	FALSE	0.0120423	0.0183796	0.655199	0.514079	0.787233	FALSE
ENSG00000110852	rs10219684	CLEC2B	-0.0132789	0.0275828	-0.48142	0.63038	0.837749	FALSE	0.013876	0.0133818	1.03693	0.302983	0.620896	FALSE
ENSG00000163527	rs10222653	STT3B	-0.0104845	0.0157926	-0.663887	0.506849	0.761281	FALSE	0.0144562	0.00764104	1.89191	0.0593299	0.267647	FALSE
ENSG00000106077	rs10223902	ABHD11	-0.106064	0.0255439	-4.15224	3.62713e-05	0.000843442	TRUE	-0.0299638	0.0118611	-2.52623	0.0117065	0.100073	FALSE
ENSG00000135250	rs10224539	SRPK2	0.0801918	0.0190858	4.20164	3.0473e-05	0.000721936	TRUE	0.00403566	0.00918132	0.439551	0.661352	0.862392	FALSE
ENSG00000071243	rs10225453	ING3	0.00497828	0.0176771	0.281623	0.778238	0.91038	FALSE	0.00361271	0.00873842	0.413429	0.679421	0.869339	FALSE
ENSG00000054598	rs1022547	FOXC1	-0.242427	0.0556988	-4.35246	1.52392e-05	0.00040221	TRUE	-0.0623204	0.0302942	-2.05717	0.0412557	0.21762	FALSE
ENSG00000170027	rs10228911	YWHAG	0.00647611	0.0200201	0.32348	0.746606	0.895268	FALSE	0.00514687	0.00996578	0.516454	0.606969	0.837503	FALSE
ENSG00000102554	rs1023103	KLF5	-0.0329187	0.0344568	-0.95536	0.341244	0.633188	FALSE	0.00855031	0.0164862	0.518633	0.607861	0.838109	FALSE
ENSG00000127914	rs10231496	AKAP9	0.0111406	0.017412	0.639825	0.52234	0.770454	FALSE	-0.00249186	0.00813795	-0.306203	0.759639	0.908444	FALSE
ENSG00000188186	rs10231604	LAMTOR4	0.00341277	0.020904	0.163259	0.870346	0.947536	FALSE	0.00253443	0.010135	0.250067	0.803046	0.924256	FALSE
ENSG00000106605	rs10232580	BLVRA	0.0510715	0.0365392	1.39772	0.162857	0.427738	FALSE	-0.0035899	0.0167413	-0.214434	0.83053	0.93686	FALSE
ENSG00000211689	rs10233340	TRGC1	-0.0840576	0.0460932	-1.82364	0.0685144	0.255651	FALSE	-0.0339724	0.0225832	-1.50432	0.132852	0.418069	FALSE
ENSG00000136286	rs10233699	MYO1G	0.0133571	0.0235573	0.567004	0.572473	0.803496	FALSE	0.0150558	0.0116125	1.29651	0.196969	0.506391	FALSE
ENSG00000177951	rs1023430	BET1L	0.00839677	0.0200259	0.419295	0.675097	0.861825	FALSE	0.00274351	0.0099185	0.276606	0.78264	0.916525	FALSE
ENSG00000106460	rs10235395	TMEM106B	0.0249532	0.0252341	0.988871	0.324235	0.617638	FALSE	0.0311751	0.0116471	2.67664	0.00767056	0.0747439	FALSE
ENSG00000284052	rs1023568	AC006460.2	-0.0477057	0.0255084	-1.8702	0.061767	0.240841	FALSE	-0.00796097	0.0117315	-0.6786	0.501689	0.779548	FALSE
ENSG00000261455	rs10235767	LINC01003	0.0290783	0.0260482	1.11633	0.264678	0.558884	FALSE	0.0193704	0.0121927	1.58869	0.113266	0.383646	FALSE
ENSG00000230658	rs10235786	KLHL7-DT	-0.0360584	0.0120336	-2.99647	0.00282194	0.0276832	FALSE	-0.0143212	0.00575893	-2.48679	0.0132937	0.107824	FALSE
ENSG00000224897	rs10236782	POT1-AS1	0.00676987	0.0151425	0.447078	0.654888	0.851223	FALSE	-0.00558797	0.00674918	-0.827948	0.408558	0.711442	FALSE
ENSG00000198874	rs10238245	TYW1	-0.0262357	0.0217396	-1.20682	0.22771	0.515749	FALSE	0.000922607	0.0104858	0.087986	0.929888	0.973131	FALSE
ENSG00000232053	rs10240442	AC078845.1	0.0196794	0.0192471	1.02246	0.306971	0.601886	FALSE	0.00743367	0.00885844	0.839163	0.401843	0.706279	FALSE
ENSG00000136250	rs10240753	AOAH	0.0204159	0.028506	0.716198	0.478153	0.742448	FALSE	0.0234462	0.0142376	1.64678	0.100138	0.35985	FALSE
ENSG00000122674	rs10242703	CCZ1	-0.0102775	0.0185567	-0.553846	0.581197	0.809139	FALSE	0.0112934	0.00842804	1.33997	0.180765	0.487371	FALSE
ENSG00000146574	rs10242703	CCZ1B	-0.0350093	0.0226693	-1.54435	0.123042	0.364788	FALSE	-0.00923183	0.0103282	-0.893844	0.371606	0.681762	FALSE
ENSG00000155026	rs10242703	RSPH10B	0.01411	0.0154528	0.9131	0.361375	0.652601	FALSE	-0.000276558	0.00713043	-0.0387857	0.969214	0.988398	FALSE
ENSG00000169402	rs10242703	RSPH10B2	-0.0157309	0.0148997	-1.05579	0.294466	0.588404	FALSE	-0.00780976	0.00680738	-1.14725	0.257231	0.573077	FALSE
ENSG00000146733	rs10243049	PSPH	-0.00544509	0.0314869	-0.172932	0.862734	0.944909	FALSE	-0.0128697	0.0148379	-0.867355	0.386448	0.694723	FALSE
ENSG00000226278	rs10243049	PSPHP1	0.0609006	0.0266049	2.28907	0.0226432	0.126099	FALSE	0.0319422	0.0123633	2.58364	0.00993007	0.0893707	FALSE
ENSG00000182648	rs10243532	LINC01006	0.00826555	0.0323698	0.255348	0.79847	0.918867	FALSE	0.0170559	0.0156564	1.08939	0.276873	0.59388	FALSE
ENSG00000173041	rs10245342	ZNF680	-0.0435142	0.0363061	-1.19854	0.231075	0.519844	FALSE	-0.0346229	0.0189282	-1.82917	0.0676702	0.289664	FALSE
ENSG00000156127	rs1024775	BATF	-0.0158692	0.0317725	-0.499464	0.617712	0.829938	FALSE	-0.00310529	0.0151214	-0.205357	0.837352	0.939115	FALSE
ENSG00000011485	rs1024782	PPP5C	-0.0194373	0.0190171	-1.0221	0.306983	0.601886	FALSE	-0.0065563	0.00972007	-0.674512	0.500102	0.778755	FALSE
ENSG00000279220	rs1024809	GPR1-AS	-0.0265642	0.0218925	-1.21339	0.225236	0.512151	FALSE	-0.00318399	0.0104381	-0.305036	0.760413	0.908807	FALSE
ENSG00000205903	rs10249045	ZNF316	-0.00656135	0.0338327	-0.193935	0.846781	0.937506	FALSE	-0.0366374	0.0170278	-2.15162	0.0316713	0.185994	FALSE
ENSG00000152926	rs10250956	ZNF117	0.0295564	0.0439343	0.672741	0.504801	0.76057	FALSE	0.0068011	0.0206857	0.328783	0.742444	0.902076	FALSE
ENSG00000230825	rs10253167	AC005532.1	-0.0303538	0.0262699	-1.15546	0.248844	0.541796	FALSE	-0.0190811	0.0124456	-1.53315	0.125676	0.406817	FALSE
ENSG00000106560	rs10253490	GIMAP2	-0.00389773	0.0298752	-0.130467	0.896205	0.961496	FALSE	-0.0232642	0.0135524	-1.71661	0.0866402	0.333419	FALSE
ENSG00000127952	rs10255591	STYXL1	-0.0216944	0.0266282	-0.814717	0.415339	0.697741	FALSE	-0.0359071	0.0129452	-2.77377	0.00567946	0.0611479	FALSE
ENSG00000239857	rs10257093	GET4	0.0521449	0.0231072	2.25665	0.024876	0.134545	FALSE	0.0153417	0.0111076	1.38119	0.167703	0.46864	FALSE
ENSG00000244479	rs10257344	OR2A1-AS1	0.0184859	0.0254883	0.725269	0.46888	0.736358	FALSE	0.0215039	0.0125951	1.70733	0.0886542	0.337861	FALSE
ENSG00000146700	rs10257917	SSC4D	-0.00131152	0.026565	-0.0493704	0.960676	0.98422	FALSE	-0.00124075	0.0132904	-0.0933569	0.925681	0.971778	FALSE
ENSG00000186704	rs10257917	DTX2P1	0.0264987	0.020261	1.30786	0.192285	0.470598	FALSE	-0.0037391	0.0103062	-0.362802	0.717118	0.888037	FALSE
ENSG00000078399	rs10259620	HOXA9	0.0238708	0.0476264	0.501209	0.618695	0.830589	FALSE	-8.94026e-05	0.0233445	-0.0038297	0.996948	0.999252	FALSE
ENSG00000253293	rs10259620	HOXA10	0.0545607	0.0425481	1.28233	0.203028	0.483557	FALSE	0.0358032	0.020762	1.72446	0.0854407	0.331197	FALSE
ENSG00000157240	rs10259757	FZD1	-0.0644514	0.046499	-1.38608	0.166052	0.432549	FALSE	-0.0130729	0.0216848	-0.602858	0.547012	0.806742	FALSE
ENSG00000106086	rs10260418	PLEKHA8	-0.0159094	0.0277912	-0.572463	0.569012	0.801528	FALSE	0.0102093	0.0134275	0.760327	0.447144	0.741125	FALSE
ENSG00000176532	rs10260667	PRR15	-0.0189681	0.0153565	-1.23518	0.220907	0.507723	FALSE	-0.0039553	0.00714163	-0.553837	0.580442	0.825238	FALSE
ENSG00000178665	rs10260993	ZNF713	-0.00514008	0.0236054	-0.21775	0.827626	0.929234	FALSE	-0.000531435	0.0108932	-0.0487859	0.96109	0.985219	FALSE
ENSG00000260070	rs10262791	AC006960.4	0.00132962	0.0195952	0.0678542	0.945918	0.978775	FALSE	-0.00640154	0.00907983	-0.705028	0.480884	0.765589	FALSE
ENSG00000158623	rs10263009	COPG2	-0.0222162	0.0328152	-0.677009	0.499311	0.757262	FALSE	-0.02779	0.0154987	-1.79306	0.0754911	0.308015	FALSE
ENSG00000157259	rs10265704	GATAD1	0.0196114	0.0234455	0.836466	0.403088	0.686477	FALSE	0.00119782	0.0102201	0.117202	0.906738	0.964797	FALSE
ENSG00000161981	rs10266	SNRNP25	-0.0262154	0.0341521	-0.767607	0.443885	0.719842	FALSE	0.0079562	0.0145636	0.546307	0.587053	0.827442	FALSE
ENSG00000129317	rs1026714	PUS7L	-0.0418812	0.0184592	-2.26885	0.0235237	0.12961	FALSE	-0.0127397	0.00910975	-1.39846	0.162285	0.460272	FALSE
ENSG00000272941	rs10268055	AC083862.2	-0.0242083	0.0257256	-0.941019	0.348888	0.641134	FALSE	-0.00563942	0.0131271	-0.4296	0.667535	0.864988	FALSE
ENSG00000177706	rs10268225	FAM20C	-0.159282	0.0502507	-3.16975	0.00158037	0.0178865	FALSE	-0.0234105	0.0258708	-0.904901	0.365678	0.676819	FALSE
ENSG00000133612	rs10270107	AGAP3	-0.0356521	0.0314635	-1.13313	0.257383	0.550581	FALSE	-0.01017	0.0147465	-0.689657	0.490728	0.773758	FALSE
ENSG00000050327	rs10272083	ARHGEF5	0.0121048	0.036305	0.333421	0.738868	0.891658	FALSE	0.00312404	0.0171061	0.182627	0.85512	0.947519	FALSE
ENSG00000196511	rs10274142	TPK1	0.0240873	0.0341823	0.704672	0.481118	0.743893	FALSE	0.00108223	0.0163012	0.0663896	0.947071	0.979727	FALSE
ENSG00000196683	rs10274260	TOMM7	0.0334377	0.0221979	1.50634	0.132267	0.379809	FALSE	0.000219469	0.0101252	0.0216756	0.982716	0.993732	FALSE
ENSG00000225264	rs10276157	ZNRF2P2	0.0154083	0.0203636	0.756658	0.44949	0.723664	FALSE	-0.00429163	0.0092762	-0.462649	0.643701	0.85375	FALSE
ENSG00000159904	rs10278352	ZNF890P	0.0166499	0.0294627	0.565117	0.572183	0.803475	FALSE	0.0260141	0.0151327	1.71907	0.0861592	0.332866	FALSE
ENSG00000262655	rs1027837	SPON1	-0.0359271	0.016402	-2.19041	0.028807	0.147857	FALSE	-0.0266651	0.00802237	-3.32384	0.000932426	0.0172723	FALSE
ENSG00000279727	rs1027840	LINC02033	-0.0145462	0.0274864	-0.529213	0.596698	0.817919	FALSE	0.0186715	0.0137126	1.36163	0.173573	0.476774	FALSE
ENSG00000281100	rs1027840	AC105749.1	0.00456335	0.0342263	0.133329	0.893955	0.96071	FALSE	0.0333333	0.0172026	1.93769	0.0532827	0.251699	FALSE
ENSG00000265479	rs10278476	DTX2P1-UPK3BP1-PMS2P11	-0.0184975	0.0248903	-0.743164	0.457995	0.728637	FALSE	-0.0102519	0.012517	-0.819042	0.414309	0.715399	FALSE
ENSG00000254325	rs1027990	AC018607.1	0.0502846	0.0292965	1.7164	0.0863698	0.294747	FALSE	0.0173716	0.0139262	1.24741	0.213382	0.526166	FALSE
ENSG00000226824	rs10281499	AC006001.2	0.0436767	0.0252222	1.73168	0.0838415	0.289194	FALSE	0.00641317	0.0118764	0.539994	0.58973	0.828141	FALSE
ENSG00000177683	rs10282368	THAP5	-0.0266045	0.0158409	-1.67949	0.0942244	0.311568	FALSE	-0.00472318	0.00752161	-0.627947	0.530089	0.798143	FALSE
ENSG00000255050	rs10282929	AC067930.4	0.0145638	0.0318232	0.457648	0.647447	0.846485	FALSE	0.00819621	0.0159202	0.514831	0.607983	0.838109	FALSE
ENSG00000128272	rs1028320	ATF4	-0.0120194	0.0177268	-0.678034	0.497903	0.75625	FALSE	-0.00727589	0.00804982	-0.903858	0.366207	0.677142	FALSE
ENSG00000204001	rs10283881	LCN8	-0.329365	0.0444745	-7.4057	4.02653e-13	6.35178e-11	TRUE	-0.204654	0.0221843	-9.22517	7.76293e-19	6.30883e-16	TRUE
ENSG00000197183	rs1028563	NOL4L	0.0205867	0.0253802	0.811133	0.417384	0.699725	FALSE	-0.00820641	0.0120244	-0.682482	0.495568	0.775954	FALSE
ENSG00000172590	rs1028649	MRPL52	0.0103244	0.0216058	0.477855	0.633191	0.83944	FALSE	0.0155741	0.00959979	1.62234	0.105058	0.36724	FALSE
ENSG00000278834	rs1029792	AC073508.3	-0.019959	0.023264	-0.857934	0.391036	0.675299	FALSE	0.005729	0.0107393	0.533463	0.593746	0.829692	FALSE
ENSG00000120318	rs1031904	ARAP3	0.0276536	0.0362274	0.763335	0.445552	0.721273	FALSE	-6.96657e-05	0.0168517	-0.00413406	0.996703	0.999252	FALSE
ENSG00000271892	rs1032763	AC026790.2	0.0229904	0.0158141	1.45379	0.146528	0.403319	FALSE	0.0183063	0.00755201	2.42403	0.0155641	0.119534	FALSE
ENSG00000276758	rs103294	AC245884.12	-0.0339461	0.0449581	-0.755061	0.450431	0.723924	FALSE	-0.00803734	0.0189516	-0.424099	0.67175	0.86604	FALSE
ENSG00000115112	rs1033259	TFCP2L1	0.130094	0.0564409	2.30496	0.0213992	0.121924	FALSE	0.0525425	0.0265815	1.97666	0.048417	0.239005	FALSE
ENSG00000100426	rs1033666	ZBED4	0.102781	0.0243258	4.22516	2.66876e-05	0.000650305	TRUE	0.0319878	0.0114462	2.79462	0.00531794	0.058141	FALSE
ENSG00000170667	rs10349391	RASA4B	0.0551256	0.0488897	1.12755	0.260483	0.554195	FALSE	0.0232955	0.0257441	0.904888	0.366018	0.677142	FALSE
ENSG00000226696	rs1035450	LENG8-AS1	-0.0181928	0.0221372	-0.82182	0.412166	0.694861	FALSE	0.000111313	0.0109012	0.0102111	0.991853	0.997556	FALSE
ENSG00000267838	rs1035450	AC245884.8	0.0135505	0.0214053	0.633046	0.526953	0.773537	FALSE	-0.00145615	0.0105351	-0.13822	0.890067	0.957713	FALSE
ENSG00000180155	rs1036385	LYNX1	-0.10679	0.0424523	-2.51553	0.0122865	0.0825498	FALSE	-0.0320594	0.0214384	-1.49542	0.140824	0.430285	FALSE
ENSG00000137801	rs1036718	THBS1	0.146925	0.0632461	2.32307	0.0203917	0.117709	FALSE	0.0668226	0.0283456	2.35742	0.0187924	0.134885	FALSE
ENSG00000186074	rs1037171	CD300LF	0.010914	0.0261709	0.417026	0.676855	0.862813	FALSE	0.00703837	0.0126941	0.554462	0.579766	0.825238	FALSE
ENSG00000124279	rs10380	FASTKD3	-0.0347165	0.0309037	-1.12338	0.262336	0.55631	FALSE	-0.0144671	0.0144921	-0.998278	0.318566	0.638335	FALSE
ENSG00000130558	rs1038193	OLFM1	-0.219925	0.0418904	-5.25001	1.92854e-07	9.46662e-06	TRUE	-0.0615803	0.0218607	-2.81694	0.00495385	0.0556914	FALSE
ENSG00000114650	rs1038394	SCAP	0.000638878	0.0217759	0.0293388	0.976596	0.990735	FALSE	-0.0122146	0.0104485	-1.16903	0.24401	0.559004	FALSE
ENSG00000272420	rs1039064	AL513477.2	-0.0278829	0.019633	-1.42021	0.155804	0.417508	FALSE	-0.0234968	0.00940585	-2.49811	0.0126569	0.104728	FALSE
ENSG00000117528	rs10399785	ABCD3	0.0999416	0.0173381	5.76428	1.18891e-08	7.98295e-07	TRUE	0.0397601	0.00796691	4.99066	7.36835e-07	5.26796e-05	TRUE
ENSG00000133048	rs10399931	CHI3L1	0.0334207	0.107155	0.311892	0.755907	0.9001	FALSE	0.00516311	0.048622	0.106189	0.915536	0.968826	FALSE
ENSG00000133055	rs10399931	MYBPH	0.254432	0.0653827	3.89143	0.000112083	0.00214548	TRUE	0.0477385	0.0308567	1.5471	0.122121	0.401749	FALSE
ENSG00000125449	rs10401019	ARMC7	-0.0131049	0.0187646	-0.698385	0.485633	0.747248	FALSE	-0.0176822	0.00885833	-1.99611	0.0463201	0.232992	FALSE
ENSG00000167747	rs10401588	C19orf48	-0.0111436	0.025748	-0.432794	0.665233	0.856984	FALSE	0.0172253	0.012348	1.39498	0.163893	0.462872	FALSE
ENSG00000140199	rs104017	SLC12A6	0.0114145	0.0145541	0.784286	0.433474	0.711263	FALSE	-0.00697133	0.00720457	-0.967626	0.333917	0.652688	FALSE
ENSG00000176454	rs104017	LPCAT4	0.00119428	0.0235407	0.0507327	0.95956	0.983466	FALSE	-0.0129181	0.0119206	-1.08368	0.278883	0.595981	FALSE
ENSG00000245680	rs10402050	ZNF585B	0.00395397	0.0352842	0.112061	0.910929	0.967443	FALSE	0.0100621	0.017049	0.590189	0.555107	0.811334	FALSE
ENSG00000102575	rs10403399	ACP5	0.0168526	0.0386317	0.436238	0.663281	0.856086	FALSE	0.00887017	0.0184155	0.481669	0.630524	0.847281	FALSE
ENSG00000129351	rs10404348	ILF3	0.000146369	0.0127631	0.0114681	0.99085	0.996351	FALSE	-0.0060418	0.00671801	-0.899345	0.368597	0.678817	FALSE
ENSG00000104805	rs10404905	NUCB1	-0.0168839	0.0292276	-0.577672	0.563545	0.797652	FALSE	-0.0305243	0.0141643	-2.15502	0.0323661	0.188078	FALSE
ENSG00000251692	rs1040499	PTX4	0.00650707	0.0141181	0.460904	0.644905	0.845455	FALSE	0.0015939	0.00661315	0.24102	0.809795	0.927176	FALSE
ENSG00000143184	rs1040508	XCL1	-0.158324	0.0223453	-7.08533	3.11706e-12	4.16433e-10	TRUE	-0.0643069	0.010807	-5.95049	5.46826e-09	7.99874e-07	TRUE
ENSG00000161640	rs10405621	SIGLEC11	-0.0552415	0.0435818	-1.26754	0.205264	0.486649	FALSE	0.00764466	0.0215667	0.354466	0.723156	0.891616	FALSE
ENSG00000267241	rs10405638	CYP4F10P	0.0110616	0.0131264	0.842698	0.399775	0.683695	FALSE	0.00682983	0.0058709	1.16333	0.24643	0.561974	FALSE
ENSG00000269374	rs10405906	AC011497.2	0.0064125	0.039062	0.164162	0.86961	0.947398	FALSE	-0.00692253	0.0191249	-0.361964	0.71763	0.888276	FALSE
ENSG00000197128	rs10405910	ZNF772	-0.046574	0.0293945	-1.58445	0.114266	0.348813	FALSE	-0.0224547	0.0132655	-1.69271	0.0923019	0.345888	FALSE
ENSG00000204851	rs10406144	PNMA8B	-0.0189537	0.0204622	-0.926279	0.355053	0.646924	FALSE	0.00625618	0.0103317	0.605533	0.544878	0.805812	FALSE
ENSG00000170949	rs10406368	ZNF160	-0.0357441	0.0288096	-1.2407	0.216221	0.50173	FALSE	-0.00869884	0.0135453	-0.642205	0.522987	0.793682	FALSE
ENSG00000125755	rs10406609	SYMPK	0.0018581	0.0202781	0.091631	0.927003	0.973266	FALSE	0.00879586	0.00966174	0.91038	0.362802	0.673928	FALSE
ENSG00000160961	rs10407394	ZNF333	0.0489434	0.0216753	2.25802	0.0241925	0.132227	FALSE	0.0155205	0.0101689	1.52627	0.127226	0.409271	FALSE
ENSG00000178951	rs10407757	ZBTB7A	0.0123395	0.0221086	0.558131	0.577859	0.807176	FALSE	0.0073718	0.0109271	0.674635	0.505348	0.782101	FALSE
ENSG00000105229	rs10407871	PIAS4	0.027491	0.0192376	1.42902	0.155132	0.416402	FALSE	0.00382528	0.00949539	0.402856	0.687168	0.872484	FALSE
ENSG00000267419	rs10408129	ZNF56	-0.00930296	0.0230808	-0.40306	0.688238	0.869286	FALSE	-0.00886495	0.0107489	-0.82473	0.411183	0.713195	FALSE
ENSG00000131944	rs10408230	FAAP24	0.0556731	0.0320838	1.73524	0.0830006	0.287503	FALSE	0.00653167	0.0148992	0.43839	0.662646	0.862782	FALSE
ENSG00000141873	rs10409851	SLC39A3	0.00798104	0.021537	0.370574	0.710975	0.878809	FALSE	0.00542888	0.0103795	0.523039	0.600994	0.833305	FALSE
ENSG00000176490	rs10409851	DIRAS1	-0.0261793	0.0325573	-0.804098	0.421458	0.701114	FALSE	-0.00344407	0.0155966	-0.220822	0.825248	0.934469	FALSE
ENSG00000261342	rs10409851	AC006538.1	-0.0588207	0.0220709	-2.66508	0.00783202	0.0596979	FALSE	0.00941893	0.0104633	0.900183	0.368144	0.678716	FALSE
ENSG00000104866	rs10409903	PPP1R37	0.0308266	0.0220157	1.40021	0.162303	0.42715	FALSE	0.0288723	0.0106579	2.70901	0.00693127	0.0695641	FALSE
ENSG00000160410	rs10410606	SHKBP1	-0.0338287	0.0198094	-1.7077	0.088314	0.298585	FALSE	0.003623	0.00972286	0.372627	0.70991	0.88407	FALSE
ENSG00000280353	rs10410871	AC011466.4	0.0430249	0.0245991	1.74905	0.0807211	0.283354	FALSE	0.0222637	0.0116993	1.903	0.057669	0.263707	FALSE
ENSG00000105607	rs10411443	GCDH	-0.0245568	0.0184384	-1.33183	0.183532	0.458088	FALSE	-0.0224591	0.00907334	-2.47528	0.0134945	0.108731	FALSE
ENSG00000104823	rs10411480	ECH1	-0.0137657	0.016242	-0.847538	0.398443	0.682632	FALSE	-0.00856457	0.007627	-1.12293	0.261679	0.577946	FALSE
ENSG00000171105	rs10411676	INSR	-0.091354	0.0324987	-2.81101	0.00505184	0.0431842	FALSE	-0.0399308	0.0152317	-2.62156	0.00900184	0.0837408	FALSE
ENSG00000083814	rs10411755	ZNF671	0.00514388	0.0219146	0.234724	0.815272	0.925211	FALSE	-0.00159702	0.010839	-0.147339	0.882865	0.95559	FALSE
ENSG00000170954	rs10412268	ZNF415	-0.0514004	0.04436	-1.15871	0.246913	0.539644	FALSE	-0.0233091	0.0196671	-1.18518	0.237142	0.552625	FALSE
ENSG00000104894	rs10412811	CD37	0.00915684	0.0196477	0.466051	0.64122	0.843268	FALSE	0.00998435	0.00959004	1.04112	0.29808	0.616207	FALSE
ENSG00000253392	rs10413382	AC119403.1	-0.00559959	0.0165329	-0.338694	0.734849	0.890075	FALSE	-0.0106242	0.00746968	-1.4223	0.155198	0.449795	FALSE
ENSG00000197937	rs10413980	ZNF347	0.0213425	0.0300509	0.710212	0.478319	0.742448	FALSE	0.00206821	0.0137576	0.150332	0.880858	0.95488	FALSE
ENSG00000197813	rs10414108	AC011450.1	0.0185328	0.0230486	0.804074	0.421628	0.701216	FALSE	0.00920653	0.0113668	0.809952	0.418377	0.719009	FALSE
ENSG00000261824	rs10414231	LINC00662	-0.010631	0.0507068	-0.209656	0.835018	0.932676	FALSE	0.00776507	0.0254618	0.30497	0.761711	0.90899	FALSE
ENSG00000189068	rs10414749	VSTM1	0.0768332	0.0726894	1.05701	0.291548	0.585517	FALSE	-0.0107009	0.034757	-0.307878	0.758734	0.907919	FALSE
ENSG00000131944	rs10414757	FAAP24	-0.0343533	0.027975	-1.228	0.219671	0.506174	FALSE	-0.00616803	0.0133675	-0.461421	0.644524	0.854486	FALSE
ENSG00000132024	rs10415098	CC2D1A	0.0107254	0.0228587	0.469207	0.639221	0.842066	FALSE	-0.0136508	0.0102091	-1.33712	0.181664	0.488454	FALSE
ENSG00000137225	rs1041524	CAPN11	0.00944328	0.025823	0.365693	0.714805	0.880863	FALSE	-0.00199336	0.0127455	-0.156397	0.876024	0.953867	FALSE
ENSG00000170909	rs10415777	OSCAR	0.000487392	0.0206191	0.0236379	0.981145	0.992945	FALSE	-0.00170388	0.0097703	-0.174394	0.861597	0.949861	FALSE
ENSG00000189068	rs10415777	VSTM1	0.0409048	0.0504728	0.810434	0.418009	0.699919	FALSE	0.0346612	0.0236189	1.46752	0.142889	0.431926	FALSE
ENSG00000248385	rs10415777	TARM1	0.0232485	0.0351153	0.662062	0.508171	0.762048	FALSE	0.000114457	0.0165742	0.00690573	0.994492	0.998651	FALSE
ENSG00000235191	rs10415881	NUCB1-AS1	0.0121075	0.0359907	0.336407	0.736731	0.890772	FALSE	-0.00988166	0.0170149	-0.580766	0.564702	0.815569	FALSE
ENSG00000254004	rs10416732	ZNF260	0.00745329	0.0329691	0.226069	0.821515	0.926868	FALSE	0.00787332	0.0147484	0.533841	0.595566	0.831024	FALSE
ENSG00000256229	rs10416812	ZNF486	0.0439762	0.0475213	0.9254	0.355	0.646924	FALSE	-0.0173326	0.0217996	-0.795091	0.427004	0.726187	FALSE
ENSG00000183397	rs10417758	C19orf71	0.00394113	0.0420429	0.0937408	0.925315	0.972519	FALSE	-0.00419159	0.0197118	-0.212644	0.831666	0.937364	FALSE
ENSG00000267436	rs10417758	AC005786.3	-0.000686953	0.0365279	-0.0188063	0.985005	0.99414	FALSE	0.0122995	0.01686	0.729511	0.465784	0.756164	FALSE
ENSG00000064666	rs10417845	CNN2	0.0710372	0.0253818	2.79874	0.00561934	0.0469813	FALSE	-0.0119351	0.0135965	-0.877808	0.381715	0.691614	FALSE
ENSG00000064687	rs10417845	ABCA7	0.0188697	0.0461327	0.409031	0.690757	0.870209	FALSE	-0.0435224	0.0242206	-1.79692	0.0746296	0.305205	FALSE
ENSG00000279753	rs10417845	AC011558.1	0.0677805	0.0363763	1.86332	0.0631207	0.2441	FALSE	-0.0350257	0.0178769	-1.95927	0.0504072	0.244374	FALSE
ENSG00000154736	rs1041798	ADAMTS5	-0.0488789	0.0322707	-1.51465	0.130378	0.376265	FALSE	-0.016299	0.015527	-1.04972	0.295101	0.613916	FALSE
ENSG00000129990	rs10418024	SYT5	-0.0132356	0.0268047	-0.493779	0.622067	0.832185	FALSE	-0.012996	0.012308	-1.0559	0.291275	0.609364	FALSE
ENSG00000167646	rs10418024	DNAAF3	0.0636565	0.0195713	3.25255	0.00125344	0.0150401	FALSE	-0.00160245	0.00898328	-0.178382	0.858524	0.948813	FALSE
ENSG00000268833	rs10418434	AC243967.2	-0.0119475	0.0369423	-0.32341	0.746748	0.895268	FALSE	0.0104193	0.0173415	0.600834	0.54812	0.807242	FALSE
ENSG00000129911	rs10418560	KLF16	-0.0326306	0.0202195	-1.61382	0.106919	0.335892	FALSE	-0.0128233	0.00944034	-1.35835	0.174598	0.478452	FALSE
ENSG00000126934	rs10419514	MAP2K2	0.0426352	0.0144289	2.95485	0.00334203	0.0315436	FALSE	0.0039226	0.00724325	0.541553	0.58834	0.827866	FALSE
ENSG00000269243	rs10419562	AC008894.2	0.0121447	0.0242761	0.500277	0.616942	0.829696	FALSE	0.00347714	0.0115895	0.300024	0.76418	0.909796	FALSE
ENSG00000179218	rs10419627	CALR	-0.0155583	0.0213716	-0.727989	0.466695	0.734682	FALSE	-0.0118695	0.0103709	-1.1445	0.253077	0.56892	FALSE
ENSG00000105373	rs10422531	NOP53	0.00544667	0.0205489	0.265059	0.790993	0.915825	FALSE	-0.00626036	0.00995828	-0.628659	0.530082	0.798143	FALSE
ENSG00000105668	rs10422762	UPK1A	-0.00600197	0.0134501	-0.446239	0.655444	0.851348	FALSE	-0.00738673	0.00612932	-1.20515	0.228358	0.543508	FALSE
ENSG00000126267	rs10422762	COX6B1	-0.00934509	0.0134496	-0.694823	0.48825	0.749051	FALSE	-0.00181405	0.00614028	-0.295433	0.767705	0.910598	FALSE
ENSG00000226510	rs10422762	UPK1A-AS1	0.0117065	0.0224705	0.520973	0.602429	0.821053	FALSE	-0.00946119	0.0102519	-0.922869	0.356288	0.669614	FALSE
ENSG00000105048	rs10422978	TNNT1	-0.153768	0.0951935	-1.61532	0.107612	0.336928	FALSE	-0.0683218	0.0452358	-1.51035	0.131632	0.416214	FALSE
ENSG00000276449	rs10423167	AC004076.2	0.0283729	0.0288002	0.985163	0.324799	0.618345	FALSE	0.00246459	0.0124623	0.197764	0.843232	0.942394	FALSE
ENSG00000171049	rs10424044	FPR2	0.00148422	0.0294355	0.050423	0.959786	0.983541	FALSE	-0.017224	0.0144202	-1.19443	0.232944	0.548666	FALSE
ENSG00000269378	rs10424356	AC022149.1	-0.036703	0.0135934	-2.70007	0.00705844	0.0555376	FALSE	-0.00426593	0.00620039	-0.688009	0.49151	0.77446	FALSE
ENSG00000241015	rs10425196	TPM3P9	0.00649513	0.0229742	0.282714	0.777518	0.910315	FALSE	-0.00564589	0.0107174	-0.526797	0.598402	0.831634	FALSE
ENSG00000104835	rs10425217	SARS2	-0.0466263	0.0225232	-2.07014	0.0389832	0.180037	FALSE	-0.00673981	0.0109053	-0.618032	0.538177	0.802254	FALSE
ENSG00000197134	rs10425517	ZNF257	-0.0197979	0.0227591	-0.869888	0.385398	0.67138	FALSE	-0.0128997	0.0111574	-1.15615	0.251541	0.567272	FALSE
ENSG00000108107	rs10425596	RPL28	0.00556669	0.0209586	0.265603	0.79062	0.91577	FALSE	0.00304861	0.010959	0.278184	0.781751	0.9162	FALSE
ENSG00000260366	rs10426739	AC026803.1	0.0154255	0.0248645	0.620381	0.535099	0.779666	FALSE	-0.00711638	0.0116404	-0.61135	0.541015	0.803942	FALSE
ENSG00000172590	rs1042704	MRPL52	-0.0297182	0.0259999	-1.14301	0.253491	0.547414	FALSE	-0.00205045	0.0111621	-0.183697	0.855792	0.947531	FALSE
ENSG00000169252	rs1042714	ADRB2	0.0945629	0.0377501	2.50497	0.0125004	0.0835814	FALSE	0.0482601	0.0176268	2.73788	0.00664787	0.0676807	FALSE
ENSG00000116062	rs1042820	MSH6	-0.00606343	0.0256023	-0.236832	0.813084	0.924277	FALSE	0.0086573	0.0127124	0.681011	0.496522	0.776247	FALSE
ENSG00000181404	rs10429525	WASHC1	0.0272929	0.0340048	0.802619	0.422697	0.702094	FALSE	0.0106711	0.0174421	0.611801	0.540729	0.803807	FALSE
ENSG00000184389	rs10429859	A3GALT2	0.055619	0.0364818	1.52457	0.127646	0.372223	FALSE	0.0181271	0.0164949	1.09895	0.272195	0.589036	FALSE
ENSG00000225447	rs10430105	RPS15AP10	-0.0448121	0.0288854	-1.55137	0.121088	0.36073	FALSE	-0.00608072	0.0136541	-0.445341	0.656116	0.860163	FALSE
ENSG00000144283	rs10432567	PKP4	0.0610226	0.0262635	2.32348	0.0203903	0.117709	FALSE	0.0114814	0.0121705	0.943381	0.349923	0.665203	FALSE
ENSG00000181381	rs10434303	DDX60L	-0.00943909	0.0254149	-0.371399	0.710432	0.878566	FALSE	0.0181798	0.0122959	1.47853	0.14096	0.430285	FALSE
ENSG00000086289	rs10435156	EPDR1	0.0276781	0.0330708	0.836936	0.403377	0.686484	FALSE	0.0364914	0.0143952	2.53497	0.011414	0.0986111	FALSE
ENSG00000080802	rs10435420	CNOT4	0.0233261	0.0215682	1.08151	0.279667	0.574541	FALSE	-0.00304293	0.0103877	-0.292936	0.769768	0.911712	FALSE
ENSG00000236279	rs10435440	CLEC2L	-0.0275688	0.0508647	-0.542003	0.588733	0.813791	FALSE	-0.0159573	0.0251446	-0.63462	0.525887	0.795582	FALSE
ENSG00000196814	rs10435897	MVB12B	-0.0441307	0.0417992	-1.05578	0.291238	0.58514	FALSE	-0.013663	0.0185596	-0.736171	0.467273	0.756844	FALSE
ENSG00000204394	rs1043618	VARS1	-0.0161557	0.0181754	-0.888877	0.375453	0.664616	FALSE	-0.000398172	0.00863774	-0.0460967	0.963235	0.985776	FALSE
ENSG00000204859	rs1043681	ZBTB48	0.0261614	0.0170452	1.53483	0.126104	0.370086	FALSE	0.00103866	0.00803824	0.129215	0.897192	0.960517	FALSE
ENSG00000198690	rs1043742	FAN1	0.0574768	0.0231502	2.48278	0.0133028	0.0875967	FALSE	0.0130725	0.0103631	1.26145	0.207546	0.519212	FALSE
ENSG00000133805	rs10437597	AMPD3	0.0121323	0.0261113	0.464638	0.64226	0.843373	FALSE	0.0108242	0.0130685	0.828269	0.407893	0.710589	FALSE
ENSG00000010292	rs10437831	NCAPD2	0.0352838	0.0183708	1.92065	0.0551796	0.224301	FALSE	0.0199435	0.00876032	2.27658	0.023322	0.155083	FALSE
ENSG00000128482	rs1043809	RNF112	0.00376351	0.0325157	0.115745	0.907998	0.966099	FALSE	0.0439511	0.0156829	2.80249	0.00528625	0.0579938	FALSE
ENSG00000154016	rs1043809	GRAP	0.0491603	0.0305018	1.61172	0.108073	0.337554	FALSE	-0.00698201	0.0147352	-0.47383	0.636025	0.850573	FALSE
ENSG00000096092	rs1043937	TMEM14A	-0.00151877	0.0226512	-0.0670503	0.946548	0.978775	FALSE	0.00911244	0.0112502	0.809977	0.418047	0.718775	FALSE
ENSG00000216775	rs1043937	AL109918.1	0.0342356	0.0290332	1.17919	0.23953	0.531063	FALSE	0.0242036	0.0144183	1.67868	0.0939457	0.349854	FALSE
ENSG00000268279	rs1043953	AC090004.1	-0.0724738	0.0271118	-2.67314	0.00787546	0.0598581	FALSE	-0.0120057	0.0128959	-0.930972	0.352007	0.66618	FALSE
ENSG00000160113	rs1043963	NR2F6	0.0336307	0.0621181	0.5414	0.588387	0.813791	FALSE	0.043575	0.0281953	1.54547	0.122524	0.401971	FALSE
ENSG00000143575	rs1044013	HAX1	0.0218471	0.0134318	1.62652	0.104122	0.331095	FALSE	0.0167539	0.00616712	2.71664	0.00674993	0.0682827	FALSE
ENSG00000113282	rs10440712	CLINT1	-0.0872584	0.0244638	-3.56683	0.00038116	0.00579069	TRUE	-0.00863543	0.0112712	-0.766153	0.443902	0.739617	FALSE
ENSG00000023228	rs1044120	NDUFS1	-0.008781	0.0105869	-0.829425	0.406965	0.690085	FALSE	-0.00349587	0.00484885	-0.720969	0.471828	0.760157	FALSE
ENSG00000010626	rs1044189	LRRC23	-0.0624256	0.0259818	-2.40267	0.016662	0.102382	FALSE	-0.0132786	0.0120674	-1.10038	0.271459	0.588459	FALSE
ENSG00000111678	rs1044189	C12orf57	-0.037221	0.0252974	-1.47134	0.141499	0.395874	FALSE	-0.000153458	0.0118139	-0.0129896	0.989642	0.996844	FALSE
ENSG00000182054	rs1044246	IDH2	-0.0386882	0.0222744	-1.73689	0.0832661	0.287899	FALSE	-0.00753556	0.0103734	-0.726432	0.469633	0.758734	FALSE
ENSG00000182768	rs1044246	NGRN	-0.000398606	0.0223495	-0.0178351	0.985771	0.99421	FALSE	0.0104883	0.0103946	1.00902	0.313132	0.632119	FALSE
ENSG00000183208	rs1044246	GDPGP1	0.0151405	0.0238269	0.635439	0.525372	0.772826	FALSE	0.00986051	0.0111232	0.886481	0.375614	0.685511	FALSE
ENSG00000151150	rs10443912	ANK3	-0.013364	0.0336434	-0.397226	0.691405	0.870486	FALSE	0.00752212	0.0164207	0.458087	0.64692	0.855668	FALSE
ENSG00000162757	rs1044516	C1orf74	0.0647704	0.028353	2.28443	0.0225605	0.125855	FALSE	0.00190344	0.0124679	0.152667	0.878773	0.954529	FALSE
ENSG00000112977	rs10447187	DAP	-0.0186968	0.023866	-0.78341	0.433611	0.711287	FALSE	-0.00132628	0.0117469	-0.112904	0.910107	0.966617	FALSE
ENSG00000104979	rs1044747	C19orf53	0.0213595	0.0199456	1.07089	0.284816	0.579066	FALSE	0.00865613	0.0100183	0.864034	0.387769	0.696241	FALSE
ENSG00000164610	rs10447555	RP9	-0.0439223	0.0276641	-1.5877	0.11351	0.347708	FALSE	-0.0229912	0.0138319	-1.66219	0.0969674	0.354333	FALSE
ENSG00000279267	rs1044836	AL078621.3	-0.119032	0.0481527	-2.47197	0.0137423	0.0893715	FALSE	-0.0259389	0.025089	-1.03388	0.301365	0.619305	FALSE
ENSG00000182749	rs10449775	PAQR7	0.0238969	0.0352728	0.677487	0.498223	0.75647	FALSE	-0.0137282	0.016507	-0.831657	0.405759	0.709054	FALSE
ENSG00000258785	rs10451024	LINC01580	0.0358231	0.0267145	1.34096	0.18415	0.459262	FALSE	0.0411976	0.0120837	3.40937	0.000698159	0.0140582	FALSE
ENSG00000124422	rs1045162	USP22	-0.0125317	0.016727	-0.749189	0.453822	0.725694	FALSE	-0.0227684	0.00805955	-2.82502	0.00484993	0.0549063	FALSE
ENSG00000178038	rs10451990	ALS2CL	-0.0108855	0.0328599	-0.33127	0.741858	0.893802	FALSE	0.0254855	0.0152521	1.67095	0.0960835	0.353296	FALSE
ENSG00000166341	rs1045450	DCHS1	0.00912278	0.0512583	0.177977	0.859208	0.94312	FALSE	0.0222768	0.0259483	0.858506	0.390731	0.697887	FALSE
ENSG00000100483	rs10454683	VCPKMT	-0.0432866	0.0279077	-1.55106	0.121161	0.360783	FALSE	-0.00865699	0.01373	-0.630516	0.528634	0.797462	FALSE
ENSG00000126746	rs1045553	ZNF384	0.00897921	0.0160328	0.560053	0.575511	0.805434	FALSE	0.00681317	0.0078366	0.869403	0.384753	0.694323	FALSE
ENSG00000130363	rs10455837	RSPH3	0.0518612	0.0365911	1.41732	0.156646	0.418379	FALSE	0.00508553	0.0173713	0.292755	0.769718	0.911712	FALSE
ENSG00000286760	rs10455978	AL022069.3	-0.0853074	0.0351481	-2.42708	0.0154057	0.0963526	FALSE	-0.0190335	0.017497	-1.08782	0.276941	0.593926	FALSE
ENSG00000103174	rs1045693	NAGPA	0.00577807	0.0161881	0.356933	0.721617	0.883545	FALSE	0.000721262	0.00719515	0.100243	0.920252	0.970459	FALSE
ENSG00000276747	rs10458537	PADI6	-0.103365	0.0222878	-4.63772	4.46579e-06	0.000138435	TRUE	-0.0273876	0.0106684	-2.56718	0.0104541	0.0926301	FALSE
ENSG00000200183	rs10459233	RNU6-238P	0.0235155	0.0226831	1.0367	0.302257	0.597461	FALSE	-0.00275272	0.0107786	-0.255387	0.798796	0.922541	FALSE
ENSG00000213876	rs10459916	RPL7AP64	0.0449199	0.0328337	1.3681	0.171856	0.44118	FALSE	0.00586181	0.0156506	0.374542	0.708217	0.883512	FALSE
ENSG00000128487	rs10459970	SPECC1	0.0183166	0.0430348	0.425624	0.670675	0.859614	FALSE	0.0194248	0.0211129	0.920044	0.357701	0.67061	FALSE
ENSG00000116678	rs1046011	LEPR	0.0524599	0.0341895	1.53439	0.12584	0.369537	FALSE	0.0245794	0.0172298	1.42656	0.155381	0.450019	FALSE
ENSG00000163510	rs10460372	CWC22	0.030483	0.0243811	1.25027	0.211441	0.495361	FALSE	0.00655087	0.0111344	0.588343	0.557435	0.812882	FALSE
ENSG00000099817	rs1046040	POLR2E	-0.0604599	0.0163559	-3.69652	0.000232224	0.00385326	TRUE	0.00140575	0.00833246	0.168708	0.86604	0.951024	FALSE
ENSG00000115459	rs10460587	ELMOD3	0.0156796	0.0150263	1.04348	0.29714	0.590952	FALSE	0.00361993	0.00697235	0.519184	0.603666	0.835062	FALSE
ENSG00000240057	rs10460813	AC078785.1	-0.0349847	0.0215874	-1.62061	0.105389	0.333188	FALSE	-0.0328531	0.0109312	-3.00544	0.00275616	0.0372449	FALSE
ENSG00000164125	rs10461245	GASK1B	0.164331	0.0513981	3.19721	0.00144665	0.0167534	FALSE	0.0397192	0.0241701	1.64332	0.100607	0.360554	FALSE
ENSG00000248429	rs10461245	FAM198B-AS1	0.0576691	0.0450075	1.28132	0.200468	0.48077	FALSE	0.00201523	0.021172	0.0951835	0.92417	0.971402	FALSE
ENSG00000251429	rs10461245	AC098679.2	0.0808563	0.0391118	2.06731	0.0391316	0.180465	FALSE	-0.00671741	0.0182664	-0.367747	0.713304	0.885563	FALSE
ENSG00000127418	rs10461366	FGFRL1	-0.00449184	0.0344535	-0.130374	0.896565	0.961719	FALSE	-0.000815516	0.0157251	-0.0518606	0.958642	0.984014	FALSE
ENSG00000171160	rs1046198	MORN4	0.0117775	0.0161806	0.727876	0.466763	0.734699	FALSE	0.0146396	0.00788981	1.85551	0.0638055	0.279322	FALSE
ENSG00000174136	rs10463718	RGMB	-0.07515	0.0371234	-2.02433	0.0435098	0.193694	FALSE	-0.00659168	0.0175471	-0.375656	0.707189	0.883238	FALSE
ENSG00000113441	rs1046396	LNPEP	0.0377971	0.0178007	2.12335	0.0344392	0.16554	FALSE	0.0183747	0.00856371	2.14565	0.0322785	0.187741	FALSE
ENSG00000229358	rs10464346	DPY19L1P1	-0.0213164	0.0308408	-0.691177	0.489538	0.750086	FALSE	-0.00567512	0.0159405	-0.35602	0.723186	0.891616	FALSE
ENSG00000085365	rs1046819	SCAMP1	-0.0416004	0.017937	-2.31925	0.02059	0.118536	FALSE	-0.0200629	0.00868766	-2.30936	0.0214655	0.147536	FALSE
ENSG00000245556	rs1046819	SCAMP1-AS1	-0.0332189	0.0241878	-1.37337	0.169976	0.439225	FALSE	-0.0280914	0.0117497	-2.39081	0.0170392	0.126512	FALSE
ENSG00000099331	rs10469470	MYO9B	0.0097928	0.0198794	0.492611	0.624424	0.83351	FALSE	-0.00234004	0.0104655	-0.223596	0.823559	0.933436	FALSE
ENSG00000109689	rs10470822	STIM2	-0.0343716	0.0230184	-1.49322	0.136917	0.388413	FALSE	-0.0111225	0.0111549	-0.997095	0.327412	0.646392	FALSE
ENSG00000183323	rs10471774	CCDC125	-0.120003	0.0285296	-4.20626	2.88205e-05	0.000692922	TRUE	-0.0101343	0.0141693	-0.715234	0.474825	0.762044	FALSE
ENSG00000164327	rs10473120	RICTOR	-8.26559e-05	0.0223106	-0.00370478	0.997046	0.99846	FALSE	-0.00177495	0.010471	-0.16951	0.865466	0.950876	FALSE
ENSG00000168827	rs1047355	GFM1	0.015967	0.0153846	1.03786	0.299691	0.59465	FALSE	0.00353026	0.00770772	0.458016	0.646962	0.855668	FALSE
ENSG00000271815	rs10473972	AC008897.3	0.016835	0.0234148	0.718991	0.474305	0.740099	FALSE	0.009567	0.0109338	0.874995	0.385874	0.694723	FALSE
ENSG00000116473	rs1047401	RAP1A	-0.0395227	0.0168476	-2.34589	0.0191899	0.112475	FALSE	-0.0137471	0.00746654	-1.84116	0.0662696	0.286465	FALSE
ENSG00000249825	rs10474010	AC012636.1	0.0787854	0.0279857	2.8152	0.00497933	0.0427615	FALSE	0.0156747	0.014249	1.10006	0.271488	0.588459	FALSE
ENSG00000225138	rs10474783	SLC9A3-AS1	-0.125076	0.0320514	-3.90236	0.000104422	0.00202879	TRUE	-0.0613071	0.0144253	-4.24998	2.46451e-05	0.00102098	TRUE
ENSG00000027847	rs1047577	B4GALT7	-0.0159987	0.0168189	-0.95123	0.341849	0.633946	FALSE	0.0118341	0.00791839	1.49451	0.136103	0.423378	FALSE
ENSG00000164403	rs10477746	SHROOM1	0.021587	0.0512873	0.420903	0.673843	0.861448	FALSE	-0.0197093	0.025107	-0.785012	0.433592	0.731187	FALSE
ENSG00000111664	rs1047776	GNB3	-0.026175	0.0224452	-1.16617	0.244917	0.537308	FALSE	-0.000732807	0.0107126	-0.0684059	0.945552	0.979096	FALSE
ENSG00000066084	rs1047912	DIP2B	-0.016724	0.0185036	-0.90382	0.366338	0.657137	FALSE	0.00572665	0.00837959	0.683404	0.494414	0.775301	FALSE
ENSG00000253704	rs1048029	AC023632.2	-0.00035917	0.0151245	-0.0237476	0.981132	0.992945	FALSE	-0.0114546	0.00728889	-1.57151	0.116342	0.389623	FALSE
ENSG00000164346	rs1048167	NSA2	0.0228627	0.0233619	0.978632	0.328948	0.621587	FALSE	-0.0114849	0.01095	-1.04885	0.297203	0.615192	FALSE
ENSG00000135828	rs1048254	RNASEL	-0.0126436	0.0194916	-0.648668	0.516609	0.767305	FALSE	0.00016909	0.00948306	0.0178307	0.985776	0.994919	FALSE
ENSG00000285774	rs10483637	AL133444.1	0.00460987	0.0546121	0.0844112	0.932902	0.975367	FALSE	0.0208497	0.0251158	0.830142	0.406571	0.709548	FALSE
ENSG00000258301	rs10483877	VASH1-AS1	0.027301	0.0237069	1.1516	0.24992	0.543499	FALSE	0.00560849	0.0105532	0.531451	0.597825	0.831634	FALSE
ENSG00000277075	rs10484436	H2AC8	-0.012205	0.0676951	-0.180294	0.857086	0.942179	FALSE	-0.0314693	0.0317917	-0.989861	0.322653	0.642781	FALSE
ENSG00000129295	rs1048490	LRRC6	-0.222962	0.0406583	-5.4838	5.67349e-08	3.1828e-06	TRUE	-0.0178913	0.0207277	-0.863158	0.388566	0.6966	FALSE
ENSG00000270362	rs10484941	HMGN3-AS1	-0.0337554	0.0224673	-1.50243	0.133298	0.381662	FALSE	-0.00159365	0.0102343	-0.155717	0.876257	0.953913	FALSE
ENSG00000216316	rs10485001	AL022722.1	0.027766	0.0139635	1.98847	0.047028	0.203748	FALSE	0.00693049	0.00649137	1.06765	0.285851	0.603174	FALSE
ENSG00000005020	rs10486485	SKAP2	-0.013858	0.0197224	-0.702654	0.482644	0.744906	FALSE	0.00802875	0.00889915	0.902193	0.368041	0.678716	FALSE
ENSG00000106069	rs10486581	CHN2	-0.0105632	0.0243226	-0.434294	0.664187	0.856609	FALSE	-0.0141918	0.0121253	-1.17042	0.242164	0.557494	FALSE
ENSG00000122512	rs10487933	PMS2	-0.0483841	0.023036	-2.10037	0.0360868	0.170426	FALSE	-0.00622281	0.010497	-0.59282	0.554111	0.810702	FALSE
ENSG00000135205	rs10488499	CCDC146	0.129627	0.0400568	3.23608	0.00126596	0.0151763	FALSE	0.0199628	0.0201159	0.992386	0.321241	0.641195	FALSE
ENSG00000137714	rs10488763	FDX1	-0.097655	0.0328688	-2.97105	0.0030486	0.0293295	FALSE	-0.0315963	0.0153549	-2.05773	0.040214	0.214127	FALSE
ENSG00000116752	rs10489524	BCAS2	-0.0252798	0.0310564	-0.813997	0.41631	0.698648	FALSE	-0.0300435	0.0157418	-1.90852	0.0576021	0.263495	FALSE
ENSG00000117090	rs10489637	SLAMF1	0.0952665	0.0338724	2.81251	0.00502411	0.0430605	FALSE	0.0198885	0.0159946	1.24345	0.214773	0.527674	FALSE
ENSG00000080345	rs10490523	RIF1	0.0117825	0.0181257	0.650044	0.519034	0.76894	FALSE	-0.0020486	0.00828036	-0.247405	0.805499	0.924993	FALSE
ENSG00000136560	rs10490564	TANK	0.00563307	0.0222497	0.253175	0.800149	0.919127	FALSE	4.65107e-05	0.0103376	0.00449916	0.996413	0.999252	FALSE
ENSG00000107611	rs10490958	CUBN	-0.0201358	0.0333625	-0.603548	0.548625	0.789662	FALSE	0.00892479	0.0159893	0.558173	0.577533	0.824657	FALSE
ENSG00000278834	rs10491122	AC073508.3	-0.00905551	0.0226039	-0.400616	0.688717	0.869383	FALSE	0.0177594	0.0102626	1.73049	0.0838304	0.327047	FALSE
ENSG00000015532	rs10491145	XYLT2	-0.0535063	0.0251869	-2.12437	0.0340226	0.164147	FALSE	-0.0189661	0.0125424	-1.51216	0.132795	0.418069	FALSE
ENSG00000167107	rs10491145	ACSF2	-0.0756956	0.0436636	-1.73361	0.0851185	0.29194	FALSE	-0.0339403	0.0218667	-1.55215	0.122408	0.401821	FALSE
ENSG00000116786	rs10492987	PLEKHM2	-0.0264669	0.0155785	-1.69894	0.0898612	0.302549	FALSE	0.00339406	0.00758775	0.447308	0.654756	0.859608	FALSE
ENSG00000076864	rs10493008	RAP1GAP	-0.132054	0.0575828	-2.29329	0.0224259	0.125513	FALSE	-0.0829043	0.0294611	-2.81403	0.00529964	0.0580524	FALSE
ENSG00000164008	rs10493114	C1orf50	-0.028044	0.0226391	-1.23874	0.216851	0.502625	FALSE	-0.00708063	0.0111538	-0.634816	0.525612	0.795544	FALSE
ENSG00000259030	rs10493529	FPGT-TNNI3K	0.0136406	0.0162277	0.840574	0.400688	0.684487	FALSE	-0.00627207	0.0082828	-0.75724	0.448986	0.74292	FALSE
ENSG00000116266	rs10494099	STXBP3	-0.00612166	0.0153895	-0.397783	0.690898	0.870209	FALSE	-0.008769	0.00722941	-1.21296	0.22845	0.543508	FALSE
ENSG00000072401	rs1049432	UBE2D1	0.073853	0.0190043	3.88612	0.000113346	0.00216645	TRUE	-4.82589e-05	0.00871083	-0.00554011	0.995586	0.999197	FALSE
ENSG00000108064	rs1049432	TFAM	0.0383242	0.0270104	1.41887	0.156764	0.418499	FALSE	0.021904	0.0121406	1.8042	0.0719595	0.299071	FALSE
ENSG00000232586	rs10494536	KIAA1614-AS1	-0.0710794	0.0372854	-1.90636	0.0568993	0.228597	FALSE	-0.00778812	0.0183291	-0.424904	0.673014	0.866494	FALSE
ENSG00000243155	rs10494536	AL162431.1	-0.00998804	0.0376926	-0.264987	0.791039	0.915825	FALSE	-0.0133088	0.0186373	-0.714094	0.475648	0.762044	FALSE
ENSG00000204252	rs1049526	HLA-DOA	-0.0484076	0.072653	-0.666286	0.505291	0.760637	FALSE	-0.000479349	0.0380248	-0.0126062	0.989956	0.996844	FALSE
ENSG00000198805	rs1049564	PNP	-0.181811	0.0352987	-5.15065	3.32261e-07	1.49506e-05	TRUE	-0.0249111	0.0187989	-1.32514	0.185363	0.492984	FALSE
ENSG00000138036	rs10495907	DYNC2LI1	0.0972705	0.053458	1.81957	0.0705539	0.259992	FALSE	0.0493382	0.0240871	2.04832	0.0408686	0.216255	FALSE
ENSG00000115607	rs10496365	IL18RAP	0.112578	0.056014	2.00981	0.0447789	0.19726	FALSE	0.030665	0.0284303	1.0786	0.282386	0.599056	FALSE
ENSG00000163510	rs10497553	CWC22	-0.0350791	0.0165306	-2.12207	0.034228	0.164831	FALSE	-0.0132935	0.0077689	-1.71112	0.0882888	0.337017	FALSE
ENSG00000065413	rs10497802	ANKRD44	-0.00600459	0.0158819	-0.378078	0.705987	0.876162	FALSE	0.00779316	0.00820773	0.94949	0.342659	0.659909	FALSE
ENSG00000135905	rs10498169	DOCK10	0.124953	0.0285916	4.37026	1.39382e-05	0.000374741	TRUE	0.0734068	0.0137435	5.3412	1.25988e-07	1.20551e-05	TRUE
ENSG00000112305	rs10498874	SMAP1	0.0142813	0.0139881	1.02096	0.307431	0.602448	FALSE	-0.0033441	0.00677569	-0.493544	0.622031	0.84402	FALSE
ENSG00000196591	rs10499073	HDAC2	0.00684638	0.018494	0.370195	0.711609	0.879132	FALSE	0.0143325	0.00938102	1.52782	0.128887	0.412122	FALSE
ENSG00000136237	rs10499549	RAPGEF5	-0.0170729	0.0289375	-0.589993	0.555299	0.793674	FALSE	-0.00269582	0.0128836	-0.209244	0.834552	0.937893	FALSE
ENSG00000167637	rs10500287	ZNF283	-0.00748198	0.0218684	-0.342136	0.732265	0.888927	FALSE	0.0116715	0.0103452	1.1282	0.260121	0.576606	FALSE
ENSG00000135506	rs1050045	OS9	0.00885282	0.0123831	0.714911	0.476178	0.741148	FALSE	-0.00223963	0.00621009	-0.360643	0.71892	0.888847	FALSE
ENSG00000072682	rs1050152	P4HA2	-0.031794	0.039043	-0.814332	0.415867	0.698358	FALSE	-0.0433756	0.018045	-2.40375	0.0164594	0.124058	FALSE
ENSG00000280206	rs1050163	AC026401.3	-0.0301758	0.0247544	-1.21901	0.223134	0.509711	FALSE	-0.0112007	0.0122819	-0.911966	0.362689	0.673928	FALSE
ENSG00000150316	rs10501819	CWC15	-0.00919195	0.0114051	-0.805954	0.420385	0.700996	FALSE	0.00247316	0.00531029	0.465729	0.641457	0.852384	FALSE
ENSG00000111361	rs1050449	EIF2B1	0.0146057	0.01534	0.952135	0.341174	0.633188	FALSE	0.00680663	0.00690309	0.986027	0.325362	0.645047	FALSE
ENSG00000259820	rs10505630	AC083843.3	-0.0246892	0.0244131	-1.01131	0.312126	0.606786	FALSE	-0.00826162	0.0117313	-0.704236	0.482064	0.76694	FALSE
ENSG00000122035	rs10507378	RASL11A	0.0299954	0.0428219	0.700468	0.483975	0.74567	FALSE	0.0117809	0.0194505	0.605688	0.545177	0.805812	FALSE
ENSG00000237879	rs10507391	LINC00398	0.0329058	0.0257174	1.27952	0.201052	0.481424	FALSE	0.0138601	0.0118777	1.1669	0.243522	0.558792	FALSE
ENSG00000267270	rs1050919	PARD6G-AS1	-0.0161367	0.0333959	-0.483193	0.629418	0.837178	FALSE	-0.00589878	0.0157717	-0.374011	0.709819	0.884063	FALSE
ENSG00000106366	rs1050955	SERPINE1	0.0756147	0.0473049	1.59845	0.110256	0.341218	FALSE	0.0253805	0.0218666	1.1607	0.246019	0.56162	FALSE
ENSG00000163512	rs10510610	AZI2	-0.0236973	0.0223683	-1.05941	0.290447	0.583914	FALSE	-0.00347347	0.0112157	-0.309698	0.756838	0.907099	FALSE
ENSG00000160145	rs10512628	KALRN	0.056872	0.029612	1.92057	0.056352	0.227388	FALSE	0.0169928	0.0151639	1.12061	0.263161	0.57881	FALSE
ENSG00000132357	rs10512747	CARD6	0.0253113	0.0395356	0.640216	0.52215	0.770327	FALSE	0.0104062	0.0197975	0.525635	0.599178	0.8321	FALSE
ENSG00000171530	rs10514124	TBCA	-0.0119387	0.0163074	-0.732103	0.46418	0.732885	FALSE	-0.00452888	0.00784747	-0.577113	0.564021	0.815569	FALSE
ENSG00000135698	rs10514534	MPHOSPH6	0.0491846	0.0314121	1.56579	0.118039	0.356316	FALSE	0.0103022	0.015119	0.681409	0.49568	0.775954	FALSE
ENSG00000108465	rs10514935	CDK5RAP3	0.0235472	0.0446337	0.527566	0.598497	0.818653	FALSE	0.022769	0.0221195	1.02937	0.30709	0.625003	FALSE
ENSG00000044115	rs10515504	CTNNA1	-0.0832408	0.0233052	-3.57178	0.000379956	0.00577916	TRUE	-0.00946723	0.0113182	-0.836458	0.403105	0.706849	FALSE
ENSG00000169762	rs10516297	TAPT1	0.0109072	0.0174733	0.624224	0.532744	0.778177	FALSE	0.00308924	0.00785062	0.393502	0.693964	0.875835	FALSE
ENSG00000263327	rs10516297	TAPT1-AS1	-0.0275267	0.0278676	-0.987767	0.323417	0.616891	FALSE	-0.0098313	0.0127326	-0.772134	0.440162	0.73704	FALSE
ENSG00000173926	rs1051643	MARCHF3	-0.081282	0.0380237	-2.13767	0.0328069	0.160854	FALSE	-0.0514374	0.0184165	-2.79301	0.00541917	0.0587751	FALSE
ENSG00000188234	rs1051713	AGAP4	0.0601843	0.028385	2.12028	0.0343633	0.16536	FALSE	0.00576763	0.0133792	0.431089	0.66668	0.864669	FALSE
ENSG00000163682	rs10517522	RPL9	0.108931	0.0161645	6.73893	3.18515e-11	3.46861e-09	TRUE	0.0460145	0.00811595	5.66963	2.10638e-08	2.57748e-06	TRUE
ENSG00000260244	rs10517621	AC104083.1	-0.00223735	0.0332963	-0.0671951	0.946433	0.978775	FALSE	-0.0167089	0.0158984	-1.05098	0.294458	0.613235	FALSE
ENSG00000168778	rs1051793	TCTN2	-0.030561	0.023068	-1.32482	0.186068	0.461848	FALSE	-0.00775937	0.0106211	-0.730562	0.466974	0.756705	FALSE
ENSG00000175265	rs10519944	GOLGA8A	-0.0709662	0.0724922	-0.978949	0.32975	0.622064	FALSE	-0.00907429	0.0354505	-0.25597	0.799308	0.922563	FALSE
ENSG00000157823	rs10520684	AP3S2	-0.0437225	0.0266997	-1.63756	0.103999	0.330932	FALSE	-0.0440487	0.0136889	-3.21785	0.00134349	0.0223054	FALSE
ENSG00000182175	rs10520720	RGMA	-0.020454	0.0514976	-0.397185	0.691523	0.870551	FALSE	0.00962389	0.0247318	0.389131	0.697717	0.8773	FALSE
ENSG00000083799	rs10521209	CYLD	-0.00295473	0.0124945	-0.236482	0.813073	0.924277	FALSE	-0.00898319	0.00595434	-1.50868	0.133088	0.418502	FALSE
ENSG00000167207	rs10521209	NOD2	0.04507	0.0323995	1.39107	0.164653	0.430413	FALSE	-0.023262	0.0157642	-1.47562	0.140318	0.430285	FALSE
ENSG00000256751	rs1052455	PLBD1-AS1	0.0151657	0.0249164	0.608665	0.54317	0.784982	FALSE	0.0128022	0.0123213	1.03903	0.299442	0.617716	FALSE
ENSG00000088205	rs1052637	DDX18	0.0197684	0.0150727	1.31154	0.190794	0.468276	FALSE	0.012557	0.00720503	1.74282	0.0828913	0.324977	FALSE
ENSG00000281530	rs1052756	AC004461.3	-0.0208072	0.0313378	-0.663966	0.506855	0.761281	FALSE	0.00784583	0.0144087	0.54452	0.586268	0.827442	FALSE
ENSG00000071894	rs1052951	CPSF1	-0.0381567	0.0168624	-2.26282	0.0238804	0.13113	FALSE	-0.0022118	0.00835611	-0.264693	0.791766	0.919853	FALSE
ENSG00000124588	rs1054132	NQO2	0.00197288	0.0291776	0.0676163	0.946098	0.978775	FALSE	0.014353	0.0143168	1.00253	0.316933	0.636053	FALSE
ENSG00000150316	rs1054532	CWC15	0.0116156	0.014825	0.783512	0.43344	0.711263	FALSE	0.00206663	0.00687454	0.300622	0.76394	0.909796	FALSE
ENSG00000127533	rs1054533	F2RL3	-0.0486984	0.0298544	-1.6312	0.103171	0.32935	FALSE	-0.00132701	0.0146968	-0.0902919	0.928059	0.972862	FALSE
ENSG00000172236	rs1054645	TPSAB1	-0.0865458	0.0184221	-4.69793	3.10042e-06	0.000101205	TRUE	-0.0220862	0.00906316	-2.43692	0.014999	0.116318	FALSE
ENSG00000234327	rs1054697	AC012146.1	0.0827442	0.0381398	2.1695	0.0309407	0.155471	FALSE	0.001748	0.0186115	0.09392	0.925314	0.97158	FALSE
ENSG00000235092	rs1054765	ID2-AS1	0.0379591	0.0412848	0.919443	0.358202	0.649504	FALSE	0.0401954	0.0190152	2.11386	0.034817	0.195362	FALSE
ENSG00000183091	rs1054883	NEB	0.0427946	0.0404068	1.0591	0.289757	0.58328	FALSE	-0.00237991	0.0194937	-0.122087	0.902831	0.963555	FALSE
ENSG00000251580	rs1054909	LINC02482	0.0488655	0.0305838	1.59776	0.111027	0.342978	FALSE	0.0268311	0.0139903	1.91783	0.0557571	0.258777	FALSE
ENSG00000131732	rs1055383	ZCCHC9	0.0318811	0.0207618	1.53556	0.126278	0.370336	FALSE	0.0293456	0.0106639	2.75185	0.00606001	0.063812	FALSE
ENSG00000122483	rs1055654	CCDC18	0.00658302	0.0217545	0.302606	0.76306	0.903059	FALSE	-0.00475757	0.0101898	-0.466895	0.64063	0.852165	FALSE
ENSG00000155438	rs1056014	NIFK	0.0190936	0.0314128	0.60783	0.543512	0.785389	FALSE	0.0201578	0.0174533	1.15496	0.248302	0.564166	FALSE
ENSG00000259845	rs1056118	HERC2P10	-0.0241309	0.0150988	-1.5982	0.110299	0.34122	FALSE	-0.0144589	0.00709623	-2.03755	0.0419419	0.219651	FALSE
ENSG00000167766	rs1056185	ZNF83	0.0220276	0.0328701	0.670141	0.505125	0.760637	FALSE	0.00613271	0.0156804	0.391107	0.69691	0.87689	FALSE
ENSG00000114626	rs1056235	ABTB1	0.000901807	0.0205683	0.0438445	0.965041	0.986353	FALSE	-0.00160862	0.00926895	-0.173549	0.862383	0.950025	FALSE
ENSG00000100216	rs1056610	TOMM22	0.00914368	0.0144359	0.633396	0.528969	0.775343	FALSE	0.00533323	0.00664147	0.803019	0.422105	0.722056	FALSE
ENSG00000145241	rs1056787	CENPC	-0.086731	0.0300333	-2.88783	0.00397143	0.0360405	FALSE	-0.0472293	0.0157399	-3.00061	0.00277075	0.0372733	FALSE
ENSG00000188820	rs1057192	CALHM6	-0.0601095	0.051518	-1.16677	0.244016	0.536119	FALSE	-0.0140077	0.0231913	-0.604007	0.546526	0.806573	FALSE
ENSG00000214021	rs1057278	TTLL3	0.102938	0.0322587	3.19102	0.00146804	0.0169557	FALSE	0.0138823	0.0165881	0.836883	0.402841	0.706819	FALSE
ENSG00000014919	rs1057490	COX15	0.0433111	0.0147569	2.93496	0.00344584	0.0322416	FALSE	0.0200534	0.00703747	2.84952	0.00448849	0.051975	FALSE
ENSG00000159202	rs1057897	UBE2Z	-0.00147423	0.0118293	-0.124625	0.901265	0.963337	FALSE	-0.00260838	0.00558699	-0.466866	0.6407	0.852168	FALSE
ENSG00000176700	rs1057946	SCAND2P	0.0298246	0.0228472	1.30539	0.192842	0.471671	FALSE	-0.00380289	0.0105816	-0.359385	0.720565	0.890046	FALSE
ENSG00000129559	rs10583	NEDD8	-0.0109919	0.0200816	-0.547362	0.584396	0.811545	FALSE	-0.00936081	0.0100912	-0.927623	0.354025	0.668005	FALSE
ENSG00000241945	rs1058694	PWP2	-0.00471233	0.0253324	-0.18602	0.853104	0.940114	FALSE	-0.0185991	0.0124703	-1.49148	0.136326	0.423866	FALSE
ENSG00000173457	rs1058735	PPP1R14B	-0.00228115	0.0287456	-0.0793565	0.936962	0.975973	FALSE	-0.00264051	0.0136072	-0.194052	0.846141	0.943566	FALSE
ENSG00000140650	rs1058967	PMM2	0.0526916	0.0329372	1.59976	0.110082	0.341035	FALSE	-0.00538658	0.0161567	-0.333397	0.738846	0.900714	FALSE
ENSG00000260350	rs1058967	AC012173.1	-0.00259817	0.0167418	-0.155191	0.876671	0.950887	FALSE	-0.00516667	0.0081765	-0.631893	0.527508	0.79647	FALSE
ENSG00000217275	rs1059486	AL031777.1	-0.0881467	0.0544853	-1.61781	0.10645	0.335071	FALSE	-0.0394909	0.0258242	-1.52922	0.126499	0.408276	FALSE
ENSG00000277224	rs1059486	H2BC7	-0.0976195	0.0471967	-2.06835	0.0391072	0.180465	FALSE	-0.0438438	0.0223523	-1.96149	0.0500969	0.243519	FALSE
ENSG00000144579	rs1059823	CTDSP1	0.00506207	0.0133848	0.378196	0.705987	0.876162	FALSE	0.0212272	0.0067077	3.16461	0.00161417	0.0253841	FALSE
ENSG00000147576	rs1060242	ADHFE1	-0.0744752	0.0273173	-2.7263	0.00657862	0.0528533	FALSE	-0.0229251	0.0137383	-1.66871	0.0955193	0.352816	FALSE
ENSG00000285791	rs1060242	AC009879.3	0.0246896	0.0131843	1.87265	0.061393	0.240143	FALSE	0.0101166	0.00655923	1.54235	0.123262	0.403325	FALSE
ENSG00000143753	rs1060386	DEGS1	-0.126132	0.0327676	-3.8493	0.000135709	0.00250521	TRUE	-0.0591913	0.0165084	-3.58553	0.00035907	0.00850937	TRUE
ENSG00000284713	rs1060435	SMIM38	0.012419	0.0232502	0.534147	0.593927	0.816886	FALSE	-0.0064791	0.0108576	-0.596732	0.551157	0.808753	FALSE
ENSG00000258303	rs1060712	AC012464.2	0.0588796	0.019601	3.00391	0.0027683	0.0273642	FALSE	0.00345744	0.00974774	0.354692	0.723928	0.892199	FALSE
ENSG00000159445	rs1060870	THEM4	0.0475553	0.0246639	1.92813	0.0541749	0.221888	FALSE	0.0259032	0.0114957	2.2533	0.0245737	0.160207	FALSE
ENSG00000089351	rs1060892	GRAMD1A	-0.0681404	0.0231589	-2.9423	0.00337918	0.0317785	FALSE	-0.0372388	0.0117107	-3.17989	0.00154439	0.024613	FALSE
ENSG00000271032	rs1060892	AC020907.4	0.00119022	0.0140804	0.0845303	0.932717	0.975367	FALSE	-0.015005	0.00708172	-2.11884	0.0346651	0.194939	FALSE
ENSG00000114316	rs1060970	USP4	-0.00396685	0.0142682	-0.27802	0.781302	0.911649	FALSE	-0.00100229	0.00666704	-0.150335	0.880596	0.95488	FALSE
ENSG00000100888	rs1061026	CHD8	-0.0249786	0.0211145	-1.18301	0.237151	0.528049	FALSE	0.0145102	0.0106704	1.35985	0.174371	0.478206	FALSE
ENSG00000004700	rs1061627	RECQL	0.0151319	0.0175575	0.861847	0.388949	0.67329	FALSE	-0.00425271	0.00862924	-0.492825	0.622163	0.84402	FALSE
ENSG00000179165	rs1061632	PXT1	0.0423973	0.0221151	1.91712	0.0560535	0.226858	FALSE	0.00200731	0.0105483	0.190297	0.849085	0.944798	FALSE
ENSG00000204308	rs1061808	RNF5	-0.0118181	0.01973	-0.59899	0.549367	0.790062	FALSE	0.00748274	0.00912953	0.819619	0.41253	0.714557	FALSE
ENSG00000258273	rs1061986	AC024257.2	0.0415572	0.020277	2.04947	0.0410624	0.186515	FALSE	0.00795438	0.00930448	0.854898	0.393289	0.700048	FALSE
ENSG00000122085	rs1062748	MTERF4	-0.0147076	0.0170324	-0.863509	0.388443	0.673218	FALSE	-0.00549294	0.00785941	-0.6989	0.485046	0.769568	FALSE
ENSG00000213024	rs1062798	NUP62	-0.00329374	0.0134167	-0.245496	0.806378	0.921249	FALSE	0.00906883	0.00615297	1.47389	0.141402	0.430643	FALSE
ENSG00000170448	rs1062858	NFXL1	-0.11392	0.0672306	-1.69447	0.0904827	0.303506	FALSE	0.0310016	0.0301171	1.02937	0.303558	0.62144	FALSE
ENSG00000179344	rs1063355	HLA-DQB1	-0.110314	0.0479833	-2.29902	0.0226413	0.126099	FALSE	-0.0230194	0.0240376	-0.95764	0.339087	0.656408	FALSE
ENSG00000257702	rs1063588	LBX2-AS1	-0.0514366	0.0339159	-1.51659	0.130092	0.375722	FALSE	-0.0268387	0.0164525	-1.63128	0.104027	0.365569	FALSE
ENSG00000167701	rs1063739	GPT	0.0445458	0.0133789	3.32956	0.000905247	0.011615	FALSE	0.013483	0.00613645	2.19719	0.0282391	0.173442	FALSE
ENSG00000213563	rs1063739	C8orf82	-0.00965349	0.0195547	-0.493666	0.621777	0.832185	FALSE	-0.00927297	0.00903854	-1.02594	0.305968	0.623608	FALSE
ENSG00000053372	rs1063984	MRTO4	-0.0334645	0.0203249	-1.64648	0.103113	0.32935	FALSE	-0.00163064	0.00989924	-0.164724	0.869279	0.951276	FALSE
ENSG00000198937	rs10692	CCDC167	0.0737597	0.0238078	3.09813	0.00200745	0.0217583	FALSE	0.0229037	0.0104888	2.18364	0.0292367	0.177394	FALSE
ENSG00000169442	rs1071849	CD52	-0.162118	0.0403113	-4.02166	6.6622e-05	0.00137696	TRUE	-0.111155	0.0188462	-5.89799	5.42026e-09	7.99874e-07	TRUE
ENSG00000225032	rs10732395	AL162586.1	0.0059575	0.0259255	0.229793	0.818428	0.926164	FALSE	-0.0057779	0.0120174	-0.480793	0.63069	0.84729	FALSE
ENSG00000166387	rs10732509	PPFIBP2	-0.0398694	0.0328923	-1.21212	0.226478	0.513795	FALSE	-0.0123367	0.0153783	-0.802217	0.422645	0.722538	FALSE
ENSG00000130653	rs10732688	PNPLA7	-0.0439435	0.0352696	-1.24593	0.218474	0.504273	FALSE	-0.00885265	0.0167719	-0.527826	0.598381	0.831634	FALSE
ENSG00000175356	rs10734643	SCUBE2	-0.0107073	0.0262808	-0.407421	0.683824	0.866752	FALSE	0.0179404	0.0118815	1.50994	0.131652	0.416214	FALSE
ENSG00000183150	rs10734854	GPR19	-0.0701646	0.0278446	-2.51986	0.0123793	0.0830351	FALSE	-0.033116	0.0135502	-2.44395	0.0147452	0.115405	FALSE
ENSG00000127720	rs10735453	METTL25	0.00650695	0.0293904	0.221397	0.824788	0.927946	FALSE	0.00800456	0.0139931	0.572035	0.567371	0.817755	FALSE
ENSG00000152766	rs10736363	ANKRD22	-0.113275	0.0632518	-1.79086	0.0736261	0.266796	FALSE	-0.0762088	0.03004	-2.53691	0.011624	0.0998518	FALSE
ENSG00000108219	rs10736366	TSPAN14	0.00746982	0.0178414	0.418678	0.675672	0.861825	FALSE	0.0147152	0.00871071	1.68932	0.0919745	0.344969	FALSE
ENSG00000107201	rs10738888	DDX58	-0.0414257	0.0305206	-1.3573	0.177031	0.448897	FALSE	-0.0173914	0.0149003	-1.16719	0.243427	0.55878	FALSE
ENSG00000119487	rs10739672	MAPKAP1	-0.0169595	0.0153592	-1.10419	0.270723	0.563582	FALSE	-0.0131904	0.00717166	-1.83924	0.0661703	0.286325	FALSE
ENSG00000198246	rs10740378	SLC29A3	0.00587172	0.0302865	0.193873	0.846701	0.937506	FALSE	-0.0110971	0.0148798	-0.745784	0.455971	0.748714	FALSE
ENSG00000108010	rs10741210	GLRX3	0.0327224	0.0142057	2.30347	0.022916	0.127236	FALSE	-0.000703018	0.00669338	-0.105032	0.916635	0.969232	FALSE
ENSG00000110756	rs10741741	HPS5	0.0160944	0.0202167	0.796091	0.426095	0.705312	FALSE	0.00426132	0.00987842	0.431376	0.66647	0.864669	FALSE
ENSG00000100092	rs1074407	SH3BP1	0.00403514	0.0304315	0.132598	0.894519	0.96071	FALSE	-0.0109379	0.0136541	-0.801071	0.423322	0.723069	FALSE
ENSG00000241333	rs1074407	RN7SL385P	-0.0126514	0.0154626	-0.81819	0.41356	0.696198	FALSE	-0.00445597	0.00685912	-0.649642	0.516225	0.788695	FALSE
ENSG00000182993	rs10744078	C12orf60	-0.0225278	0.0176344	-1.27749	0.201656	0.481864	FALSE	-0.0203705	0.00806647	-2.52533	0.012195	0.10271	FALSE
ENSG00000033030	rs10744192	ZCCHC8	-0.0472383	0.0173776	-2.71835	0.00668285	0.0533928	FALSE	-0.0177205	0.00861468	-2.05701	0.0400123	0.2135	FALSE
ENSG00000279500	rs10744389	AC108704.2	-0.0314327	0.0399558	-0.786688	0.431845	0.710098	FALSE	-0.0222588	0.0187804	-1.18522	0.236141	0.551501	FALSE
ENSG00000139722	rs10744422	VPS37B	0.00171298	0.0249387	0.0686878	0.945247	0.978775	FALSE	0.0274972	0.0122031	2.25329	0.0246001	0.160297	FALSE
ENSG00000120645	rs10744532	IQSEC3	-0.0488825	0.0225002	-2.17254	0.0309336	0.155471	FALSE	-0.0280941	0.011162	-2.51695	0.0121073	0.102411	FALSE
ENSG00000179104	rs10746261	TMTC2	0.0994888	0.0403215	2.46739	0.0137944	0.0895599	FALSE	0.044816	0.0196755	2.27776	0.0229618	0.15425	FALSE
ENSG00000198468	rs10746440	FLVCR1-DT	0.0274008	0.0275232	0.995551	0.319883	0.613955	FALSE	0.00362342	0.0127832	0.283452	0.777168	0.914595	FALSE
ENSG00000241163	rs10746538	LINC00877	0.0364119	0.0524025	0.69485	0.48725	0.748322	FALSE	0.00956908	0.024662	0.38801	0.698971	0.878095	FALSE
ENSG00000172889	rs10747029	EGFL7	-0.0212066	0.044504	-0.476511	0.634078	0.839927	FALSE	-0.0121811	0.0221462	-0.550034	0.582371	0.826311	FALSE
ENSG00000122481	rs10747468	RWDD3	0.0447189	0.0402996	1.10966	0.267967	0.56132	FALSE	0.0160785	0.0198137	0.811485	0.418137	0.718775	FALSE
ENSG00000185432	rs10747596	METTL7A	0.0476401	0.0311344	1.53014	0.126398	0.370588	FALSE	0.0126519	0.0150238	0.842121	0.400304	0.704309	FALSE
ENSG00000123360	rs10747699	PDE1B	-0.0460474	0.0344633	-1.33613	0.183294	0.457945	FALSE	0.00706207	0.0166262	0.424757	0.671213	0.865848	FALSE
ENSG00000119915	rs10748816	ELOVL3	-0.005895	0.0258079	-0.228418	0.819375	0.926164	FALSE	0.0108551	0.0125819	0.862754	0.388499	0.6966	FALSE
ENSG00000107957	rs10748847	SH3PXD2A	-0.0101632	0.0355871	-0.285586	0.775278	0.909051	FALSE	-0.00776112	0.0170464	-0.455294	0.648919	0.857009	FALSE
ENSG00000183605	rs10749291	SFXN4	-0.067625	0.019987	-3.38346	0.000755395	0.0101653	FALSE	-0.028603	0.00906224	-3.15628	0.00174226	0.0268752	FALSE
ENSG00000172922	rs10750766	RNASEH2C	0.00255468	0.0179261	0.142512	0.886691	0.956711	FALSE	-0.00813999	0.00857985	-0.948732	0.342933	0.659937	FALSE
ENSG00000165490	rs10751084	DDIAS	0.0637053	0.0413935	1.53902	0.124106	0.3665	FALSE	0.00819019	0.0196744	0.416287	0.677321	0.868352	FALSE
ENSG00000237840	rs10751385	FAM21FP	-0.00938355	0.0242851	-0.38639	0.699923	0.873555	FALSE	-0.0322698	0.0114233	-2.82491	0.00483356	0.0548724	FALSE
ENSG00000107537	rs10752287	PHYH	0.0237419	0.0299275	0.793313	0.429153	0.707975	FALSE	-0.00164203	0.0145764	-0.11265	0.910461	0.966704	FALSE
ENSG00000116991	rs10752794	SIPA1L2	-0.0173653	0.0319446	-0.543608	0.587064	0.812798	FALSE	-0.0153528	0.0142947	-1.07402	0.283058	0.599967	FALSE
ENSG00000117281	rs10752825	CD160	0.121279	0.0454638	2.66759	0.00967943	0.0697813	FALSE	0.0334672	0.0211684	1.58099	0.115325	0.387115	FALSE
ENSG00000000457	rs10753794	SCYL3	0.00534899	0.0136827	0.390932	0.695955	0.871941	FALSE	0.00878964	0.00650779	1.35063	0.177097	0.482187	FALSE
ENSG00000150681	rs10754003	RGS18	-0.00735908	0.0209255	-0.351681	0.725855	0.885554	FALSE	-0.00970383	0.0100416	-0.966367	0.334115	0.652702	FALSE
ENSG00000235192	rs10754968	AC009495.3	-0.00786939	0.0399239	-0.19711	0.843796	0.936686	FALSE	-0.018475	0.0183527	-1.00666	0.314293	0.633565	FALSE
ENSG00000114125	rs10755097	RNF7	-0.0368165	0.0174264	-2.11269	0.0348769	0.166818	FALSE	-0.0158003	0.00816962	-1.93403	0.0534136	0.252036	FALSE
ENSG00000099810	rs10757250	MTAP	0.0058233	0.0185682	0.313617	0.753831	0.898946	FALSE	0.0176418	0.00851099	2.07282	0.0385527	0.209042	FALSE
ENSG00000240498	rs10757262	CDKN2B-AS1	-0.0229753	0.0289555	-0.793471	0.428429	0.707363	FALSE	-0.028281	0.0136546	-2.07117	0.0390147	0.210293	FALSE
ENSG00000137055	rs10757613	PLAA	-0.00712308	0.0168692	-0.422253	0.673195	0.861282	FALSE	0.012023	0.00811846	1.48094	0.138936	0.428422	FALSE
ENSG00000086061	rs10758181	DNAJA1	-0.00445698	0.0196077	-0.227307	0.820405	0.926261	FALSE	0.0355085	0.00878393	4.04244	5.80191e-05	0.00208574	TRUE
ENSG00000157654	rs10759392	PALM2AKAP2	0.0224678	0.0356529	0.630181	0.528698	0.775133	FALSE	-0.00967659	0.0166867	-0.5799	0.562066	0.814888	FALSE
ENSG00000188959	rs10759403	C9orf152	-0.0305829	0.0276727	-1.10516	0.26962	0.562731	FALSE	0.0168971	0.0128352	1.31647	0.189822	0.499934	FALSE
ENSG00000266315	rs10759516	MIR4668	-0.0215206	0.0201625	-1.06736	0.286222	0.580008	FALSE	-0.0167043	0.00966178	-1.7289	0.0855841	0.33155	FALSE
ENSG00000106804	rs10760135	C5	0.0285944	0.0279827	1.02186	0.307004	0.601886	FALSE	-0.014862	0.0133306	-1.11488	0.265113	0.580793	FALSE
ENSG00000148200	rs10760369	NR6A1	-0.00274168	0.0302222	-0.0907173	0.927747	0.973626	FALSE	-0.00239968	0.0139384	-0.172164	0.863536	0.950225	FALSE
ENSG00000279058	rs10761576	AGAP14P	0.0150578	0.0244361	0.616212	0.537805	0.781325	FALSE	-0.0104951	0.0115975	-0.904946	0.36888	0.678868	FALSE
ENSG00000188234	rs10761581	AGAP4	0.0250821	0.0205604	1.21992	0.222739	0.509347	FALSE	0.00404319	0.00975464	0.414489	0.678539	0.868895	FALSE
ENSG00000264204	rs10761618	AGAP7P	0.135953	0.0702253	1.93595	0.0533188	0.219596	FALSE	-0.00197466	0.0319895	-0.0617285	0.9508	0.981177	FALSE
ENSG00000156515	rs10762283	HK1	0.0379926	0.0273424	1.38951	0.164934	0.43075	FALSE	-0.0098236	0.0122688	-0.800696	0.42341	0.723069	FALSE
ENSG00000177613	rs10762343	CSTF2T	0.0543213	0.0268682	2.02177	0.0440259	0.195292	FALSE	0.00189664	0.0126084	0.150427	0.881074	0.954989	FALSE
ENSG00000214688	rs10762476	C10orf105	-0.00966191	0.0725719	-0.133136	0.894091	0.96071	FALSE	0.04563	0.0377412	1.20902	0.22687	0.542086	FALSE
ENSG00000224596	rs10762840	ZMIZ1-AS1	-0.0189692	0.015992	-1.18617	0.23576	0.525763	FALSE	-0.0141367	0.00804224	-1.75781	0.079068	0.316024	FALSE
ENSG00000099290	rs10762975	WASHC2A	0.0961736	0.0272703	3.52668	0.00046238	0.00680907	TRUE	0.0268231	0.0137649	1.94866	0.0516119	0.24728	FALSE
ENSG00000235618	rs10762975	FAM21EP	0.0663847	0.0296002	2.24271	0.0253251	0.136065	FALSE	0.0225963	0.0146697	1.54034	0.123754	0.403819	FALSE
ENSG00000172006	rs1076447	ZNF554	0.0358403	0.0251519	1.42495	0.154429	0.415283	FALSE	0.00842612	0.0118155	0.713143	0.475827	0.762044	FALSE
ENSG00000136758	rs10764669	YME1L1	-0.014509	0.00964063	-1.50498	0.133244	0.381592	FALSE	-0.00181077	0.00455432	-0.397593	0.691421	0.874307	FALSE
ENSG00000132334	rs10764740	PTPRE	0.0114894	0.0162088	0.708838	0.478493	0.742449	FALSE	0.00180408	0.00840363	0.214679	0.830232	0.936779	FALSE
ENSG00000091409	rs1076597	ITGA6	0.190759	0.0429823	4.43808	1.03627e-05	0.000288796	TRUE	0.0491664	0.0205554	2.3919	0.0171811	0.126899	FALSE
ENSG00000070081	rs10766384	NUCB2	-0.0467537	0.0307743	-1.51925	0.133882	0.38249	FALSE	-0.00662113	0.0143773	-0.460527	0.646848	0.855668	FALSE
ENSG00000132256	rs10769173	TRIM5	-0.0439951	0.0338827	-1.29845	0.194398	0.473445	FALSE	-0.0292767	0.016697	-1.75341	0.0800423	0.318475	FALSE
ENSG00000010030	rs1076928	ETV7	0.145763	0.0471886	3.08895	0.00226488	0.0236507	FALSE	-0.00120842	0.0221068	-0.0546627	0.956539	0.983327	FALSE
ENSG00000132275	rs10769699	RRP8	0.0124711	0.0161036	0.774426	0.438877	0.716299	FALSE	-0.00908975	0.00769634	-1.18105	0.237866	0.552885	FALSE
ENSG00000251364	rs10769795	AC107884.1	0.0676604	0.0341995	1.97841	0.0486264	0.208495	FALSE	0.0302098	0.0159874	1.8896	0.05931	0.267647	FALSE
ENSG00000133812	rs10770105	SBF2	-0.00583126	0.0183835	-0.317201	0.751103	0.897597	FALSE	-0.0101303	0.0088012	-1.15101	0.250132	0.565798	FALSE
ENSG00000111711	rs10770818	GOLT1B	0.00159616	0.0276668	0.0576922	0.954	0.981573	FALSE	0.00383057	0.0148849	0.257345	0.79693	0.92164	FALSE
ENSG00000134548	rs10770822	SPX	-0.0428388	0.0355191	-1.20608	0.228089	0.515938	FALSE	-0.0103309	0.0173944	-0.593919	0.552617	0.810041	FALSE
ENSG00000214776	rs10771786	AC092821.2	-0.0508284	0.0144261	-3.52336	0.000448485	0.0066422	TRUE	-0.0347821	0.00699367	-4.97336	8.40235e-07	5.84307e-05	TRUE
ENSG00000284634	rs10771786	AC092821.4	0.0300155	0.0168063	1.78596	0.0743972	0.26863	FALSE	0.021415	0.00836974	2.55863	0.0106709	0.0941076	FALSE
ENSG00000276136	rs10771891	AC016957.2	0.0161287	0.0339267	0.475399	0.635069	0.840267	FALSE	-0.0153002	0.0165373	-0.925194	0.355187	0.669065	FALSE
ENSG00000256594	rs10771987	AC010186.2	-0.0457104	0.0276598	-1.65259	0.0992079	0.321892	FALSE	-0.000714962	0.0131147	-0.0545162	0.956525	0.983327	FALSE
ENSG00000255837	rs10772408	TAS2R20	0.0171768	0.0171586	1.00106	0.317145	0.611675	FALSE	0.00202466	0.00830536	0.243777	0.807618	0.926007	FALSE
ENSG00000256537	rs10772420	SMIM10L1	-0.00222098	0.0189156	-0.117415	0.90655	0.965664	FALSE	-0.00599838	0.00934145	-0.642126	0.520858	0.791455	FALSE
ENSG00000139053	rs10772826	PDE6H	-0.0532492	0.0329557	-1.61578	0.106865	0.335892	FALSE	-0.0212343	0.0166533	-1.27508	0.202645	0.51317	FALSE
ENSG00000090661	rs1077340	CERS4	0.119854	0.0496946	2.41181	0.0160605	0.0994872	FALSE	0.0308048	0.0245253	1.25604	0.211023	0.524303	FALSE
ENSG00000013523	rs1077376	ANGEL1	0.0835035	0.023951	3.48643	0.00051955	0.0074314	TRUE	0.023239	0.0107468	2.16241	0.0308996	0.183712	FALSE
ENSG00000071246	rs1077376	VASH1	0.0171947	0.0356473	0.482357	0.630866	0.837815	FALSE	0.0123338	0.0161809	0.762247	0.446058	0.740827	FALSE
ENSG00000171840	rs10774355	NINJ2	-0.00951899	0.0369217	-0.257816	0.796591	0.917766	FALSE	-0.0193111	0.0159789	-1.20854	0.228917	0.544115	FALSE
ENSG00000089127	rs10774671	OAS1	0.0530418	0.0511441	1.0371	0.301605	0.596598	FALSE	0.0446445	0.0248565	1.79609	0.0729002	0.301494	FALSE
ENSG00000256262	rs10774961	USP30-AS1	-0.00216166	0.0253441	-0.0852925	0.932031	0.975318	FALSE	0.00515744	0.0126826	0.406653	0.686713	0.872273	FALSE
ENSG00000184056	rs10775251	VPS33B	-0.0274079	0.0185531	-1.47726	0.140157	0.393865	FALSE	0.00414002	0.00913699	0.453106	0.650696	0.857932	FALSE
ENSG00000141480	rs10775384	ARRB2	0.037844	0.0155525	2.43331	0.0152174	0.0957007	FALSE	0.019824	0.00735422	2.69559	0.00732197	0.0720645	FALSE
ENSG00000125735	rs1077667	TNFSF14	0.0538068	0.0351462	1.53094	0.126248	0.370336	FALSE	-0.00620723	0.0163346	-0.380005	0.704267	0.881269	FALSE
ENSG00000258302	rs10777184	AC025034.1	0.00251491	0.0191769	0.131143	0.895663	0.961393	FALSE	0.00715677	0.0088886	0.805162	0.42082	0.720901	FALSE
ENSG00000067715	rs10778108	SYT1	0.0371086	0.0209866	1.7682	0.0773408	0.27578	FALSE	0.0125049	0.00992838	1.25951	0.209836	0.522886	FALSE
ENSG00000235162	rs10778376	C12orf75	0.0274384	0.0440989	0.622201	0.534553	0.779457	FALSE	-0.00184022	0.0209144	-0.0879882	0.929887	0.973131	FALSE
ENSG00000151135	rs10778520	TMEM263	-0.0203568	0.0220848	-0.921758	0.356791	0.648661	FALSE	-0.00800412	0.0100798	-0.794073	0.428148	0.726578	FALSE
ENSG00000136003	rs10778643	ISCU	-0.0402238	0.025165	-1.5984	0.11152	0.344174	FALSE	0.00873097	0.0121286	0.719867	0.472809	0.760979	FALSE
ENSG00000266094	rs10779488	RASSF5	0.0397332	0.0156656	2.53634	0.011409	0.078176	FALSE	0.0128182	0.00711069	1.80267	0.0718025	0.298942	FALSE
ENSG00000218739	rs10779921	CEBPZOS	-0.043806	0.0237806	-1.8421	0.0664289	0.251096	FALSE	-0.0125515	0.0113942	-1.10157	0.272401	0.589253	FALSE
ENSG00000213694	rs10780205	S1PR3	0.0294536	0.0489624	0.601556	0.550196	0.790835	FALSE	0.00414819	0.0244781	0.169465	0.865516	0.950876	FALSE
ENSG00000172159	rs10780579	FRMD3	-0.0712153	0.0583958	-1.21953	0.223128	0.50971	FALSE	-0.0611867	0.0293485	-2.08483	0.0373594	0.204401	FALSE
ENSG00000135018	rs10780624	UBQLN1	-0.00251444	0.0115158	-0.218347	0.827164	0.929088	FALSE	-0.00652119	0.00530224	-1.22989	0.219846	0.534943	FALSE
ENSG00000197506	rs10780665	SLC28A3	-0.0237577	0.0538211	-0.44142	0.659252	0.853288	FALSE	0.0316044	0.0276478	1.14311	0.253223	0.569148	FALSE
ENSG00000165684	rs10781499	SNAPC4	0.0130904	0.0141616	0.92436	0.356877	0.648725	FALSE	-0.00207242	0.00697394	-0.297166	0.767047	0.910332	FALSE
ENSG00000187796	rs10781499	CARD9	0.0835222	0.0206974	4.03539	5.96471e-05	0.00126924	TRUE	0.0344931	0.0100919	3.41791	0.00066044	0.0135125	FALSE
ENSG00000107281	rs10781534	NPDC1	-0.00870521	0.0438331	-0.198599	0.842769	0.936105	FALSE	0.0334365	0.0204119	1.63809	0.101717	0.3618	FALSE
ENSG00000180549	rs10781534	FUT7	-0.0450593	0.0251698	-1.79022	0.0737326	0.267049	FALSE	-0.0104793	0.0114382	-0.916167	0.359869	0.672317	FALSE
ENSG00000260943	rs10784387	LINC02555	0.115211	0.0426596	2.70071	0.00705032	0.0555074	FALSE	0.0508551	0.0215212	2.36302	0.0183483	0.132671	FALSE
ENSG00000090382	rs10784774	LYZ	0.0630344	0.0284049	2.21914	0.026735	0.141124	FALSE	0.0412768	0.0138384	2.98277	0.00293553	0.0386644	FALSE
ENSG00000253719	rs10785127	ATXN7L3B	-0.0177741	0.0165743	-1.07239	0.283824	0.578321	FALSE	-0.0131323	0.00812105	-1.61707	0.106778	0.369949	FALSE
ENSG00000273015	rs10785609	AC008124.1	0.0562785	0.0320334	1.75687	0.0793138	0.280291	FALSE	-0.00511835	0.0153732	-0.33294	0.739202	0.900754	FALSE
ENSG00000226659	rs10785897	AC021028.1	0.048922	0.0283172	1.72764	0.0843437	0.290403	FALSE	-0.0254378	0.0132404	-1.92123	0.0563581	0.260209	FALSE
ENSG00000138207	rs10786109	RBP4	-0.00377112	0.0166743	-0.226164	0.821212	0.92685	FALSE	0.0068559	0.00761991	0.899735	0.368746	0.678817	FALSE
ENSG00000186188	rs10786109	FFAR4	-0.0436595	0.020392	-2.14102	0.0325279	0.160034	FALSE	-0.000471378	0.009391	-0.0501947	0.959969	0.984728	FALSE
ENSG00000122378	rs10788631	PRXL2A	-0.0160376	0.0260673	-0.615238	0.540168	0.782827	FALSE	-0.0148104	0.0127527	-1.16135	0.245702	0.561364	FALSE
ENSG00000272491	rs10788884	AL109659.2	-0.00241252	0.0273569	-0.0881866	0.929768	0.974165	FALSE	-0.00362585	0.0128718	-0.28169	0.778191	0.915442	FALSE
ENSG00000171793	rs10789262	CTPS1	0.0178058	0.0236868	0.751719	0.452532	0.724711	FALSE	-0.00943682	0.0115536	-0.816789	0.419976	0.720395	FALSE
ENSG00000163935	rs1078968	SFMBT1	-0.107767	0.0312892	-3.44423	0.000600791	0.00838972	TRUE	-0.00232438	0.0151365	-0.153561	0.877957	0.954045	FALSE
ENSG00000149573	rs10790248	MPZL2	0.0220727	0.0424269	0.520252	0.602954	0.821369	FALSE	-0.001364	0.0213947	-0.0637539	0.949175	0.980694	FALSE
ENSG00000172367	rs10790286	PDZD3	-0.101166	0.0305555	-3.31091	0.000967924	0.0122738	FALSE	0.00319079	0.0141849	0.224943	0.822089	0.932599	FALSE
ENSG00000132740	rs10792006	IGHMBP2	-0.0125608	0.0207314	-0.605882	0.544827	0.786262	FALSE	0.0110628	0.00974432	1.13531	0.256439	0.57207	FALSE
ENSG00000284713	rs10792025	SMIM38	0.0126266	0.0250287	0.504487	0.613998	0.828383	FALSE	-0.00411249	0.0113444	-0.362513	0.717283	0.888041	FALSE
ENSG00000287725	rs10792025	AP003071.5	-0.00481788	0.0332323	-0.144976	0.884752	0.955247	FALSE	-0.0113146	0.0153424	-0.737475	0.461209	0.754089	FALSE
ENSG00000169740	rs10793446	ZNF32	0.0140719	0.0220613	0.637852	0.524468	0.772025	FALSE	0.0122492	0.0101659	1.20493	0.22906	0.544254	FALSE
ENSG00000196793	rs10793446	ZNF239	-0.0342337	0.0186848	-1.83217	0.0674833	0.253125	FALSE	-0.0276938	0.00865438	-3.19997	0.00142687	0.0232504	FALSE
ENSG00000165406	rs10793617	MARCHF8	0.0526163	0.0225141	2.33704	0.0196841	0.114594	FALSE	0.0363636	0.0108257	3.359	0.000818083	0.0158221	FALSE
ENSG00000107902	rs10794134	LHPP	-0.0128466	0.0263155	-0.488177	0.625454	0.833877	FALSE	-0.00709961	0.0128153	-0.553996	0.58037	0.825238	FALSE
ENSG00000176092	rs10794531	CRYBG2	0.0482334	0.0399698	1.20675	0.227868	0.515797	FALSE	0.00617642	0.0196714	0.31398	0.754124	0.905736	FALSE
ENSG00000225948	rs10796303	LINC02648	-0.0108556	0.0193258	-0.561712	0.574827	0.805144	FALSE	-0.0219475	0.00862203	-2.54552	0.0112007	0.0971639	FALSE
ENSG00000157873	rs10797433	TNFRSF14	-0.0210118	0.0155186	-1.35397	0.176249	0.448098	FALSE	0.000789796	0.00758335	0.104149	0.917083	0.969255	FALSE
ENSG00000264343	rs10797649	NOTCH2NLA	-0.0136095	0.0148935	-0.91379	0.361808	0.653019	FALSE	-0.00330481	0.00680115	-0.485919	0.628321	0.846642	FALSE
ENSG00000271425	rs10797649	NBPF10	-0.0283834	0.0260521	-1.08949	0.277815	0.572733	FALSE	-0.00470474	0.0121285	-0.387909	0.698755	0.877997	FALSE
ENSG00000276509	rs10797649	AC239799.1	0.00556391	0.0126864	0.438571	0.661167	0.854424	FALSE	0.000566651	0.00582107	0.0973449	0.922466	0.971286	FALSE
ENSG00000135862	rs10797823	LAMC1	-0.0171873	0.0456224	-0.37673	0.706944	0.876802	FALSE	0.0378236	0.0220416	1.71601	0.0866692	0.333419	FALSE
ENSG00000185155	rs10799347	MIXL1	-0.0218685	0.0212978	-1.02679	0.304797	0.599667	FALSE	0.00555865	0.0110255	0.504162	0.61429	0.841663	FALSE
ENSG00000075151	rs10799680	EIF4G3	-0.0103905	0.0168503	-0.616638	0.538374	0.781377	FALSE	0.0113548	0.00815383	1.39257	0.164064	0.463148	FALSE
ENSG00000229808	rs10800106	AL391825.1	-0.0217092	0.036614	-0.59292	0.553285	0.792613	FALSE	-0.00898947	0.0182182	-0.493434	0.624771	0.84502	FALSE
ENSG00000243323	rs10800819	PTPRVP	-0.0116417	0.0357345	-0.325782	0.745377	0.895213	FALSE	0.0203627	0.0170368	1.19522	0.233371	0.549015	FALSE
ENSG00000117153	rs10800887	KLHL12	0.0137712	0.0156923	0.877572	0.380316	0.66755	FALSE	0.0148655	0.00710814	2.09133	0.0392285	0.210731	FALSE
ENSG00000260941	rs10802132	LINC00622	0.0352624	0.0178743	1.9728	0.0495828	0.210411	FALSE	0.0142078	0.00873295	1.62692	0.104421	0.366311	FALSE
ENSG00000226029	rs10803416	LINC01772	0.0288381	0.0324388	0.889001	0.374314	0.66403	FALSE	0.00449511	0.0157203	0.285944	0.774951	0.913279	FALSE
ENSG00000081320	rs10804070	STK17B	0.0527341	0.0196316	2.68619	0.0073909	0.0572497	FALSE	0.021521	0.00978545	2.19928	0.0281414	0.173415	FALSE
ENSG00000064012	rs10804111	CASP8	-0.0338619	0.0208054	-1.62755	0.107476	0.336664	FALSE	0.0122651	0.00957378	1.28111	0.200737	0.510797	FALSE
ENSG00000163082	rs10804306	SGPP2	-0.231746	0.0570071	-4.06522	5.23381e-05	0.00113992	TRUE	-0.0342014	0.026348	-1.29807	0.195239	0.504581	FALSE
ENSG00000243544	rs10804555	RN7SL172P	-0.0204775	0.0239445	-0.855207	0.393414	0.677779	FALSE	-0.0125947	0.011505	-1.09472	0.274372	0.591204	FALSE
ENSG00000213949	rs10805445	ITGA1	-0.17862	0.0438558	-4.07289	5.25776e-05	0.00114321	TRUE	-0.0280238	0.0206764	-1.35535	0.176332	0.481548	FALSE
ENSG00000247796	rs10805445	AC008966.1	0.0102082	0.0174286	0.585716	0.55861	0.795331	FALSE	-0.0145452	0.00838853	-1.73393	0.0833016	0.326083	FALSE
ENSG00000132842	rs10805919	AP3B1	0.00770798	0.0169447	0.45489	0.649237	0.848045	FALSE	0.00642122	0.00823563	0.779689	0.435758	0.732449	FALSE
ENSG00000185760	rs10805964	KCNQ5	0.0450562	0.0265231	1.69875	0.0901882	0.302942	FALSE	0.00507122	0.0120946	0.419295	0.675139	0.866984	FALSE
ENSG00000170915	rs10807442	PAQR8	0.0295035	0.0267973	1.10099	0.271947	0.565042	FALSE	-0.00597789	0.0128649	-0.464668	0.642255	0.852632	FALSE
ENSG00000135269	rs10808180	TES	-0.00131596	0.0244085	-0.0539141	0.957005	0.98276	FALSE	-0.00811636	0.0110437	-0.734931	0.463429	0.754664	FALSE
ENSG00000188921	rs10811455	HACD4	-0.0399393	0.0279432	-1.42931	0.153173	0.413106	FALSE	0.00611827	0.0125385	0.487959	0.625955	0.84546	FALSE
ENSG00000236404	rs10812326	VLDLR-AS1	0.0436931	0.0126398	3.45678	0.000598682	0.00836928	TRUE	0.0090295	0.00624252	1.44645	0.148341	0.440888	FALSE
ENSG00000147852	rs10812379	VLDLR	-0.0257864	0.0798728	-0.322843	0.746823	0.895268	FALSE	0.0562457	0.0379867	1.48067	0.142152	0.431561	FALSE
ENSG00000147894	rs10812614	C9orf72	-0.0380417	0.028114	-1.35312	0.176267	0.448098	FALSE	0.00587127	0.0143418	0.40938	0.682282	0.870623	FALSE
ENSG00000285103	rs10812615	AL451123.1	0.0273499	0.0141008	1.9396	0.0540744	0.221616	FALSE	0.00951676	0.00678249	1.40314	0.160862	0.458723	FALSE
ENSG00000120162	rs10812619	MOB3B	-0.00252179	0.0288895	-0.0872908	0.930441	0.974463	FALSE	-0.0035637	0.014299	-0.249228	0.803351	0.924362	FALSE
ENSG00000165272	rs10813975	AQP3	0.0406792	0.0420283	0.967902	0.333312	0.625597	FALSE	0.0228601	0.0192305	1.18874	0.235374	0.550759	FALSE
ENSG00000260947	rs10814033	AL356489.2	-0.0292116	0.0139949	-2.0873	0.0379014	0.175982	FALSE	0.0012934	0.0070088	0.184539	0.853777	0.946771	FALSE
ENSG00000281128	rs10814044	PTENP1-AS	-0.000559278	0.0147425	-0.0379363	0.969738	0.988192	FALSE	0.00812013	0.00709839	1.14394	0.252846	0.568601	FALSE
ENSG00000147955	rs10814129	SIGMAR1	-0.011341	0.0241523	-0.469562	0.639075	0.841986	FALSE	-0.00814825	0.0127481	-0.639174	0.52288	0.793675	FALSE
ENSG00000198853	rs10814252	RUSC2	-0.00833923	0.0383042	-0.217711	0.827699	0.929234	FALSE	0.020148	0.0159049	1.26678	0.205588	0.516705	FALSE
ENSG00000122694	rs10814333	GLIPR2	0.0202101	0.0147491	1.37026	0.170896	0.440024	FALSE	0.0139291	0.00703784	1.97918	0.0480805	0.238175	FALSE
ENSG00000158122	rs10816458	PRXL2C	-0.00225705	0.0334614	-0.0674525	0.946225	0.978775	FALSE	-0.000121	0.0153054	-0.00790574	0.993692	0.998163	FALSE
ENSG00000136868	rs10817452	SLC31A1	-0.0479301	0.0375098	-1.2778	0.201618	0.481864	FALSE	0.00740411	0.0188605	0.392573	0.694661	0.875955	FALSE
ENSG00000182150	rs10818587	ERCC6L2	0.0609228	0.0224018	2.71955	0.00669307	0.0534086	FALSE	0.0382173	0.0110106	3.47097	0.000549223	0.0117272	FALSE
ENSG00000175764	rs10818626	TTLL11	0.0588753	0.0268743	2.19077	0.0303971	0.153514	FALSE	0.00893788	0.0124916	0.715513	0.478258	0.763549	FALSE
ENSG00000136828	rs10819243	RALGPS1	0.0744781	0.0278744	2.67192	0.00767404	0.0588446	FALSE	0.0393732	0.0132319	2.97564	0.00300376	0.0392866	FALSE
ENSG00000148337	rs10819336	CIZ1	0.0218396	0.0179673	1.21552	0.224529	0.511096	FALSE	-0.00192437	0.00879721	-0.218747	0.827243	0.934865	FALSE
ENSG00000175611	rs10819695	LINC00476	0.15099	0.0234796	6.43072	2.16302e-10	2.01659e-08	TRUE	0.0442287	0.0119788	3.69224	0.000239699	0.00617491	TRUE
ENSG00000135414	rs1081975	GDF11	0.00744957	0.0223673	0.333057	0.739115	0.891658	FALSE	0.0124255	0.0100968	1.23064	0.218839	0.533224	FALSE
ENSG00000226721	rs10821027	EEF1DP2	-0.0168749	0.0252215	-0.669068	0.50455	0.760397	FALSE	-0.00994426	0.0124493	-0.798781	0.424591	0.724407	FALSE
ENSG00000148120	rs10821237	AOPEP	-0.0172125	0.0288056	-0.59754	0.550457	0.79088	FALSE	-0.0245674	0.01202	-2.04388	0.0412454	0.21762	FALSE
ENSG00000266412	rs10821925	NCOA4	-0.0189215	0.023516	-0.804625	0.425979	0.705312	FALSE	-0.0134764	0.0106163	-1.2694	0.208152	0.520217	FALSE
ENSG00000182010	rs10821973	RTKN2	-0.0763215	0.0379943	-2.00876	0.0448819	0.197429	FALSE	-0.0421228	0.0175832	-2.39563	0.0172831	0.12743	FALSE
ENSG00000107719	rs10823552	PALD1	0.0623177	0.0299322	2.08196	0.0379312	0.176057	FALSE	-0.00122651	0.0140123	-0.0875309	0.930251	0.973296	FALSE
ENSG00000107731	rs10823706	UNC5B	0.0259771	0.0293439	0.885264	0.376614	0.665196	FALSE	-0.0119614	0.01416	-0.84473	0.398533	0.703265	FALSE
ENSG00000148655	rs10824315	LRMDA	0.118752	0.0338512	3.50806	0.000474769	0.00695201	TRUE	0.0334412	0.0167897	1.99177	0.0467837	0.234571	FALSE
ENSG00000072401	rs10826176	UBE2D1	0.0480183	0.0160806	2.98611	0.00291817	0.0283483	FALSE	0.0204422	0.00823121	2.4835	0.0131873	0.107303	FALSE
ENSG00000108064	rs10826176	TFAM	-0.00144197	0.0231227	-0.0623618	0.950281	0.98029	FALSE	-0.0336458	0.0115304	-2.918	0.00364053	0.0453063	FALSE
ENSG00000151151	rs10826179	IPMK	0.0483269	0.0169829	2.84563	0.00453665	0.039804	FALSE	0.00196292	0.00816971	0.240269	0.810514	0.927369	FALSE
ENSG00000233387	rs10827196	IATPR	0.0538431	0.0200525	2.68511	0.00741934	0.0573671	FALSE	0.0207042	0.00892083	2.32088	0.0209183	0.144756	FALSE
ENSG00000198105	rs10827802	ZNF248	0.0373485	0.0221927	1.68292	0.0928418	0.308879	FALSE	0.00225935	0.0103782	0.217702	0.828529	0.935652	FALSE
ENSG00000165312	rs10828478	OTUD1	0.00758012	0.0293501	0.258266	0.796278	0.917766	FALSE	0.00379293	0.0134107	0.282828	0.777451	0.914657	FALSE
ENSG00000165997	rs10828851	ARL5B	0.012347	0.0186946	0.660456	0.509362	0.76266	FALSE	-2.06847e-05	0.00924581	-0.0022372	0.998216	0.999483	FALSE
ENSG00000280367	rs10830448	AP002364.1	0.025746	0.0164573	1.56442	0.118166	0.35642	FALSE	0.0293673	0.00783198	3.74966	0.000189301	0.00516288	TRUE
ENSG00000288018	rs10830727	AP003120.1	-0.00328675	0.0233371	-0.140838	0.887999	0.9572	FALSE	-0.00248563	0.0107171	-0.231931	0.816595	0.929563	FALSE
ENSG00000166004	rs10831065	CEP295	-0.0378724	0.0307196	-1.23284	0.217851	0.503599	FALSE	-0.00772606	0.015232	-0.507224	0.612032	0.840311	FALSE
ENSG00000149218	rs10831308	ENDOD1	0.00349033	0.0366104	0.095337	0.924069	0.972519	FALSE	0.00946347	0.0172589	0.548325	0.583813	0.826599	FALSE
ENSG00000254789	rs10832482	AC073172.1	0.0198712	0.084866	0.234148	0.814997	0.925211	FALSE	0.098918	0.0420847	2.35045	0.0190257	0.135875	FALSE
ENSG00000256006	rs10832926	AC084117.1	-0.03615	0.0302019	-1.19694	0.231942	0.521106	FALSE	-0.00568359	0.0150877	-0.376705	0.706786	0.883032	FALSE
ENSG00000177054	rs10833056	ZDHHC13	-0.00547638	0.028342	-0.193225	0.846786	0.937506	FALSE	0.0110252	0.0133592	0.825292	0.410112	0.712403	FALSE
ENSG00000166833	rs10833197	NAV2	0.0183058	0.0386059	0.474172	0.637549	0.841444	FALSE	0.0186096	0.0182226	1.02124	0.30846	0.626171	FALSE
ENSG00000148943	rs10835189	LIN7C	0.0103165	0.0160585	0.642434	0.520726	0.769627	FALSE	-0.000795183	0.00782276	-0.10165	0.919064	0.969979	FALSE
ENSG00000225101	rs10836102	OR52K3P	0.0795244	0.0446324	1.78176	0.0750847	0.269616	FALSE	0.0332946	0.0221778	1.50126	0.133579	0.419535	FALSE
ENSG00000166016	rs10836230	ABTB2	0.0323577	0.0439935	0.735512	0.462191	0.731503	FALSE	0.0658567	0.0213568	3.08365	0.00212301	0.030632	FALSE
ENSG00000110442	rs10836529	COMMD9	-0.0096212	0.0157769	-0.609828	0.542127	0.784438	FALSE	-0.00976115	0.00754554	-1.29363	0.196822	0.506149	FALSE
ENSG00000148948	rs10837556	LRRC4C	-0.010993	0.0135751	-0.809797	0.41815	0.699919	FALSE	-0.00343232	0.00608163	-0.564375	0.572536	0.821246	FALSE
ENSG00000110455	rs10838235	ACCS	-0.0140855	0.0470742	-0.29922	0.764891	0.903823	FALSE	0.0135146	0.0234529	0.576243	0.564747	0.815569	FALSE
ENSG00000224295	rs10838247	OLFM5P	-0.0143676	0.0195121	-0.736345	0.462117	0.731503	FALSE	-0.00962715	0.0094838	-1.01512	0.314841	0.634066	FALSE
ENSG00000132256	rs10838525	TRIM5	-0.0162523	0.0239931	-0.677372	0.498234	0.75647	FALSE	-0.00316026	0.0116229	-0.271901	0.785704	0.917564	FALSE
ENSG00000051009	rs10839531	FAM160A2	0.0163082	0.0289209	0.563888	0.575528	0.805434	FALSE	0.0192077	0.0136172	1.41054	0.158644	0.455118	FALSE
ENSG00000130413	rs10840047	STK33	0.0148862	0.0250378	0.594548	0.55424	0.793142	FALSE	0.00504616	0.0118856	0.424561	0.671263	0.865848	FALSE
ENSG00000072952	rs10840448	MRVI1	-0.0329037	0.0327997	-1.00317	0.318309	0.612376	FALSE	-0.0169816	0.016606	-1.02262	0.307537	0.625213	FALSE
ENSG00000052126	rs10841164	PLEKHA5	0.0157782	0.0349038	0.452049	0.651273	0.848689	FALSE	0.0250248	0.0164866	1.51789	0.12971	0.413499	FALSE
ENSG00000139187	rs10842537	KLRG1	0.00135517	0.0420448	0.0322316	0.974341	0.990102	FALSE	0.0272876	0.0196776	1.38673	0.165785	0.465942	FALSE
ENSG00000187950	rs10843476	OVCH1	0.0133575	0.0263983	0.505997	0.613374	0.828336	FALSE	-0.00982733	0.0127572	-0.770338	0.441736	0.738219	FALSE
ENSG00000111796	rs10844110	KLRB1	-0.0195871	0.0478463	-0.409376	0.682311	0.866021	FALSE	-0.0270723	0.0236254	-1.1459	0.252156	0.567776	FALSE
ENSG00000184293	rs10844597	CLECL1	0.0992417	0.024305	4.08318	4.89534e-05	0.00108073	TRUE	0.0258473	0.011279	2.29164	0.0222441	0.150775	FALSE
ENSG00000256039	rs10845161	LINC02446	0.0153582	0.0553672	0.277388	0.781625	0.911649	FALSE	-0.00294858	0.0255791	-0.115273	0.908501	0.966006	FALSE
ENSG00000212127	rs10845273	TAS2R14	-0.00554185	0.0206762	-0.26803	0.7887	0.914856	FALSE	-0.011409	0.00960717	-1.18755	0.2356	0.550975	FALSE
ENSG00000178878	rs10845611	APOLD1	0.0114367	0.0285029	0.401247	0.688901	0.869403	FALSE	-0.00370647	0.0132389	-0.279968	0.780182	0.915908	FALSE
ENSG00000287713	rs10845997	AC006517.6	0.0567247	0.0394084	1.43941	0.15197	0.411062	FALSE	0.00873083	0.0189076	0.461764	0.644417	0.854468	FALSE
ENSG00000010379	rs10848647	SLC6A13	0.022992	0.0213975	1.07452	0.282817	0.577715	FALSE	-0.00131801	0.0101754	-0.129529	0.897038	0.960513	FALSE
ENSG00000215039	rs10849480	CD27-AS1	-0.0139397	0.0240871	-0.578719	0.56366	0.797652	FALSE	-0.019267	0.0109109	-1.76585	0.0778021	0.313723	FALSE
ENSG00000269968	rs10849488	AC006064.4	-0.0121832	0.0348734	-0.349354	0.727636	0.886787	FALSE	-0.00154446	0.0163877	-0.0942455	0.924923	0.97141	FALSE
ENSG00000175970	rs10849776	UNC119B	-0.0147402	0.0201182	-0.732679	0.463828	0.73266	FALSE	-0.00624781	0.00920089	-0.679044	0.497366	0.777012	FALSE
ENSG00000135124	rs10849835	P2RX4	-0.0566895	0.0413181	-1.37203	0.170712	0.43985	FALSE	0.0162881	0.0187397	0.869174	0.385299	0.694723	FALSE
ENSG00000198270	rs10849998	TMEM116	0.0250902	0.0341892	0.733863	0.464299	0.732886	FALSE	0.00462053	0.0141587	0.326339	0.74464	0.902615	FALSE
ENSG00000111707	rs10850875	SUDS3	-0.0102936	0.0135473	-0.759821	0.448362	0.723036	FALSE	-0.000444178	0.00634118	-0.0700466	0.944334	0.979094	FALSE
ENSG00000140416	rs10851721	TPM1	-0.0536892	0.0312697	-1.71697	0.0888867	0.300204	FALSE	-0.0195752	0.0156456	-1.25116	0.213948	0.527145	FALSE
ENSG00000103489	rs10852389	XYLT1	-0.056657	0.0293683	-1.92919	0.054762	0.223033	FALSE	-0.023271	0.0146379	-1.58977	0.112282	0.381982	FALSE
ENSG00000279415	rs10852389	AC099494.2	-0.00123701	0.0197234	-0.062718	0.950052	0.98029	FALSE	-0.00388994	0.00976112	-0.398514	0.690307	0.87368	FALSE
ENSG00000103064	rs10852440	SLC7A6	-0.0434026	0.0218805	-1.98362	0.0475735	0.205297	FALSE	-0.0328983	0.0101742	-3.23351	0.00130873	0.0220012	FALSE
ENSG00000176170	rs10852769	SPHK1	-0.045702	0.0357134	-1.27969	0.201092	0.481424	FALSE	0.0171075	0.0180137	0.949694	0.342548	0.659894	FALSE
ENSG00000233223	rs10852891	AC016876.2	-0.0179615	0.0311367	-0.576861	0.565005	0.798462	FALSE	0.00709926	0.0148049	0.479521	0.632577	0.84828	FALSE
ENSG00000120093	rs10853099	HOXB3	-0.0500284	0.0250357	-1.99828	0.0463431	0.201666	FALSE	-0.0424216	0.0124927	-3.39572	0.000760891	0.0149662	FALSE
ENSG00000230148	rs10853099	HOXB-AS1	-0.0880829	0.0273838	-3.2166	0.00135051	0.0159102	FALSE	-0.0402549	0.0137113	-2.9359	0.00349902	0.043957	FALSE
ENSG00000204103	rs10854220	MAFB	0.0465968	0.0451631	1.03174	0.302727	0.597494	FALSE	0.0107395	0.0229181	0.468604	0.640174	0.851913	FALSE
ENSG00000109814	rs10856844	UGDH	0.00291685	0.0203687	0.143202	0.886163	0.956265	FALSE	-0.00644698	0.00996942	-0.646676	0.518323	0.789489	FALSE
ENSG00000154608	rs10857064	CEP170P1	-0.000489483	0.0123685	-0.039575	0.968432	0.987869	FALSE	0.00181139	0.0058286	0.310776	0.755978	0.906802	FALSE
ENSG00000155366	rs10857983	RHOC	0.0158451	0.0442197	0.358327	0.721283	0.883318	FALSE	0.003724	0.0218353	0.170549	0.86471	0.950757	FALSE
ENSG00000085265	rs10858293	FCN1	-0.0241944	0.0295352	-0.819174	0.413736	0.696313	FALSE	-0.00469742	0.013609	-0.34517	0.729993	0.896291	FALSE
ENSG00000130558	rs10858293	OLFM1	0.0876229	0.0383716	2.28353	0.0226165	0.126059	FALSE	0.00295694	0.0180369	0.163939	0.869781	0.951357	FALSE
ENSG00000085265	rs10858300	FCN1	0.325984	0.0305623	10.6662	5.89027e-25	3.63486e-22	TRUE	0.0937499	0.0162348	5.77464	1.08703e-08	1.38336e-06	TRUE
ENSG00000270344	rs10858902	POC1B-AS1	0.0225767	0.028576	0.79006	0.434808	0.712348	FALSE	0.00576677	0.013267	0.43467	0.664188	0.863666	FALSE
ENSG00000205571	rs1086001	SMN2	-0.00320738	0.0388245	-0.0826123	0.934165	0.975696	FALSE	-0.00467313	0.0180646	-0.258689	0.796409	0.921551	FALSE
ENSG00000136048	rs10860805	DRAM1	0.00773865	0.0280132	0.27625	0.782377	0.911987	FALSE	-0.0119156	0.0136611	-0.872224	0.383326	0.693322	FALSE
ENSG00000136048	rs10860816	DRAM1	-0.0039684	0.024069	-0.164876	0.869214	0.947124	FALSE	0.00520731	0.0115406	0.451218	0.652111	0.858434	FALSE
ENSG00000111696	rs10861106	NT5DC3	0.0391171	0.0365096	1.07142	0.284185	0.578321	FALSE	0.0195804	0.0178088	1.09948	0.272067	0.589031	FALSE
ENSG00000235162	rs10861399	C12orf75	-0.0249917	0.0469316	-0.532512	0.594607	0.817387	FALSE	-0.0223333	0.0228448	-0.977609	0.328446	0.64753	FALSE
ENSG00000235162	rs10861426	C12orf75	0.0341905	0.042636	0.801916	0.422804	0.702182	FALSE	-0.0202407	0.0211639	-0.956378	0.339181	0.656489	FALSE
ENSG00000174600	rs10861893	CMKLR1	-0.161962	0.0444084	-3.64711	0.000280724	0.00444736	TRUE	-0.0662542	0.0227497	-2.9123	0.0036939	0.0456838	FALSE
ENSG00000075856	rs10861953	SART3	-0.0103442	0.0161073	-0.642204	0.520921	0.769781	FALSE	0.000615015	0.00712176	0.0863571	0.931229	0.973673	FALSE
ENSG00000203710	rs10863451	CR1	-0.0362525	0.0280282	-1.29343	0.198633	0.478278	FALSE	-0.00836505	0.0130257	-0.642198	0.521055	0.79166	FALSE
ENSG00000244703	rs10863451	CD46P1	-0.0413502	0.0124901	-3.31063	0.000967965	0.0122738	FALSE	-0.010323	0.0056527	-1.8262	0.0681013	0.290469	FALSE
ENSG00000226251	rs10863961	LINC02608	-0.0413941	0.0200432	-2.06524	0.039814	0.182271	FALSE	-0.0170056	0.00892552	-1.90528	0.0571757	0.262963	FALSE
ENSG00000174606	rs10864037	ANGEL2	-0.0122552	0.0130251	-0.940892	0.348258	0.640955	FALSE	-0.0201779	0.0062173	-3.24544	0.00138229	0.0227275	FALSE
ENSG00000196352	rs10864181	CD55	0.0735781	0.0222652	3.30463	0.00100565	0.0126281	FALSE	-0.0158127	0.0104436	-1.5141	0.130316	0.414703	FALSE
ENSG00000234148	rs10864929	LINC01961	-0.00373337	0.0127088	-0.293762	0.769755	0.906674	FALSE	-0.0129759	0.00616125	-2.10605	0.0354528	0.197886	FALSE
ENSG00000238201	rs10865345	AC114752.2	0.0057862	0.0610661	0.094753	0.924514	0.972519	FALSE	-0.00686722	0.0284885	-0.241052	0.809877	0.927176	FALSE
ENSG00000109794	rs10866290	FAM149A	0.0279791	0.0142909	1.95782	0.0505514	0.212901	FALSE	0.0135785	0.00628591	2.16014	0.0310086	0.183889	FALSE
ENSG00000104524	rs10866913	PYCR3	-0.0439014	0.0320389	-1.37025	0.170855	0.440007	FALSE	-0.01708	0.0153024	-1.11616	0.265674	0.581352	FALSE
ENSG00000148057	rs10868037	IDNK	-0.0274328	0.0474781	-0.577799	0.563919	0.797652	FALSE	-0.0400434	0.0221909	-1.8045	0.0726076	0.30082	FALSE
ENSG00000197506	rs10868154	SLC28A3	0.0210883	0.0577234	0.365334	0.715339	0.881009	FALSE	0.0613174	0.0291861	2.10091	0.0359502	0.199174	FALSE
ENSG00000135052	rs10868372	GOLM1	0.0543212	0.0416529	1.30414	0.193018	0.471699	FALSE	0.0370934	0.0216167	1.71596	0.0864697	0.333358	FALSE
ENSG00000135070	rs10868406	ISCA1	-0.017617	0.0187209	-0.941033	0.347123	0.640201	FALSE	-0.00909437	0.00841498	-1.08073	0.281497	0.598579	FALSE
ENSG00000196730	rs10868621	DAPK1	0.0252076	0.0406853	0.619575	0.538274	0.781377	FALSE	0.0417143	0.0206071	2.02427	0.0435822	0.224578	FALSE
ENSG00000154330	rs10868796	PGM5	0.0171906	0.0951488	0.180671	0.857559	0.942179	FALSE	-0.0230026	0.0419637	-0.548154	0.583684	0.826599	FALSE
ENSG00000134996	rs10869515	OSTF1	0.0076847	0.0134585	0.570994	0.568065	0.800779	FALSE	0.000965254	0.00679464	0.142061	0.887244	0.957019	FALSE
ENSG00000107317	rs10870154	PTGDS	0.224733	0.0497493	4.51731	7.99723e-06	0.000230302	TRUE	0.0690052	0.0250837	2.75099	0.00614165	0.0643141	FALSE
ENSG00000197355	rs10870175	UAP1L1	0.0246739	0.0365987	0.674174	0.500381	0.757972	FALSE	0.0481925	0.0174941	2.75478	0.00603837	0.0637838	FALSE
ENSG00000054179	rs10870177	ENTPD2	0.131741	0.0588615	2.23815	0.0254352	0.136543	FALSE	0.0509051	0.027924	1.82299	0.0691423	0.293239	FALSE
ENSG00000186193	rs10870177	SAPCD2	-0.153295	0.0483594	-3.16991	0.00161227	0.0181524	FALSE	-0.0884479	0.0230165	-3.84281	0.000130497	0.00388923	TRUE
ENSG00000197355	rs10870177	UAP1L1	-0.131835	0.0323414	-4.07636	5.10224e-05	0.00111878	TRUE	-0.0838847	0.0152604	-5.4969	5.16885e-08	5.62212e-06	TRUE
ENSG00000171811	rs10870229	CFAP46	0.038391	0.0173754	2.2095	0.0274884	0.143584	FALSE	0.00167802	0.00796806	0.210594	0.833216	0.937605	FALSE
ENSG00000196458	rs10870590	ZNF605	0.0741767	0.0303929	2.44059	0.014868	0.0941253	FALSE	0.0274559	0.0146753	1.87089	0.0617576	0.274224	FALSE
ENSG00000196118	rs10871454	CCDC189	0.00856041	0.0311708	0.274629	0.783625	0.912709	FALSE	-0.00552902	0.0139469	-0.396433	0.692833	0.875222	FALSE
ENSG00000255389	rs10872068	Z97989.1	-0.00195824	0.0214833	-0.091152	0.927377	0.973501	FALSE	-0.00634636	0.0104075	-0.609789	0.542365	0.804728	FALSE
ENSG00000288056	rs10872579	AL023806.4	-0.0582909	0.0207735	-2.80603	0.00512696	0.0435862	FALSE	-0.0294378	0.0105077	-2.80154	0.0051965	0.0574051	FALSE
ENSG00000100490	rs10873033	CDKL1	-0.00650283	0.0259685	-0.250413	0.80236	0.919534	FALSE	0.00186085	0.0131142	0.141896	0.887171	0.957019	FALSE
ENSG00000258458	rs10873040	AL160314.2	0.0160296	0.0141248	1.13486	0.256656	0.549663	FALSE	0.00810305	0.00693978	1.16762	0.246078	0.56162	FALSE
ENSG00000165898	rs10873267	ISCA2	-0.0076992	0.0163832	-0.469944	0.638428	0.841811	FALSE	-0.0133759	0.00783955	-1.70621	0.088328	0.337017	FALSE
ENSG00000177981	rs10875728	ASB8	-0.00552704	0.0119904	-0.460954	0.645859	0.846106	FALSE	0.00112503	0.00557684	0.201732	0.840353	0.941156	FALSE
ENSG00000134285	rs10875884	FKBP11	0.00933671	0.0249124	0.374782	0.7079	0.877219	FALSE	-0.0145815	0.011311	-1.28915	0.197725	0.507068	FALSE
ENSG00000139629	rs10876164	GALNT6	-0.0336868	0.0301507	-1.11728	0.264081	0.558275	FALSE	-0.0163638	0.013973	-1.1711	0.242867	0.557994	FALSE
ENSG00000111057	rs10876384	KRT18	-0.0945333	0.0281843	-3.35411	0.000847112	0.0109558	FALSE	-0.0275957	0.0137395	-2.00849	0.0449749	0.229112	FALSE
ENSG00000167778	rs10876403	SPRYD3	0.00304587	0.0273367	0.111421	0.911353	0.967559	FALSE	-0.0262123	0.0131628	-1.99139	0.0469223	0.234907	FALSE
ENSG00000135452	rs10877025	TSPAN31	-0.0348907	0.0240147	-1.45289	0.148583	0.405832	FALSE	-0.00738733	0.011119	-0.66439	0.506544	0.782886	FALSE
ENSG00000166148	rs10878000	AVPR1A	0.0121567	0.0306947	0.396052	0.692111	0.870839	FALSE	-0.0124945	0.0143009	-0.873684	0.382676	0.692441	FALSE
ENSG00000177990	rs10878075	DPY19L2	0.065155	0.0225407	2.89054	0.00433295	0.0384857	FALSE	0.0602481	0.0111548	5.40107	1.07827e-07	1.07203e-05	TRUE
ENSG00000111581	rs10878858	NUP107	0.0373113	0.018777	1.98708	0.0473248	0.204496	FALSE	0.0213123	0.00907231	2.34916	0.0190926	0.136075	FALSE
ENSG00000179715	rs10881097	PCED1B	-0.0331119	0.0290643	-1.13926	0.255588	0.549097	FALSE	-0.0175709	0.0134935	-1.30218	0.193342	0.503989	FALSE
ENSG00000242086	rs10881565	MUC20-OT1	0.0198246	0.030759	0.644514	0.519527	0.769243	FALSE	-0.0033712	0.0143272	-0.2353	0.814	0.928566	FALSE
ENSG00000171311	rs10882797	EXOSC1	0.0141503	0.0239055	0.591926	0.554654	0.793264	FALSE	0.0124246	0.0112309	1.10629	0.269241	0.586394	FALSE
ENSG00000237169	rs10882905	RPL12P27	0.0360198	0.0321874	1.11906	0.263652	0.557915	FALSE	0.0304861	0.015841	1.92451	0.054729	0.255777	FALSE
ENSG00000187122	rs10882944	SLIT1	-0.0382814	0.0370485	-1.03328	0.302238	0.597461	FALSE	-0.00320678	0.0179344	-0.178806	0.858474	0.948813	FALSE
ENSG00000224934	rs10883353	AL391684.1	-0.0438787	0.0354899	-1.23637	0.216979	0.502628	FALSE	0.0429995	0.0197015	2.18255	0.0298463	0.179671	FALSE
ENSG00000107874	rs10883714	CUEDC2	0.00392172	0.0127477	0.307641	0.758745	0.901079	FALSE	0.00500928	0.00664936	0.753348	0.451368	0.744561	FALSE
ENSG00000165672	rs10886408	PRDX3	-0.00751297	0.0143334	-0.524159	0.60025	0.819753	FALSE	-0.00483228	0.00669527	-0.721746	0.470851	0.759641	FALSE
ENSG00000120008	rs10886785	WDR11	-0.0177962	0.0274411	-0.648522	0.517094	0.767756	FALSE	-0.00486982	0.0135171	-0.360272	0.718656	0.888847	FALSE
ENSG00000107669	rs10887029	ATE1	-0.0838283	0.0203311	-4.12315	4.11552e-05	0.000929148	TRUE	-0.0354515	0.0104315	-3.39851	0.000736274	0.0146403	FALSE
ENSG00000107672	rs10887029	NSMCE4A	-0.10035	0.0194956	-5.14729	3.3444e-07	1.49966e-05	TRUE	-0.0416281	0.00996033	-4.17939	3.38013e-05	0.00131949	TRUE
ENSG00000062650	rs10887609	WAPL	0.00399044	0.0100009	0.39901	0.690521	0.870134	FALSE	0.00852859	0.00495211	1.72221	0.0854706	0.331211	FALSE
ENSG00000107798	rs10887934	LIPA	0.0627464	0.0409283	1.53308	0.125536	0.368893	FALSE	-0.0289726	0.0195178	-1.48442	0.138534	0.427578	FALSE
ENSG00000183421	rs10887969	RIPK4	0.0386898	0.0260384	1.48588	0.14031	0.393909	FALSE	-0.012786	0.0131242	-0.974232	0.334667	0.652916	FALSE
ENSG00000163131	rs10888384	CTSS	0.0288211	0.0203851	1.41383	0.157835	0.419919	FALSE	0.0121755	0.010448	1.16534	0.244736	0.560063	FALSE
ENSG00000143452	rs10888398	HORMAD1	0.0802131	0.0458223	1.75052	0.0803499	0.282489	FALSE	0.0344403	0.0225056	1.5303	0.126283	0.408055	FALSE
ENSG00000272491	rs10888600	AL109659.2	-0.0151919	0.0273479	-0.555506	0.578616	0.80757	FALSE	0.0213033	0.0131091	1.62508	0.104537	0.366421	FALSE
ENSG00000117862	rs10888743	TXNDC12	-0.00705462	0.0206886	-0.34099	0.733334	0.889348	FALSE	0.00109464	0.0103468	0.105795	0.916308	0.969207	FALSE
ENSG00000213625	rs10889549	LEPROT	0.0289162	0.0204839	1.41165	0.158341	0.42048	FALSE	-0.0156242	0.0099488	-1.57046	0.117198	0.391152	FALSE
ENSG00000118454	rs10889868	ANKRD13C	-0.0717794	0.024964	-2.87532	0.00419883	0.0376298	FALSE	-0.00706214	0.0113052	-0.624678	0.532324	0.799294	FALSE
ENSG00000050628	rs10889906	PTGER3	-0.0187532	0.0339768	-0.551941	0.581058	0.809131	FALSE	-0.015184	0.0125359	-1.21125	0.226525	0.541874	FALSE
ENSG00000164010	rs10890218	ERMAP	0.00575188	0.0263508	0.218281	0.827655	0.929234	FALSE	-0.00891592	0.0129978	-0.685954	0.492918	0.775002	FALSE
ENSG00000204084	rs10890238	INPP5B	0.0321575	0.0185158	1.73676	0.0848487	0.291427	FALSE	-0.00841139	0.00899585	-0.93503	0.354089	0.668005	FALSE
ENSG00000236200	rs10890281	KDM4A-AS1	0.00404309	0.017411	0.232214	0.816494	0.925461	FALSE	0.0104814	0.00796791	1.31545	0.188893	0.498882	FALSE
ENSG00000149289	rs10891052	ZC3H12C	0.0382017	0.0310379	1.23081	0.219327	0.505649	FALSE	0.00445567	0.0144819	0.307672	0.758799	0.907919	FALSE
ENSG00000149292	rs10891526	TTC12	0.0137846	0.024866	0.554355	0.579373	0.807808	FALSE	0.0223659	0.0117072	1.91044	0.0563631	0.260209	FALSE
ENSG00000149292	rs10891536	TTC12	0.0250955	0.0221662	1.13215	0.257763	0.551121	FALSE	0.0147925	0.0105015	1.4086	0.159216	0.456239	FALSE
ENSG00000076043	rs10891615	REXO2	0.0177254	0.0220946	0.802249	0.423063	0.702266	FALSE	0.00440113	0.0106611	0.412821	0.679786	0.869355	FALSE
ENSG00000254528	rs10892178	AP000757.1	-0.0925984	0.0302004	-3.06613	0.00223386	0.0234211	FALSE	-0.0103087	0.01442	-0.714886	0.475897	0.762044	FALSE
ENSG00000118181	rs10892316	RPS25	0.0542456	0.0208525	2.60139	0.00953616	0.0691158	FALSE	0.0200464	0.00998763	2.00712	0.0465362	0.233894	FALSE
ENSG00000186166	rs10892316	CCDC84	0.0243351	0.0248762	0.978248	0.328164	0.621133	FALSE	0.00997097	0.0119408	0.835036	0.403801	0.707722	FALSE
ENSG00000196655	rs10892316	TRAPPC4	0.0732144	0.0196803	3.72019	0.000212225	0.00357636	TRUE	0.0184866	0.00937039	1.97287	0.0487837	0.240303	FALSE
ENSG00000172830	rs10896128	SSH3	0.0329106	0.0233454	1.40972	0.158905	0.420914	FALSE	0.0122752	0.0116273	1.05572	0.292452	0.611123	FALSE
ENSG00000257052	rs10897122	AP003721.4	-0.00651803	0.0199096	-0.327381	0.744117	0.894693	FALSE	-0.0055579	0.00926001	-0.600205	0.549003	0.807611	FALSE
ENSG00000213793	rs1089757	ZNF888	-0.00803002	0.0283881	-0.282866	0.777483	0.910315	FALSE	-0.00318669	0.0131941	-0.241524	0.809864	0.927176	FALSE
ENSG00000137509	rs10898017	PRCP	0.042904	0.0249099	1.72237	0.0853926	0.292582	FALSE	0.00732536	0.0120061	0.610136	0.542172	0.804627	FALSE
ENSG00000074266	rs10898459	EED	0.0279784	0.0168505	1.66039	0.0973014	0.318256	FALSE	0.00909904	0.00814004	1.11781	0.26394	0.579901	FALSE
ENSG00000110200	rs10898815	ANAPC15	-0.0217747	0.0230776	-0.943543	0.345548	0.638522	FALSE	-0.00756523	0.0110478	-0.684774	0.493658	0.775301	FALSE
ENSG00000110203	rs10898815	FOLR3	-0.0920295	0.0492208	-1.86973	0.061869	0.240841	FALSE	0.0403101	0.0228801	1.76179	0.078879	0.31601	FALSE
ENSG00000149357	rs10898815	LAMTOR1	0.00491899	0.0159813	0.307796	0.758379	0.90095	FALSE	0.00121159	0.00761599	0.159085	0.873826	0.953103	FALSE
ENSG00000168040	rs10898853	FADD	-0.00134317	0.0226487	-0.0593046	0.95283	0.981328	FALSE	0.000190528	0.0110823	0.0171921	0.986338	0.994934	FALSE
ENSG00000260401	rs10898907	AP002761.4	0.0438614	0.0396276	1.10684	0.269249	0.562683	FALSE	0.0287179	0.0189044	1.51911	0.130509	0.41472	FALSE
ENSG00000175581	rs10898928	MRPL48	-0.0170954	0.025578	-0.668363	0.505327	0.760637	FALSE	-0.00866575	0.0122879	-0.705226	0.482741	0.767633	FALSE
ENSG00000233006	rs10900806	MIR3936HG	0.0124729	0.0262501	0.475155	0.635679	0.840502	FALSE	0.00595567	0.013397	0.444553	0.66048	0.861902	FALSE
ENSG00000120709	rs10900851	FAM53C	0.0188092	0.0181337	1.03725	0.301261	0.596139	FALSE	0.0141808	0.00871611	1.62697	0.10451	0.366421	FALSE
ENSG00000112874	rs10900867	NUDT12	-0.0785886	0.0234736	-3.34795	0.000849523	0.0109599	FALSE	-0.016055	0.0111252	-1.44312	0.149416	0.442181	FALSE
ENSG00000130723	rs10901053	PRRC2B	-0.016746	0.0161662	-1.03586	0.300428	0.595389	FALSE	-0.0140319	0.00802346	-1.74885	0.0806038	0.320051	FALSE
ENSG00000160563	rs10901115	MED27	0.115714	0.0245272	4.7178	2.81338e-06	9.32446e-05	TRUE	0.0505944	0.0112636	4.49184	8.10613e-06	0.000404544	TRUE
ENSG00000050555	rs10901333	LAMC3	-0.0286931	0.0267718	-1.07177	0.284127	0.578321	FALSE	-0.0175888	0.0123876	-1.41986	0.156227	0.451032	FALSE
ENSG00000203780	rs10901430	FANK1	-0.0461848	0.0222443	-2.07625	0.0381513	0.176952	FALSE	-0.0127722	0.0110995	-1.1507	0.250712	0.566531	FALSE
ENSG00000089876	rs10901471	DHX32	0.0442737	0.020761	2.13255	0.0333072	0.161955	FALSE	0.0229145	0.0105557	2.17082	0.0302931	0.181673	FALSE
ENSG00000203791	rs10901819	EEF1AKMT2	-0.000647276	0.0197772	-0.0327284	0.973893	0.989858	FALSE	-0.000330015	0.00901039	-0.0366261	0.970793	0.98888	FALSE
ENSG00000185187	rs10902158	SIGIRR	-0.0981365	0.0241947	-4.05611	5.54191e-05	0.00119298	TRUE	-0.0379812	0.0111965	-3.39225	0.000774943	0.0151722	FALSE
ENSG00000161328	rs10902175	LRRC56	0.0287614	0.0341607	0.841944	0.399959	0.683695	FALSE	-0.0115141	0.0172669	-0.666833	0.505031	0.782101	FALSE
ENSG00000255142	rs10902221	AP006621.2	-0.0527283	0.0211071	-2.49813	0.0127756	0.0848149	FALSE	-0.0195032	0.00969057	-2.01259	0.0445085	0.22775	FALSE
ENSG00000255142	rs10902222	AP006621.2	0.0392143	0.0221171	1.77303	0.0765228	0.273637	FALSE	0.00618384	0.0103215	0.599124	0.549369	0.807649	FALSE
ENSG00000256576	rs10902506	LINC02361	0.162199	0.0320669	5.05815	5.21445e-07	2.2083e-05	TRUE	0.0556657	0.0142041	3.91898	9.6073e-05	0.00306422	TRUE
ENSG00000131446	rs10903270	MGAT1	0.00721263	0.0327512	0.220225	0.825705	0.928287	FALSE	0.00304589	0.0162819	0.187072	0.851954	0.946071	FALSE
ENSG00000047056	rs10903516	WDR37	0.00142912	0.0145294	0.0983603	0.92195	0.972057	FALSE	0.00183944	0.00695231	0.26458	0.791395	0.919853	FALSE
ENSG00000165568	rs10904362	AKR1E2	0.0115718	0.0184049	0.628735	0.52993	0.775711	FALSE	-0.00282057	0.00881962	-0.319807	0.749165	0.904573	FALSE
ENSG00000173848	rs10904492	NET1	-0.0926438	0.0319837	-2.89659	0.00386876	0.0353314	FALSE	-0.0129036	0.0164629	-0.783794	0.433455	0.731187	FALSE
ENSG00000057608	rs10905159	GDI2	-0.0176165	0.0161957	-1.08772	0.27694	0.571826	FALSE	-0.0115608	0.00805784	-1.43472	0.151707	0.445164	FALSE
ENSG00000152465	rs10906863	NMT2	0.0201251	0.030544	0.65889	0.511266	0.763285	FALSE	0.0118354	0.0145709	0.812259	0.417656	0.718449	FALSE
ENSG00000008128	rs10907195	CDK11A	-0.0255372	0.0244062	-1.04634	0.295622	0.589648	FALSE	0.00265327	0.0119033	0.222902	0.823671	0.933464	FALSE
ENSG00000238113	rs10908023	LINC01410	-0.158861	0.0714203	-2.22431	0.0263856	0.139678	FALSE	-0.0689104	0.0353009	-1.95209	0.0518099	0.247437	FALSE
ENSG00000143537	rs10908453	ADAM15	-0.0290777	0.0349127	-0.83287	0.40502	0.687987	FALSE	-0.00538452	0.0171738	-0.313531	0.754181	0.905736	FALSE
ENSG00000163534	rs10908596	FCRL1	-0.232477	0.0593888	-3.91449	9.85125e-05	0.00193135	TRUE	0.000412881	0.0295257	0.0139838	0.988868	0.996463	FALSE
ENSG00000122218	rs10908774	COPA	-0.00151952	0.011647	-0.130465	0.897226	0.961719	FALSE	0.00795726	0.00603923	1.3176	0.1903	0.500289	FALSE
ENSG00000116213	rs10909989	WRAP73	-0.0150083	0.0173508	-0.864994	0.387964	0.672861	FALSE	0.00122321	0.00815517	0.149992	0.880773	0.95488	FALSE
ENSG00000158109	rs10909990	TPRG1L	0.0591754	0.017097	3.46116	0.000563923	0.00795199	TRUE	0.0101843	0.00787546	1.29317	0.196351	0.505822	FALSE
ENSG00000116213	rs10910003	WRAP73	0.0033632	0.0194788	0.172659	0.863489	0.945179	FALSE	-0.00121658	0.00888866	-0.136869	0.892255	0.958375	FALSE
ENSG00000157870	rs10910090	PRXL2B	0.020505	0.0240781	0.851604	0.396082	0.680386	FALSE	0.00858083	0.0113527	0.75584	0.449855	0.743102	FALSE
ENSG00000264343	rs10910813	NOTCH2NLA	-0.00435767	0.0154984	-0.281168	0.778702	0.910459	FALSE	-0.0063188	0.00731318	-0.864029	0.388122	0.696394	FALSE
ENSG00000116406	rs10911633	EDEM3	0.0156771	0.0134679	1.16403	0.246107	0.538825	FALSE	0.00883942	0.00643554	1.37353	0.170509	0.472539	FALSE
ENSG00000229739	rs10911855	AL096803.2	0.000702901	0.0184643	0.0380681	0.969634	0.988192	FALSE	-0.0106316	0.00888644	-1.19639	0.234517	0.549828	FALSE
ENSG00000116711	rs10911977	PLA2G4A	-0.0901145	0.0261651	-3.44407	0.00060377	0.00841317	TRUE	-0.0251268	0.0132354	-1.89845	0.0583924	0.265494	FALSE
ENSG00000094975	rs10912075	SUCO	0.0606359	0.0199063	3.04607	0.00240702	0.0246972	FALSE	0.0244335	0.00963797	2.53513	0.0114239	0.0986298	FALSE
ENSG00000117586	rs10912558	TNFSF4	0.139516	0.0401702	3.47311	0.000554489	0.00786173	TRUE	0.0386169	0.0194278	1.98771	0.0471272	0.235299	FALSE
ENSG00000117601	rs10912717	SERPINC1	0.1467	0.0335221	4.37622	1.35492e-05	0.0003658	TRUE	0.100208	0.0146988	6.81746	1.77966e-11	4.81872e-09	TRUE
ENSG00000185278	rs10912824	ZBTB37	0.000721884	0.0184677	0.0390891	0.968836	0.987972	FALSE	0.0119487	0.00867648	1.37713	0.16872	0.470242	FALSE
ENSG00000287697	rs10912867	Z99127.4	0.0545432	0.0169832	3.2116	0.00136736	0.0160504	FALSE	0.0099043	0.00797487	1.24194	0.216133	0.529079	FALSE
ENSG00000117533	rs10913507	VAMP4	-0.00314338	0.0188466	-0.166788	0.867712	0.946865	FALSE	0.00444995	0.00892584	0.498547	0.618732	0.842858	FALSE
ENSG00000168528	rs10914330	SERINC2	-0.240885	0.0645072	-3.73423	0.000213254	0.00358439	TRUE	-0.0526503	0.0298268	-1.7652	0.0782825	0.314862	FALSE
ENSG00000004455	rs10914641	AK2	-0.00135676	0.0155107	-0.087473	0.930389	0.974463	FALSE	-0.00743006	0.00745802	-0.996251	0.319468	0.639287	FALSE
ENSG00000160094	rs10914677	ZNF362	-0.0189857	0.0280935	-0.675802	0.499368	0.757262	FALSE	-0.0186762	0.0131426	-1.42104	0.15606	0.450988	FALSE
ENSG00000183814	rs10915936	LIN9	-0.00423335	0.0228347	-0.185391	0.853026	0.940114	FALSE	0.0102585	0.0111924	0.916556	0.360524	0.672765	FALSE
ENSG00000272645	rs10916170	GTF2IP20	-0.00550478	0.0244612	-0.225042	0.822003	0.927011	FALSE	-0.0160428	0.0120737	-1.32874	0.185126	0.492676	FALSE
ENSG00000162913	rs10916278	OBSCN-AS1	0.012847	0.0169337	0.758663	0.448135	0.72294	FALSE	0.00441829	0.00817225	0.540645	0.588786	0.827999	FALSE
ENSG00000158747	rs10917516	NBL1	0.00703569	0.0382891	0.183752	0.854345	0.940651	FALSE	-0.0170021	0.0175253	-0.970142	0.332851	0.651771	FALSE
ENSG00000143228	rs10917725	NUF2	0.0198611	0.0263978	0.752378	0.452064	0.724499	FALSE	-0.00166895	0.011929	-0.139907	0.88874	0.957502	FALSE
ENSG00000213064	rs10918855	SFT2D2	0.000765434	0.0194267	0.0394011	0.968583	0.987869	FALSE	-0.0174834	0.00978567	-1.78664	0.0743409	0.304341	FALSE
ENSG00000143156	rs10919095	NME7	0.0127801	0.0226707	0.563729	0.573047	0.803779	FALSE	0.009685	0.0107197	0.903475	0.366402	0.677245	FALSE
ENSG00000000460	rs10919255	C1orf112	-0.049612	0.0265531	-1.86841	0.0622839	0.241802	FALSE	-0.0143717	0.0121877	-1.1792	0.238571	0.553318	FALSE
ENSG00000225217	rs10919543	HSPA7	-0.041133	0.0599966	-0.685589	0.493438	0.752876	FALSE	-0.0101477	0.0270326	-0.375388	0.708886	0.883597	FALSE
ENSG00000118197	rs10919993	DDX59	0.0273894	0.0149002	1.83818	0.066328	0.250962	FALSE	0.0218046	0.00692887	3.14693	0.00171133	0.0264944	FALSE
ENSG00000170128	rs10920091	GPR25	0.0095868	0.0435913	0.219925	0.826234	0.928636	FALSE	-0.00701792	0.0214678	-0.326905	0.743786	0.902615	FALSE
ENSG00000198892	rs10920269	SHISA4	0.0590275	0.0414864	1.42282	0.155048	0.416402	FALSE	-0.00320397	0.0197111	-0.162546	0.870886	0.951563	FALSE
ENSG00000231365	rs10923767	WARS2-AS1	0.0556444	0.0227434	2.44661	0.0146253	0.0931425	FALSE	0.0112679	0.0106444	1.05857	0.289997	0.6085	FALSE
ENSG00000227671	rs10924955	AL390728.4	0.0218336	0.0248973	0.876945	0.380937	0.667691	FALSE	-0.00666227	0.0119604	-0.557029	0.577883	0.824657	FALSE
ENSG00000162711	rs10925027	NLRP3	-0.0417227	0.0462113	-0.902868	0.368278	0.658891	FALSE	-0.0167217	0.02152	-0.777029	0.438645	0.735177	FALSE
ENSG00000169224	rs10925076	GCSAML	-0.0323815	0.0504378	-0.642009	0.521009	0.769781	FALSE	-0.0489983	0.0259241	-1.89007	0.0594328	0.268016	FALSE
ENSG00000285053	rs10925482	TBCE	-0.0269539	0.0234843	-1.14774	0.25532	0.549097	FALSE	0.00139828	0.0113408	0.123297	0.901961	0.962707	FALSE
ENSG00000253326	rs10926974	AL606534.4	0.00694681	0.0176836	0.392838	0.694503	0.871578	FALSE	-0.00209531	0.00801593	-0.261393	0.793866	0.920513	FALSE
ENSG00000143702	rs10926978	CEP170	0.0341919	0.0174368	1.96091	0.0501637	0.212089	FALSE	0.0140733	0.00787384	1.78735	0.0741754	0.30411	FALSE
ENSG00000203667	rs10927331	COX20	-0.0118003	0.0277305	-0.425533	0.671179	0.859637	FALSE	0.00295451	0.0150063	0.196884	0.844449	0.943008	FALSE
ENSG00000272195	rs10927369	AL356512.1	-0.0291296	0.0214395	-1.35869	0.174651	0.445181	FALSE	-0.00110637	0.0105397	-0.104972	0.916405	0.969207	FALSE
ENSG00000169432	rs10930218	SCN9A	-0.0207236	0.0524168	-0.395363	0.693115	0.870884	FALSE	0.0337715	0.0258173	1.3081	0.191075	0.50116	FALSE
ENSG00000187231	rs10930856	SESTD1	0.0510256	0.0438853	1.1627	0.245152	0.537551	FALSE	0.0276865	0.023744	1.16604	0.243867	0.558974	FALSE
ENSG00000225979	rs10931780	AC010746.2	0.0113621	0.0119145	0.95364	0.34104	0.633188	FALSE	-0.00789597	0.00587458	-1.34409	0.179161	0.485069	FALSE
ENSG00000234793	rs10933568	AC114730.2	-0.0437046	0.011865	-3.68349	0.000257197	0.0041507	TRUE	-0.00660519	0.00573627	-1.15148	0.249736	0.565279	FALSE
ENSG00000163607	rs10934211	GTPBP8	0.0252346	0.0231649	1.08935	0.276378	0.571134	FALSE	0.0109844	0.011306	0.97156	0.333276	0.652102	FALSE
ENSG00000121578	rs10934487	B4GALT4	-0.0262739	0.0274637	-0.956677	0.339424	0.632046	FALSE	-0.018688	0.0127036	-1.47108	0.141977	0.431505	FALSE
ENSG00000114023	rs10934592	FAM162A	-0.0205378	0.023663	-0.867931	0.385677	0.671502	FALSE	-0.00314806	0.0102548	-0.306985	0.759429	0.908433	FALSE
ENSG00000114850	rs10936029	SSR3	-0.0242039	0.0236171	-1.02485	0.305913	0.600858	FALSE	0.00727591	0.0109248	0.666	0.505544	0.782101	FALSE
ENSG00000170891	rs10937615	CYTL1	-0.0631894	0.0240989	-2.62209	0.00897868	0.0663368	FALSE	-0.00990054	0.0121019	-0.818097	0.413402	0.714697	FALSE
ENSG00000132405	rs10937779	TBC1D14	0.0114392	0.0177938	0.642871	0.521573	0.770153	FALSE	-0.000230392	0.00914596	-0.0251906	0.979903	0.992897	FALSE
ENSG00000184985	rs10937846	SORCS2	0.0175402	0.0527295	0.332644	0.739666	0.891826	FALSE	0.0238288	0.0248429	0.95918	0.338871	0.656372	FALSE
ENSG00000145244	rs10938506	CORIN	-0.299417	0.0620402	-4.82618	1.70324e-06	6.03068e-05	TRUE	-0.0166871	0.0289039	-0.577329	0.564193	0.815569	FALSE
ENSG00000145246	rs10938506	ATP10D	0.0368806	0.02456	1.50165	0.133505	0.381836	FALSE	0.024877	0.0111856	2.22403	0.0263834	0.16638	FALSE
ENSG00000240005	rs10939140	STIM2-AS1	-0.013373	0.0143818	-0.929854	0.356039	0.647683	FALSE	-0.00317284	0.00717409	-0.442264	0.65998	0.861761	FALSE
ENSG00000069020	rs10940072	MAST4	0.0516057	0.0485349	1.06327	0.292567	0.586901	FALSE	0.0635887	0.0224696	2.82999	0.00503624	0.0563191	FALSE
ENSG00000134058	rs10940216	CDK7	-0.0466058	0.0161529	-2.88529	0.00405516	0.0366208	FALSE	-0.0100474	0.00789157	-1.27318	0.203203	0.513603	FALSE
ENSG00000095015	rs10940504	MAP3K1	-0.0117055	0.0189655	-0.617198	0.537955	0.781377	FALSE	0.0142129	0.00900164	1.57893	0.114878	0.386383	FALSE
ENSG00000082213	rs10940954	C5orf22	-0.00430575	0.0220659	-0.195132	0.845331	0.937457	FALSE	-0.0147882	0.0111683	-1.32412	0.185993	0.49404	FALSE
ENSG00000286656	rs10941604	AC008875.2	0.0286027	0.0360666	0.793051	0.429948	0.708767	FALSE	0.00158794	0.0179183	0.0886212	0.9295	0.973066	FALSE
ENSG00000186470	rs10946817	BTN3A2	-0.0289952	0.0299035	-0.969626	0.332394	0.624818	FALSE	-0.000754988	0.0140055	-0.0539064	0.957237	0.983468	FALSE
ENSG00000197903	rs10946899	H2BC12	-0.0213135	0.0401936	-0.530272	0.596409	0.817919	FALSE	-0.0195324	0.0192178	-1.01637	0.31592	0.635234	FALSE
ENSG00000065029	rs10947540	ZNF76	-0.0416472	0.0194149	-2.14512	0.0321897	0.159219	FALSE	-0.0299109	0.00902172	-3.31543	0.000982316	0.0180389	FALSE
ENSG00000023892	rs10947542	DEF6	0.0083758	0.0191865	0.436547	0.663037	0.855977	FALSE	0.00249109	0.00879711	0.283172	0.777352	0.914625	FALSE
ENSG00000198755	rs10947550	RPL10A	-0.00341233	0.0144103	-0.236798	0.812819	0.924277	FALSE	-0.00245516	0.00672632	-0.365008	0.715423	0.887117	FALSE
ENSG00000156711	rs10947589	MAPK13	0.0639492	0.0371819	1.7199	0.0859112	0.293598	FALSE	0.00923359	0.017687	0.522055	0.602133	0.833812	FALSE
ENSG00000279942	rs10947675	AL353597.3	-0.117733	0.0169123	-6.96141	7.51922e-12	9.10669e-10	TRUE	-0.0712051	0.00781707	-9.10893	6.75756e-19	6.30883e-16	TRUE
ENSG00000112715	rs10948095	VEGFA	-0.0318721	0.0325998	-0.977677	0.328619	0.62139	FALSE	0.0189756	0.0156281	1.2142	0.227301	0.542474	FALSE
ENSG00000228334	rs10951042	AC024028.1	-0.0247277	0.0111761	-2.21254	0.0271855	0.142515	FALSE	-0.0137864	0.00536817	-2.56817	0.0107845	0.094847	FALSE
ENSG00000146707	rs10952955	POMZP3	0.0322798	0.0449001	0.718924	0.472509	0.738597	FALSE	-0.00619169	0.0193371	-0.320197	0.749475	0.904573	FALSE
ENSG00000188372	rs10952955	ZP3	0.0238004	0.0478136	0.497774	0.619513	0.831256	FALSE	-0.0213556	0.0202661	-1.05376	0.29326	0.611885	FALSE
ENSG00000205356	rs10953248	TECPR1	0.0135722	0.0187709	0.723043	0.470835	0.737775	FALSE	0.00773754	0.00859425	0.900316	0.369017	0.679021	FALSE
ENSG00000008513	rs10956709	ST3GAL1	0.0223877	0.0241778	0.925963	0.354608	0.646574	FALSE	-0.00724954	0.0119029	-0.609058	0.542535	0.804885	FALSE
ENSG00000077782	rs10958704	FGFR1	0.114004	0.042678	2.67127	0.00776293	0.0593509	FALSE	0.0333553	0.0198528	1.68013	0.0932295	0.348236	FALSE
ENSG00000272871	rs10961625	AL159169.2	-0.0130243	0.0193761	-0.672186	0.501761	0.758997	FALSE	-0.0105143	0.00884398	-1.18886	0.234794	0.550087	FALSE
ENSG00000044459	rs10963045	CNTLN	0.0163122	0.027518	0.592782	0.553401	0.792613	FALSE	-0.00302059	0.011773	-0.256569	0.797529	0.92178	FALSE
ENSG00000172785	rs10963304	CBWD1	0.0346587	0.0400363	0.865681	0.386975	0.67252	FALSE	0.00393887	0.0190041	0.207264	0.835989	0.938079	FALSE
ENSG00000107099	rs10967209	DOCK8	-0.0178472	0.0279264	-0.639081	0.523311	0.77116	FALSE	0.0062965	0.0120728	0.521543	0.602159	0.833812	FALSE
ENSG00000164978	rs10972025	NUDT2	0.0299413	0.0186552	1.60498	0.10879	0.338897	FALSE	-0.00224038	0.00862046	-0.25989	0.79497	0.921036	FALSE
ENSG00000281649	rs10973239	EBLN3P	0.0301485	0.0149542	2.01606	0.0440925	0.195394	FALSE	-0.000964643	0.00704288	-0.136967	0.89106	0.957739	FALSE
ENSG00000165275	rs10973580	TRMT10B	-0.0839355	0.024536	-3.42091	0.000655423	0.00902617	TRUE	-0.0297041	0.0110733	-2.68251	0.00787843	0.0762627	FALSE
ENSG00000106771	rs10979696	TMEM245	-0.0476445	0.0319309	-1.49211	0.136207	0.386915	FALSE	-0.0265212	0.0145709	-1.82015	0.0700244	0.295664	FALSE
ENSG00000157654	rs10980189	PALM2AKAP2	0.0697975	0.048536	1.43806	0.152676	0.412405	FALSE	0.00215459	0.0225804	0.0954185	0.924606	0.97141	FALSE
ENSG00000198121	rs10980797	LPAR1	-0.0497876	0.0448695	-1.10961	0.268248	0.561366	FALSE	-0.00982354	0.0218218	-0.450171	0.653	0.858907	FALSE
ENSG00000198121	rs10980812	LPAR1	-0.0639861	0.0478242	-1.33794	0.182998	0.457547	FALSE	-0.0239395	0.0221745	-1.0796	0.281186	0.598408	FALSE
ENSG00000106868	rs10981269	SUSD1	-0.0631771	0.0244476	-2.58418	0.0100765	0.0717873	FALSE	-0.00477825	0.0117161	-0.407835	0.683494	0.871048	FALSE
ENSG00000259953	rs10981269	AL138756.1	-0.00269117	0.0288225	-0.0933706	0.926008	0.972868	FALSE	0.00866669	0.0137234	0.631528	0.528158	0.796934	FALSE
ENSG00000119471	rs10981377	HSDL2	0.00353514	0.0178599	0.197938	0.84383	0.936686	FALSE	0.013173	0.00808331	1.62965	0.104017	0.365569	FALSE
ENSG00000148158	rs10981530	SNX30	-0.0152158	0.0343311	-0.443209	0.658059	0.853044	FALSE	-0.012435	0.0167762	-0.741231	0.45896	0.751799	FALSE
ENSG00000226752	rs10985044	CUTALP	-0.0515922	0.0356654	-1.44656	0.148514	0.405808	FALSE	-0.0583096	0.0174582	-3.33996	0.000873241	0.016537	FALSE
ENSG00000136856	rs10987606	SLC2A8	-0.0273748	0.0246882	-1.10882	0.268131	0.561355	FALSE	-0.0170677	0.0117332	-1.45466	0.147789	0.44015	FALSE
ENSG00000106976	rs10987911	DNM1	0.00658591	0.0339629	0.193915	0.846245	0.937457	FALSE	-0.00423052	0.015268	-0.277084	0.781919	0.9162	FALSE
ENSG00000270755	rs10988246	AL136141.1	-0.0156439	0.0205585	-0.760944	0.447636	0.72273	FALSE	-0.0152047	0.00989616	-1.53643	0.125482	0.406642	FALSE
ENSG00000165244	rs10990535	ZNF367	0.0246969	0.0312911	0.789263	0.430574	0.709484	FALSE	0.0286434	0.0148402	1.93011	0.0541073	0.254272	FALSE
ENSG00000165238	rs10992709	WNK2	0.0530526	0.039539	1.34178	0.180439	0.454386	FALSE	0.016597	0.0184341	0.900343	0.368366	0.678817	FALSE
ENSG00000232063	rs10993194	AL691447.2	-0.0451936	0.040379	-1.11924	0.263425	0.557695	FALSE	-0.0312457	0.0188437	-1.65815	0.09762	0.355003	FALSE
ENSG00000177613	rs10999898	CSTF2T	0.0446124	0.0245901	1.81424	0.0700509	0.25922	FALSE	0.0233413	0.0123005	1.8976	0.0580897	0.264782	FALSE
ENSG00000197746	rs11000015	PSAP	-0.0252307	0.0267521	-0.943128	0.345967	0.638932	FALSE	0.0146099	0.0127851	1.14273	0.254029	0.56997	FALSE
ENSG00000250959	rs11000760	GLUD1P3	0.00427014	0.021913	0.194868	0.845498	0.937457	FALSE	0.014342	0.0114494	1.25264	0.210559	0.523558	FALSE
ENSG00000156650	rs11000851	KAT6B	-0.0269139	0.0265798	-1.01257	0.312793	0.607332	FALSE	0.00110731	0.0135151	0.0819313	0.934795	0.975387	FALSE
ENSG00000035403	rs11000890	VCL	-0.0409037	0.034555	-1.18373	0.23677	0.52729	FALSE	-0.0290284	0.0161248	-1.80023	0.0724439	0.3003	FALSE
ENSG00000224886	rs11003030	AL132656.1	-0.00694	0.0209452	-0.331341	0.740705	0.892746	FALSE	0.00473951	0.00956868	0.495315	0.620416	0.843966	FALSE
ENSG00000280355	rs11003030	AL132656.4	0.0173088	0.0304253	0.568896	0.569661	0.801893	FALSE	0.00922019	0.014166	0.650869	0.515354	0.78783	FALSE
ENSG00000216937	rs11008961	CCDC7	0.0490308	0.022936	2.13772	0.0331022	0.161328	FALSE	0.0113749	0.0111302	1.02198	0.306945	0.62499	FALSE
ENSG00000177283	rs11010256	FZD8	-0.0121445	0.0137899	-0.880678	0.379323	0.667326	FALSE	-0.00610125	0.00640037	-0.953266	0.342058	0.659449	FALSE
ENSG00000165309	rs11013182	ARMC3	0.043081	0.0254259	1.69438	0.0904796	0.303506	FALSE	0.00987838	0.0120419	0.820335	0.412261	0.714481	FALSE
ENSG00000107890	rs11015423	ANKRD26	-0.0142382	0.0209898	-0.67834	0.497852	0.75625	FALSE	-0.00480786	0.00936308	-0.513491	0.607662	0.838098	FALSE
ENSG00000258181	rs1101813	AC008083.3	-0.03424	0.0184957	-1.85125	0.0644169	0.247046	FALSE	-0.011182	0.0090271	-1.23872	0.215667	0.528316	FALSE
ENSG00000077616	rs11018889	NAALAD2	0.0857716	0.0303852	2.82281	0.00486646	0.0420711	FALSE	-0.0120747	0.0151088	-0.799186	0.424776	0.724624	FALSE
ENSG00000149231	rs11021568	CCDC82	-0.0629723	0.0210086	-2.99746	0.00279785	0.0275302	FALSE	-0.0328588	0.0101879	-3.22527	0.00130524	0.0219716	FALSE
ENSG00000170242	rs11022051	USP47	-0.0126802	0.0124248	-1.02056	0.307738	0.602687	FALSE	-0.00217089	0.00609287	-0.356299	0.721674	0.890442	FALSE
ENSG00000110693	rs11023776	SOX6	0.0274941	0.0409215	0.671874	0.503656	0.759734	FALSE	-0.0303352	0.0195025	-1.55545	0.120767	0.398675	FALSE
ENSG00000272034	rs11024244	SNORD14A	0.0213934	0.0254473	0.840692	0.401531	0.685385	FALSE	0.0179708	0.0117756	1.52611	0.128446	0.411348	FALSE
ENSG00000110768	rs11024608	GTF2H1	0.00557638	0.0138004	0.404075	0.686776	0.868913	FALSE	0.000200402	0.00669054	0.0299531	0.97618	0.990738	FALSE
ENSG00000247595	rs11024683	SPTY2D1OS	-0.0577517	0.0230847	-2.50173	0.0125253	0.0835814	FALSE	-0.0120114	0.00995014	-1.20716	0.227578	0.542555	FALSE
ENSG00000177054	rs11025020	ZDHHC13	0.00580703	0.0246938	0.235161	0.814114	0.924637	FALSE	-0.0119983	0.0116144	-1.03305	0.303194	0.621027	FALSE
ENSG00000224513	rs11026091	AC109309.1	0.0440841	0.0205149	2.14889	0.0321165	0.159036	FALSE	-0.0198969	0.00920619	-2.16126	0.0314586	0.185494	FALSE
ENSG00000182048	rs11028806	TRPC2	-0.0113748	0.0314309	-0.361899	0.71744	0.881773	FALSE	-0.0207929	0.0155708	-1.33537	0.182829	0.48993	FALSE
ENSG00000121691	rs11032695	CAT	0.146554	0.0367611	3.98667	7.8988e-05	0.00158453	TRUE	0.0920104	0.017867	5.14975	3.25272e-07	2.55519e-05	TRUE
ENSG00000196565	rs11036336	HBG2	-0.127967	0.0676668	-1.89113	0.0589467	0.234231	FALSE	-0.0489574	0.0293362	-1.66884	0.0966301	0.354079	FALSE
ENSG00000224295	rs11038346	OLFM5P	-0.00624007	0.0232199	-0.268738	0.788147	0.914648	FALSE	-0.0171956	0.0108338	-1.58723	0.112778	0.382824	FALSE
ENSG00000121653	rs11038689	MAPK8IP1	-0.0696246	0.0227967	-3.05415	0.00232301	0.0240255	FALSE	-0.00962182	0.0107612	-0.894118	0.374368	0.684548	FALSE
ENSG00000170955	rs11040224	CAVIN3	-0.00495382	0.0602399	-0.0822349	0.934593	0.97573	FALSE	0.0173755	0.027306	0.636324	0.524629	0.79489	FALSE
ENSG00000254444	rs11040799	AC022762.1	0.00248168	0.0179064	0.138591	0.889776	0.958144	FALSE	-0.00100239	0.00798526	-0.12553	0.900182	0.961857	FALSE
ENSG00000170955	rs11040803	CAVIN3	0.0305772	0.0576323	0.530557	0.597676	0.818236	FALSE	0.0143309	0.0283535	0.505435	0.613544	0.841375	FALSE
ENSG00000267940	rs11040803	AC022762.2	0.0396825	0.0389862	1.01786	0.308958	0.60389	FALSE	0.0157096	0.0191641	0.819745	0.412464	0.714541	FALSE
ENSG00000179532	rs11040930	DNHD1	0.0294836	0.0239074	1.23324	0.217789	0.503599	FALSE	-0.0021134	0.0122239	-0.17289	0.862804	0.950093	FALSE
ENSG00000254595	rs11040930	AC084337.1	0.0240934	0.0125184	1.92465	0.0558209	0.226128	FALSE	0.0175196	0.00641692	2.73021	0.00652106	0.0671393	FALSE
ENSG00000166471	rs11042268	TMEM41B	0.0538341	0.0251692	2.13889	0.0327622	0.16082	FALSE	-0.0053766	0.0124762	-0.430948	0.666698	0.864669	FALSE
ENSG00000166478	rs11042308	ZNF143	-0.0403931	0.0248306	-1.62675	0.105527	0.333379	FALSE	-0.00470568	0.0105422	-0.446366	0.655372	0.85984	FALSE
ENSG00000110987	rs11043280	BCL7A	0.0197868	0.0335792	0.589258	0.556575	0.794362	FALSE	0.0208029	0.01631	1.27547	0.206096	0.517007	FALSE
ENSG00000139714	rs11043319	MORN3	-0.0780905	0.0308481	-2.53145	0.01162	0.0792127	FALSE	-0.0509277	0.0157056	-3.24264	0.00122998	0.0212094	FALSE
ENSG00000111732	rs11045708	AICDA	0.00602909	0.0391808	0.153879	0.8779	0.951637	FALSE	-0.0177089	0.0191185	-0.92627	0.35447	0.668294	FALSE
ENSG00000111711	rs11046092	GOLT1B	0.0277977	0.0205704	1.35134	0.176839	0.448702	FALSE	0.0036749	0.0101071	0.363597	0.716307	0.887521	FALSE
ENSG00000111731	rs11046379	C2CD5	0.0458075	0.0346402	1.32238	0.186348	0.462268	FALSE	-0.0229692	0.0172615	-1.33066	0.184607	0.492415	FALSE
ENSG00000284634	rs11052282	AC092821.4	-0.0324604	0.0292036	-1.11152	0.266533	0.560178	FALSE	-0.0103374	0.0135785	-0.761305	0.446559	0.740845	FALSE
ENSG00000205810	rs11053802	KLRC3	-0.0459682	0.0160817	-2.85841	0.00444978	0.0392544	FALSE	-0.0121516	0.00738566	-1.6453	0.101514	0.36144	FALSE
ENSG00000134545	rs11053803	KLRC1	-0.120709	0.0422812	-2.85491	0.00446669	0.0393031	FALSE	-0.0286841	0.0194543	-1.47443	0.140794	0.430285	FALSE
ENSG00000111276	rs11055034	CDKN1B	-0.010678	0.0170693	-0.625564	0.531721	0.777191	FALSE	0.0038401	0.00835813	0.459445	0.646013	0.855175	FALSE
ENSG00000178878	rs11055034	APOLD1	0.0394374	0.031631	1.2468	0.212935	0.497473	FALSE	0.0207301	0.0156666	1.3232	0.186291	0.494419	FALSE
ENSG00000256658	rs11055034	AC008115.1	0.0195807	0.0192485	1.01726	0.309395	0.604321	FALSE	-0.00780785	0.00947803	-0.823784	0.410388	0.712429	FALSE
ENSG00000084444	rs11055200	FAM234B	0.0528854	0.0319202	1.6568	0.0978417	0.319181	FALSE	0.0545467	0.0148312	3.67784	0.000251091	0.00642935	TRUE
ENSG00000256751	rs11056018	PLBD1-AS1	-0.0267357	0.0258025	-1.03616	0.300322	0.59536	FALSE	-0.01035	0.0122541	-0.844617	0.398811	0.703627	FALSE
ENSG00000214772	rs11056020	AC010168.1	0.0340187	0.0194887	1.74556	0.0822962	0.286553	FALSE	0.0250253	0.0102111	2.4508	0.0145377	0.114202	FALSE
ENSG00000173262	rs11056431	SLC2A14	-0.0344181	0.0606725	-0.567276	0.573141	0.803802	FALSE	-0.0113536	0.0292011	-0.388806	0.6993	0.878162	FALSE
ENSG00000051825	rs11057207	MPHOSPH9	-0.0112635	0.0227764	-0.494525	0.621494	0.832185	FALSE	-0.00311938	0.01147	-0.27196	0.785866	0.917586	FALSE
ENSG00000164144	rs1105889	ARFIP1	0.0733676	0.0265367	2.76476	0.00583659	0.0483382	FALSE	0.0273472	0.012667	2.15892	0.031295	0.185151	FALSE
ENSG00000272275	rs1106185	AC092687.3	-0.00300463	0.0128325	-0.234143	0.814877	0.925179	FALSE	-0.000714916	0.00668739	-0.106905	0.914865	0.968616	FALSE
ENSG00000139044	rs11063534	B4GALNT3	0.135374	0.061411	2.2044	0.0279655	0.145136	FALSE	-0.0299842	0.0307497	-0.975105	0.33077	0.649752	FALSE
ENSG00000010610	rs11064391	CD4	-0.000276097	0.0421998	-0.0065426	0.994789	0.998178	FALSE	-0.0097604	0.0200855	-0.485942	0.62717	0.846083	FALSE
ENSG00000110811	rs11064391	P3H3	-0.0893264	0.0343267	-2.60224	0.00941284	0.0684901	FALSE	-0.00367179	0.0166729	-0.220225	0.82598	0.934747	FALSE
ENSG00000250510	rs11064391	GPR162	-0.118868	0.0650337	-1.8278	0.0683052	0.255091	FALSE	0.00553645	0.0315994	0.175208	0.860936	0.949861	FALSE
ENSG00000111412	rs11068151	C12orf49	0.0170887	0.026591	0.64265	0.520508	0.769563	FALSE	-0.0130596	0.0130418	-1.00137	0.316802	0.636003	FALSE
ENSG00000135093	rs11069042	USP30	0.0102313	0.0231023	0.44287	0.657973	0.853044	FALSE	-0.00311869	0.0109958	-0.283626	0.776724	0.914309	FALSE
ENSG00000245849	rs11070293	RAD51-AS1	-0.0317723	0.0203922	-1.55806	0.119533	0.358245	FALSE	0.00352586	0.00945585	0.372876	0.709261	0.883701	FALSE
ENSG00000104140	rs11070298	RHOV	0.0466988	0.0189454	2.46491	0.0138833	0.089867	FALSE	0.00135812	0.00906416	0.149834	0.880897	0.95488	FALSE
ENSG00000137814	rs11070374	HAUS2	0.0155383	0.0198049	0.784569	0.433758	0.711438	FALSE	0.0158215	0.00947932	1.66905	0.0954108	0.352657	FALSE
ENSG00000215302	rs11070528	AC127502.1	-0.0227623	0.0303748	-0.749381	0.455088	0.726821	FALSE	0.00168005	0.015107	0.11121	0.911459	0.966858	FALSE
ENSG00000269930	rs11070528	AC091057.4	0.108058	0.0216341	4.99482	7.39645e-07	2.93121e-05	TRUE	0.0256766	0.0106491	2.41115	0.0162023	0.122733	FALSE
ENSG00000259845	rs11070609	HERC2P10	-0.0423456	0.0156671	-2.70283	0.00711351	0.0558352	FALSE	-0.0196246	0.00714429	-2.74689	0.00619845	0.0647099	FALSE
ENSG00000254912	rs11071883	AC135983.4	0.0828663	0.0404975	2.04621	0.0412635	0.187198	FALSE	0.0226897	0.0195357	1.16144	0.253651	0.569506	FALSE
ENSG00000103653	rs11072508	CSK	-0.030438	0.0140875	-2.16064	0.031026	0.155839	FALSE	-0.0177719	0.00658406	-2.69922	0.00727786	0.071797	FALSE
ENSG00000140534	rs11073878	TICRR	0.0138144	0.0255991	0.539643	0.589477	0.813942	FALSE	-0.00546441	0.0131569	-0.415327	0.679671	0.869339	FALSE
ENSG00000166825	rs11073891	ANPEP	0.00471213	0.0302444	0.155801	0.876679	0.950887	FALSE	-0.0220341	0.0151873	-1.45082	0.148456	0.440888	FALSE
ENSG00000166783	rs11075274	MARF1	-0.0170404	0.0133049	-1.28076	0.200598	0.480952	FALSE	-0.00960314	0.00665053	-1.44397	0.150895	0.444202	FALSE
ENSG00000184939	rs11075685	ZFP90	-0.0567604	0.0268532	-2.11373	0.0347891	0.166609	FALSE	-0.031934	0.0126404	-2.52635	0.0118354	0.100882	FALSE
ENSG00000198848	rs11076120	CES1	0.312814	0.0925147	3.38123	0.000787301	0.010475	FALSE	0.0690393	0.0483719	1.42726	0.154289	0.448451	FALSE
ENSG00000228695	rs11076120	CES1P1	0.0844034	0.0466885	1.8078	0.0716595	0.263219	FALSE	0.0101648	0.0242577	0.419036	0.675518	0.867111	FALSE
ENSG00000204991	rs11076633	SPIRE2	-0.0341857	0.021315	-1.60383	0.109593	0.340151	FALSE	-0.0228243	0.0100842	-2.26336	0.0239375	0.157921	FALSE
ENSG00000260630	rs11076697	SNAI3-AS1	-0.0342808	0.0257623	-1.33066	0.183776	0.458432	FALSE	-0.00912997	0.0121264	-0.752898	0.451709	0.744585	FALSE
ENSG00000172460	rs11076863	PRSS30P	-0.0445265	0.0391654	-1.13688	0.256123	0.549243	FALSE	-0.0202558	0.0190908	-1.06102	0.288859	0.607106	FALSE
ENSG00000122390	rs11077343	NAA60	-0.0321213	0.0149688	-2.14588	0.0321903	0.159219	FALSE	-0.0169115	0.00748459	-2.25951	0.0249038	0.161367	FALSE
ENSG00000267659	rs11077624	LINC01482	-0.0381617	0.0149591	-2.55108	0.0109383	0.0760864	FALSE	-0.00369796	0.00751798	-0.491882	0.625461	0.845239	FALSE
ENSG00000284690	rs11077753	CD300H	0.280671	0.0670222	4.18773	3.12634e-05	0.000737965	TRUE	0.057961	0.0315243	1.83861	0.066351	0.286624	FALSE
ENSG00000070731	rs11077839	ST6GALNAC2	0.053073	0.0403546	1.31517	0.189115	0.46558	FALSE	0.0563288	0.0210151	2.6804	0.00748707	0.0732363	FALSE
ENSG00000070731	rs11077842	ST6GALNAC2	0.0287672	0.044034	0.653295	0.513622	0.764877	FALSE	0.0127782	0.0205219	0.622663	0.535254	0.800821	FALSE
ENSG00000153976	rs11078241	HS3ST3A1	-0.0652434	0.019417	-3.36012	0.000813678	0.0106858	FALSE	-0.00521525	0.00888962	-0.586667	0.557479	0.812882	FALSE
ENSG00000276855	rs11078315	AC015922.3	-0.0274024	0.0293196	-0.934611	0.350296	0.642622	FALSE	-0.00402978	0.0129222	-0.311849	0.755369	0.906528	FALSE
ENSG00000072310	rs11078399	SREBF1	-0.032401	0.029934	-1.08241	0.279243	0.573851	FALSE	-0.0407185	0.0142115	-2.86519	0.00426715	0.0502348	FALSE
ENSG00000188522	rs11078421	FAM83G	-0.0115286	0.0243175	-0.474087	0.635513	0.840502	FALSE	-0.00248928	0.0119498	-0.208311	0.834991	0.937967	FALSE
ENSG00000167711	rs11078596	SERPINF2	-0.00498541	0.0442319	-0.112711	0.910329	0.967443	FALSE	-0.0486755	0.0197687	-2.46225	0.0140541	0.111504	FALSE
ENSG00000108839	rs11078659	ALOX12	0.00172885	0.0319286	0.0541475	0.956973	0.98276	FALSE	0.0153931	0.0159884	0.962767	0.337147	0.654444	FALSE
ENSG00000179593	rs11078716	ALOX15B	0.00591415	0.0556794	0.106218	0.915419	0.969461	FALSE	-0.00445084	0.0276512	-0.160964	0.872182	0.952247	FALSE
ENSG00000182481	rs11079710	KPNA2	-0.00594683	0.0285772	-0.208097	0.83517	0.932676	FALSE	-0.000446711	0.0137973	-0.0323766	0.974181	0.989835	FALSE
ENSG00000228782	rs11079774	MRPL45P2	-0.00154433	0.0189579	-0.0814613	0.935075	0.9759	FALSE	-0.00370598	0.00858326	-0.431769	0.665927	0.864433	FALSE
ENSG00000173714	rs11079930	WFIKKN2	-0.00521607	0.0199927	-0.260899	0.794248	0.916532	FALSE	0.00132427	0.0094794	0.1397	0.88903	0.957502	FALSE
ENSG00000229980	rs11079939	TOB1-AS1	-0.0649233	0.032923	-1.97197	0.0490908	0.209403	FALSE	-0.0339115	0.0167969	-2.01891	0.0438312	0.2257	FALSE
ENSG00000168961	rs11080241	LGALS9	-0.0985475	0.038658	-2.54921	0.0109575	0.076179	FALSE	-0.0254123	0.018164	-1.39905	0.162944	0.461045	FALSE
ENSG00000266947	rs11080326	AC022916.2	0.0087704	0.0241372	0.363356	0.71635	0.881426	FALSE	0.00789866	0.0113771	0.694261	0.487583	0.771667	FALSE
ENSG00000158270	rs11081120	COLEC12	-0.0276918	0.0232185	-1.19266	0.233297	0.523061	FALSE	-0.0118879	0.0112484	-1.05685	0.291388	0.609501	FALSE
ENSG00000226742	rs11081582	HSBP1L1	0.048715	0.0573929	0.848798	0.396256	0.680504	FALSE	-0.0098313	0.0288115	-0.341229	0.733032	0.897841	FALSE
ENSG00000204936	rs11083707	CD177	-0.0325257	0.10647	-0.30549	0.761039	0.90217	FALSE	0.00885453	0.050149	0.176564	0.861193	0.949861	FALSE
ENSG00000161558	rs11083930	TMEM143	-0.00675729	0.0247813	-0.272677	0.78513	0.913458	FALSE	-0.0188632	0.0119402	-1.5798	0.11538	0.387115	FALSE
ENSG00000270804	rs11084521	AC010326.5	0.0368134	0.030901	1.19133	0.233896	0.523789	FALSE	-0.00872365	0.0144144	-0.605204	0.545187	0.805812	FALSE
ENSG00000021488	rs11084674	SLC7A9	-0.0210404	0.0128418	-1.63843	0.10161	0.327227	FALSE	-0.00280455	0.00658572	-0.425854	0.670232	0.865703	FALSE
ENSG00000021488	rs11084684	SLC7A9	0.0119636	0.0118881	1.00635	0.314396	0.608893	FALSE	0.00635934	0.00590458	1.07702	0.281643	0.598579	FALSE
ENSG00000131944	rs11084686	FAAP24	-0.0499863	0.0273636	-1.82674	0.0680559	0.254601	FALSE	-0.0140815	0.0127908	-1.10091	0.271805	0.588765	FALSE
ENSG00000130881	rs11084710	LRP3	-0.0458224	0.0349388	-1.3115	0.19045	0.467787	FALSE	-0.0316304	0.0162985	-1.94069	0.052583	0.24997	FALSE
ENSG00000205786	rs11084813	LINC01531	-0.00420835	0.0150644	-0.279357	0.780047	0.910963	FALSE	0.00209907	0.00711734	0.294924	0.768064	0.91077	FALSE
ENSG00000232680	rs11084813	AC002511.1	0.063476	0.0321042	1.97719	0.0483276	0.207597	FALSE	0.0358941	0.0152249	2.35759	0.0190969	0.136075	FALSE
ENSG00000233214	rs11084813	AC002511.2	0.0967464	0.0344155	2.81113	0.00505187	0.0431842	FALSE	0.0354307	0.0164116	2.15889	0.0314365	0.185494	FALSE
ENSG00000099860	rs11084943	GADD45B	0.0195055	0.0354783	0.549789	0.582501	0.810113	FALSE	-0.00306543	0.0168535	-0.181888	0.855768	0.947531	FALSE
ENSG00000127666	rs11085102	TICAM1	-0.0418689	0.0229768	-1.82222	0.0687214	0.256203	FALSE	0.00108871	0.0109912	0.0990526	0.92115	0.970593	FALSE
ENSG00000174886	rs11085152	NDUFA11	-0.029389	0.0160416	-1.83205	0.0678837	0.25425	FALSE	0.00200372	0.00773748	0.258963	0.795705	0.921551	FALSE
ENSG00000197013	rs11085463	ZNF429	0.0112739	0.0406714	0.277194	0.781715	0.911649	FALSE	-0.00259005	0.0191509	-0.135244	0.89257	0.958553	FALSE
ENSG00000105750	rs11085469	ZNF85	-0.0279319	0.0270449	-1.0328	0.301862	0.596861	FALSE	-0.0223999	0.0130635	-1.71469	0.0866953	0.333419	FALSE
ENSG00000268433	rs11085469	MTDHP3	0.110023	0.0462474	2.37901	0.0177935	0.1071	FALSE	-0.0115561	0.0223382	-0.517324	0.60968	0.838881	FALSE
ENSG00000261371	rs1108592	PECAM1	0.0190172	0.0197734	0.961753	0.336314	0.629213	FALSE	-0.0114568	0.00882299	-1.29851	0.194381	0.504581	FALSE
ENSG00000125845	rs11087784	BMP2	0.0298466	0.0723324	0.412631	0.679924	0.864515	FALSE	0.0537859	0.0359831	1.49475	0.137283	0.425358	FALSE
ENSG00000211679	rs11090195	IGLC3	0.102548	0.0876741	1.16965	0.242581	0.5352	FALSE	-0.00198389	0.0401242	-0.0494438	0.960568	0.984948	FALSE
ENSG00000186716	rs11090228	BCR	0.00136231	0.019704	0.069139	0.944932	0.978775	FALSE	-0.00311648	0.00854127	-0.364874	0.715857	0.887343	FALSE
ENSG00000186654	rs11090683	PRR5	-6.09273e-05	0.0384209	-0.00158578	0.998735	0.999461	FALSE	0.0468667	0.0194491	2.40971	0.0161888	0.122703	FALSE
ENSG00000267676	rs1109278	THA1P	-0.0448153	0.0172524	-2.59763	0.00958882	0.0693423	FALSE	-0.0106953	0.00789253	-1.35512	0.177478	0.482706	FALSE
ENSG00000136044	rs1109432	APPL2	-0.0745187	0.0184208	-4.04536	6.10867e-05	0.00128929	TRUE	-0.0164506	0.00864451	-1.90301	0.0577447	0.263863	FALSE
ENSG00000111328	rs1109560	CDK2AP1	0.127733	0.0394492	3.23792	0.00132887	0.0157267	FALSE	0.0988408	0.0193202	5.11594	3.89942e-07	2.9715e-05	TRUE
ENSG00000138744	rs11097189	NAAA	0.0634324	0.0329654	1.92421	0.0546399	0.22293	FALSE	0.0497936	0.0151098	3.29545	0.0010278	0.0185098	FALSE
ENSG00000115295	rs1109758	CLIP4	0.000158974	0.0306111	0.00519332	0.995861	0.99846	FALSE	-0.00834857	0.0153751	-0.542994	0.587693	0.827596	FALSE
ENSG00000138772	rs11098194	ANXA3	-0.0636683	0.0309537	-2.05689	0.0400412	0.183032	FALSE	-0.0241654	0.0149608	-1.61524	0.106698	0.369949	FALSE
ENSG00000287632	rs11098588	AC112253.2	0.0111574	0.022885	0.487545	0.626043	0.834488	FALSE	-0.0105486	0.00983085	-1.07301	0.283439	0.600128	FALSE
ENSG00000251022	rs11099549	THAP9-AS1	0.0227927	0.0242784	0.938807	0.34796	0.640787	FALSE	0.0181742	0.0118614	1.53221	0.126447	0.40821	FALSE
ENSG00000249309	rs11099895	AC020703.1	-0.0204224	0.0316666	-0.64492	0.519926	0.769392	FALSE	-0.0178822	0.0152296	-1.17418	0.241745	0.556925	FALSE
ENSG00000109756	rs11100200	RAPGEF2	0.0135966	0.0191139	0.711347	0.477366	0.742167	FALSE	-0.000839306	0.00938415	-0.0894388	0.928807	0.972862	FALSE
ENSG00000134201	rs11101989	GSTM5	0.0139614	0.0285623	0.488805	0.625338	0.833877	FALSE	0.00552765	0.0138582	0.398872	0.690126	0.873675	FALSE
ENSG00000134201	rs11101995	GSTM5	0.0103645	0.0276076	0.375424	0.707921	0.877219	FALSE	-0.0013853	0.0131718	-0.105171	0.916244	0.969207	FALSE
ENSG00000240291	rs111064011	AL450384.2	-0.0425225	0.0220583	-1.92773	0.0542962	0.22209	FALSE	-0.0299201	0.0108632	-2.75427	0.00622533	0.0647781	FALSE
ENSG00000257252	rs11106975	AC124947.1	-0.0373346	0.0190927	-1.95544	0.0508175	0.213259	FALSE	0.00297098	0.00937494	0.316907	0.75374	0.905616	FALSE
ENSG00000175928	rs1110797	LRRN1	-0.0713942	0.047897	-1.49058	0.137524	0.389632	FALSE	-0.0166409	0.023439	-0.709969	0.477944	0.763466	FALSE
ENSG00000136014	rs11108116	USP44	-0.0462297	0.020587	-2.24558	0.0250583	0.135191	FALSE	-0.02781	0.0097363	-2.85632	0.00445119	0.0516842	FALSE
ENSG00000279148	rs11110143	AC126474.1	-0.0462964	0.0230141	-2.01165	0.0474873	0.205129	FALSE	-0.0281136	0.0108823	-2.58341	0.0106436	0.0939324	FALSE
ENSG00000238105	rs11110266	GOLGA2P5	-0.026182	0.0415215	-0.630564	0.528427	0.774998	FALSE	-0.0190294	0.0181364	-1.04924	0.29526	0.613916	FALSE
ENSG00000273002	rs1111102	AL355388.1	0.00185441	0.0320168	0.0579201	0.953978	0.981573	FALSE	0.00851756	0.014423	0.590554	0.557237	0.812882	FALSE
ENSG00000111696	rs11111791	NT5DC3	-0.162659	0.0413875	-3.93015	9.35702e-05	0.00184563	TRUE	-0.0441036	0.0191035	-2.30867	0.0211901	0.146307	FALSE
ENSG00000111696	rs11111803	NT5DC3	0.0670291	0.050847	1.31825	0.188095	0.464279	FALSE	-0.00651674	0.0226582	-0.28761	0.774468	0.913261	FALSE
ENSG00000257681	rs11111803	AC025265.1	0.0387118	0.038746	0.999118	0.318236	0.612327	FALSE	-0.00252655	0.0170816	-0.14791	0.882867	0.95559	FALSE
ENSG00000198431	rs11111987	TXNRD1	-0.0264302	0.0209931	-1.25899	0.208373	0.491179	FALSE	-0.0178919	0.00947198	-1.88893	0.0602145	0.269916	FALSE
ENSG00000179941	rs11114518	BBS10	0.0015541	0.020572	0.0755443	0.939792	0.976858	FALSE	0.00630561	0.00992256	0.635482	0.525172	0.795257	FALSE
ENSG00000116652	rs111163436	DLEU2L	-0.0734621	0.0229614	-3.19937	0.00149066	0.0171102	FALSE	-0.0141342	0.0104449	-1.35321	0.176447	0.481548	FALSE
ENSG00000215817	rs11118367	ZC3H11B	0.0281213	0.0137367	2.04717	0.0409324	0.186055	FALSE	0.0122892	0.00646994	1.89943	0.058101	0.264782	FALSE
ENSG00000221571	rs11118607	RNU6ATAC35P	-0.0541135	0.0267855	-2.02025	0.0436907	0.194233	FALSE	-0.017144	0.0134785	-1.27196	0.203617	0.513973	FALSE
ENSG00000009790	rs11119339	TRAF3IP3	-0.0643377	0.0211951	-3.03549	0.00248827	0.025251	FALSE	-0.037738	0.00972039	-3.88235	0.000120237	0.00361735	TRUE
ENSG00000162757	rs11119344	C1orf74	-0.0397041	0.0279899	-1.41851	0.157447	0.419223	FALSE	-0.00721528	0.0131813	-0.547386	0.584966	0.826958	FALSE
ENSG00000201544	rs11119888	SNORA16B	0.0358521	0.0156882	2.2853	0.0225261	0.125741	FALSE	0.021025	0.00791507	2.65633	0.00823706	0.0785794	FALSE
ENSG00000229832	rs11119892	AL360091.1	-0.00572935	0.0170128	-0.336768	0.736634	0.890738	FALSE	0.00113089	0.00848927	0.133214	0.894721	0.959487	FALSE
ENSG00000203705	rs11120005	TATDN3	0.0380559	0.0211938	1.79562	0.0729836	0.265873	FALSE	0.00488061	0.00979172	0.498443	0.618347	0.842858	FALSE
ENSG00000054523	rs11121533	KIF1B	-0.0419473	0.0198232	-2.11608	0.0345859	0.166057	FALSE	0.0153791	0.009106	1.6889	0.0916657	0.344416	FALSE
ENSG00000131697	rs11121600	NPHP4	0.0299711	0.0248998	1.20367	0.2311	0.519844	FALSE	0.00627878	0.011652	0.538857	0.590034	0.828142	FALSE
ENSG00000173409	rs11122172	ARV1	-0.0288535	0.0197803	-1.4587	0.145714	0.402354	FALSE	-0.00639549	0.00929741	-0.687878	0.494068	0.775301	FALSE
ENSG00000143643	rs11122174	TTC13	-0.078324	0.0167191	-4.6847	3.77448e-06	0.000120963	TRUE	-0.0463315	0.00781451	-5.92891	4.87136e-09	7.29328e-07	TRUE
ENSG00000173409	rs11122186	ARV1	-0.0213404	0.0323283	-0.660116	0.509891	0.762923	FALSE	-0.00594218	0.0139729	-0.425266	0.670823	0.865848	FALSE
ENSG00000169629	rs11123135	RGPD8	-0.0313299	0.0251826	-1.24411	0.213686	0.498115	FALSE	-0.0215979	0.0124928	-1.72883	0.0860385	0.332602	FALSE
ENSG00000115128	rs11125160	SF3B6	0.0167262	0.0134941	1.23952	0.215489	0.501065	FALSE	0.0143442	0.00661749	2.16763	0.0305331	0.182253	FALSE
ENSG00000273302	rs11125872	AC016747.3	0.0045641	0.0131114	0.348102	0.727773	0.886787	FALSE	0.00979134	0.00635459	1.54083	0.123634	0.403819	FALSE
ENSG00000101017	rs111259039	CD40	0.0718273	0.0485651	1.47899	0.14107	0.395101	FALSE	0.0428078	0.0237491	1.8025	0.0726166	0.30082	FALSE
ENSG00000170340	rs11125915	B3GNT2	-0.013937	0.0227159	-0.613533	0.54005	0.782764	FALSE	-0.019812	0.0101729	-1.94753	0.0517693	0.247396	FALSE
ENSG00000273245	rs11126417	AC092653.1	-0.00189311	0.0146112	-0.129566	0.89692	0.961719	FALSE	-0.00159645	0.00674997	-0.236512	0.813045	0.928381	FALSE
ENSG00000163795	rs11126937	ZNF513	-0.0293439	0.0213312	-1.37564	0.169223	0.438103	FALSE	-0.0128467	0.0103184	-1.24503	0.213385	0.526166	FALSE
ENSG00000115604	rs111282169	IL18R1	0.00830994	0.0690424	0.12036	0.904207	0.964889	FALSE	-0.0484804	0.0347122	-1.39664	0.162988	0.461045	FALSE
ENSG00000182247	rs11129119	UBE2E2	0.0778033	0.0242686	3.20593	0.0013942	0.0162942	FALSE	0.0295972	0.0117311	2.52297	0.0119217	0.101414	FALSE
ENSG00000164048	rs11130163	ZNF589	-0.113392	0.0279498	-4.05699	5.56762e-05	0.00119653	TRUE	-0.0575995	0.0129977	-4.43153	1.10425e-05	0.000528297	TRUE
ENSG00000164077	rs11130224	MON1A	-0.0742286	0.0212715	-3.48959	0.000508065	0.00730745	TRUE	-0.00501706	0.0106003	-0.473294	0.636142	0.850604	FALSE
ENSG00000241553	rs11131187	ARPC4	0.035083	0.01373	2.55521	0.0115269	0.0788269	FALSE	0.00286077	0.00671167	0.426238	0.670331	0.865703	FALSE
ENSG00000128039	rs11133377	SRD5A3	0.27209	0.0483561	5.6268	2.69692e-08	1.63315e-06	TRUE	0.0669234	0.0246554	2.71435	0.00695956	0.0697833	FALSE
ENSG00000084092	rs11133472	NOA1	-0.0270374	0.017809	-1.51818	0.129275	0.374893	FALSE	0.00534685	0.00860269	0.621532	0.536742	0.801896	FALSE
ENSG00000121716	rs111344110	PILRB	-0.0961707	0.0298886	-3.21764	0.00145456	0.0168151	FALSE	-0.0550257	0.0129752	-4.24084	2.69031e-05	0.00108688	TRUE
ENSG00000253497	rs111351323	IGKV1-13	0.00813183	0.0330725	0.245879	0.805802	0.921007	FALSE	-0.00552921	0.0176106	-0.313971	0.753551	0.905616	FALSE
ENSG00000147443	rs11135701	DOK2	-0.000553864	0.0255497	-0.0216779	0.982743	0.993476	FALSE	-0.0132812	0.0117813	-1.12731	0.262476	0.578768	FALSE
ENSG00000168546	rs11135701	GFRA2	0.0783032	0.0378883	2.06669	0.0391262	0.180465	FALSE	0.0171877	0.0176193	0.975503	0.329822	0.648835	FALSE
ENSG00000173530	rs11135703	TNFRSF10D	0.0638951	0.0587836	1.08695	0.277636	0.572455	FALSE	0.0380262	0.02782	1.36687	0.172115	0.474716	FALSE
ENSG00000197217	rs11135738	ENTPD4	0.00985745	0.0168073	0.586499	0.558011	0.795232	FALSE	0.0155105	0.00780649	1.98687	0.0472085	0.235321	FALSE
ENSG00000213976	rs1113577	AC010615.1	-0.0454877	0.0227854	-1.99635	0.0461749	0.20134	FALSE	-0.020299	0.0106956	-1.89788	0.0580984	0.264782	FALSE
ENSG00000186583	rs11136344	SPATC1	-0.051075	0.0513698	-0.99426	0.320511	0.614424	FALSE	-0.0125312	0.0242533	-0.516678	0.605641	0.836396	FALSE
ENSG00000006015	rs111369268	REX1BD	-0.0092116	0.0256005	-0.35982	0.719731	0.882736	FALSE	0.0136402	0.0117662	1.15927	0.247284	0.563121	FALSE
ENSG00000148399	rs11137136	DPH7	-0.0585956	0.0207419	-2.82498	0.00493717	0.0424839	FALSE	-0.0123681	0.00990025	-1.24927	0.21316	0.52612	FALSE
ENSG00000203993	rs11137148	ARRDC1-AS1	0.0257154	0.0262292	0.98041	0.327538	0.620983	FALSE	-0.0114926	0.0129836	-0.885164	0.376999	0.686562	FALSE
ENSG00000181090	rs11137169	EHMT1	-0.00952984	0.0199713	-0.477178	0.635405	0.840483	FALSE	0.0362081	0.00917364	3.94698	8.60749e-05	0.00283046	TRUE
ENSG00000197070	rs11137169	ARRDC1	0.024372	0.0240632	1.01283	0.311625	0.605994	FALSE	0.0156687	0.0114401	1.36964	0.171106	0.473366	FALSE
ENSG00000215417	rs111371822	MIR17HG	0.0613535	0.0339655	1.80635	0.0714232	0.262574	FALSE	-0.00638943	0.0170494	-0.374759	0.708821	0.883597	FALSE
ENSG00000165802	rs11137287	NSMF	0.0530156	0.0274288	1.93284	0.053844	0.220961	FALSE	0.0169688	0.0133438	1.27166	0.203847	0.514207	FALSE
ENSG00000159247	rs11137372	TUBBP5	0.188052	0.0454974	4.13324	4.03095e-05	0.000914802	TRUE	0.0491722	0.0224742	2.18794	0.0293545	0.177803	FALSE
ENSG00000257379	rs111379945	AC023509.1	0.0177582	0.0189542	0.936901	0.348941	0.641134	FALSE	0.016624	0.0101724	1.63422	0.102667	0.363531	FALSE
ENSG00000179262	rs111385587	RAD23A	-0.0439682	0.0301933	-1.45622	0.14574	0.402354	FALSE	-0.00804395	0.0146149	-0.550395	0.582571	0.826326	FALSE
ENSG00000118620	rs111394601	ZNF430	0.006139	0.026784	0.229204	0.818773	0.926164	FALSE	-0.00263538	0.0121497	-0.21691	0.828414	0.935605	FALSE
ENSG00000139835	rs111400454	GRTP1	0.0152258	0.0264485	0.575677	0.566222	0.799397	FALSE	0.0134497	0.0124483	1.08044	0.281194	0.598408	FALSE
ENSG00000253716	rs111403811	MINCR	0.0543891	0.0241425	2.25283	0.0244967	0.133171	FALSE	0.0109652	0.0111057	0.987357	0.326349	0.645952	FALSE
ENSG00000196730	rs11141866	DAPK1	-0.0353032	0.0376529	-0.937594	0.351518	0.644044	FALSE	0.0294074	0.0188688	1.55852	0.119568	0.396774	FALSE
ENSG00000130045	rs11142238	NXNL2	-0.00901319	0.030379	-0.296691	0.76722	0.905253	FALSE	-0.0015286	0.0143785	-0.106311	0.915368	0.96873	FALSE
ENSG00000119138	rs11142427	KLF9	0.0189261	0.0395781	0.478197	0.63305	0.839424	FALSE	0.00241406	0.018773	0.128592	0.897769	0.960693	FALSE
ENSG00000154330	rs11142999	PGM5	-0.110714	0.112905	-0.980592	0.327411	0.620983	FALSE	0.0409802	0.0602333	0.680358	0.496444	0.776247	FALSE
ENSG00000105223	rs111430413	PLD3	-0.0286058	0.0314456	-0.909691	0.364588	0.655279	FALSE	-0.00896632	0.0159068	-0.563679	0.573028	0.821581	FALSE
ENSG00000119121	rs11144120	TRPM6	0.012981	0.0381239	0.340496	0.733889	0.889348	FALSE	-0.0112429	0.0179853	-0.625114	0.535161	0.800821	FALSE
ENSG00000135045	rs11144120	C9orf40	-0.0188152	0.0377415	-0.498528	0.618207	0.830037	FALSE	0.0072986	0.018094	0.403371	0.686804	0.872273	FALSE
ENSG00000106733	rs11144225	NMRK1	-0.0149533	0.0229494	-0.651578	0.51582	0.766609	FALSE	-0.00396811	0.011975	-0.331366	0.740527	0.901511	FALSE
ENSG00000156017	rs11144247	CARNMT1	-0.0012108	0.0207417	-0.058375	0.95345	0.981573	FALSE	0.00130476	0.0104827	0.124468	0.901002	0.962168	FALSE
ENSG00000106733	rs11144249	NMRK1	-0.0109258	0.0231365	-0.472233	0.636838	0.841208	FALSE	-0.00563105	0.0120802	-0.46614	0.641597	0.852454	FALSE
ENSG00000148384	rs11145915	INPP5E	0.00102807	0.0229036	0.044887	0.96425	0.985933	FALSE	-0.00480318	0.0108539	-0.442531	0.658881	0.861317	FALSE
ENSG00000165689	rs11145930	ENTR1	-0.0592845	0.0188242	-3.14938	0.0017099	0.0190203	FALSE	-0.0122446	0.00944285	-1.2967	0.194963	0.504581	FALSE
ENSG00000177239	rs11145995	MAN1B1	-0.0337112	0.0135859	-2.48133	0.0133201	0.0876666	FALSE	-0.0097027	0.00632754	-1.53341	0.125606	0.406817	FALSE
ENSG00000151640	rs11146230	DPYSL4	-0.139948	0.0304264	-4.59956	4.92589e-06	0.000149847	TRUE	-0.0393849	0.0141888	-2.77578	0.00572494	0.0615334	FALSE
ENSG00000176915	rs11147050	ANKLE2	-0.0278042	0.0132554	-2.09757	0.036734	0.172758	FALSE	-0.0185499	0.00618029	-3.00147	0.00276709	0.0372635	FALSE
ENSG00000176915	rs11147066	ANKLE2	-0.0624933	0.0142496	-4.38561	1.30923e-05	0.000354945	TRUE	-0.00319535	0.00685468	-0.466156	0.641219	0.852384	FALSE
ENSG00000165416	rs11148252	SUGT1	0.044161	0.0159667	2.76582	0.00646757	0.0521876	FALSE	0.0177888	0.00772365	2.30316	0.0216427	0.148237	FALSE
ENSG00000231160	rs111485339	KLF3-AS1	0.0258582	0.0358859	0.720567	0.476816	0.7418	FALSE	0.0178948	0.0187885	0.952438	0.341167	0.65873	FALSE
ENSG00000260859	rs11149686	AC025280.1	0.0167326	0.0230474	0.726007	0.467978	0.735539	FALSE	-0.00171865	0.0110761	-0.155168	0.876696	0.953952	FALSE
ENSG00000171680	rs111497797	PLEKHG5	0.139594	0.0414955	3.36408	0.000800872	0.0105933	FALSE	0.0282493	0.020235	1.39606	0.164251	0.46336	FALSE
ENSG00000205078	rs11149975	SYCE1L	-0.0339273	0.0223688	-1.51673	0.130035	0.375722	FALSE	-0.0228807	0.0107887	-2.1208	0.0342271	0.194017	FALSE
ENSG00000183386	rs111501991	FHL3	0.0608898	0.0542659	1.12206	0.262102	0.556088	FALSE	-0.0203477	0.0261626	-0.777741	0.43953	0.736078	FALSE
ENSG00000183431	rs111501991	SF3A3	0.0240116	0.0394439	0.608753	0.54296	0.784982	FALSE	0.00518253	0.0188059	0.275579	0.782881	0.916562	FALSE
ENSG00000169592	rs11150580	INO80E	0.0206791	0.0140888	1.46776	0.143067	0.39871	FALSE	0.0186903	0.00684943	2.72874	0.00649932	0.0670023	FALSE
ENSG00000140678	rs11150614	ITGAX	0.0408981	0.0217927	1.87669	0.0614725	0.240308	FALSE	0.0155377	0.0104435	1.48779	0.137307	0.425358	FALSE
ENSG00000144485	rs111527470	HES6	-0.0123109	0.0385437	-0.319402	0.74945	0.896448	FALSE	0.0185521	0.017553	1.05692	0.290715	0.608769	FALSE
ENSG00000093144	rs11154396	ECHDC1	0.0108012	0.0250331	0.431476	0.666484	0.85756	FALSE	0.0233096	0.0120589	1.93298	0.053516	0.252426	FALSE
ENSG00000093134	rs11154693	VNN3	-0.0114416	0.0471898	-0.242459	0.808578	0.922337	FALSE	-0.0269524	0.0227807	-1.18312	0.239052	0.553517	FALSE
ENSG00000104497	rs111579960	SNX16	0.0671589	0.0225058	2.98407	0.00292186	0.0283629	FALSE	0.0164587	0.011367	1.44794	0.148092	0.440744	FALSE
ENSG00000108639	rs111582188	SYNGR2	-0.0391374	0.0225444	-1.73601	0.0828978	0.287308	FALSE	-0.00106357	0.0103129	-0.103131	0.918943	0.969979	FALSE
ENSG00000255002	rs11158588	LINC02324	-0.0640305	0.0295495	-2.16689	0.0304846	0.153656	FALSE	-0.0146959	0.0149367	-0.983875	0.325965	0.645662	FALSE
ENSG00000276116	rs11158588	FUT8-AS1	0.00824913	0.0263455	0.313113	0.754566	0.899248	FALSE	0.0302439	0.0130286	2.32135	0.020637	0.143355	FALSE
ENSG00000029364	rs11158808	SLC39A9	-0.0518029	0.0224878	-2.3036	0.0215149	0.122232	FALSE	-3.40257e-05	0.0101884	-0.00333964	0.997335	0.999337	FALSE
ENSG00000119673	rs11159011	ACOT2	0.094315	0.0463285	2.03579	0.0420961	0.189744	FALSE	0.0711415	0.0198914	3.5765	0.000367591	0.00863093	TRUE
ENSG00000182512	rs11160254	GLRX5	-0.0204748	0.0287116	-0.713119	0.476002	0.741051	FALSE	-0.00562499	0.0130137	-0.432236	0.665626	0.864187	FALSE
ENSG00000223653	rs11161574	AL078459.1	-0.0436317	0.0196653	-2.21871	0.0272983	0.142875	FALSE	-0.00826158	0.00996743	-0.828858	0.409344	0.712146	FALSE
ENSG00000142867	rs11161581	BCL10	-0.00726488	0.0191037	-0.380286	0.705305	0.876104	FALSE	-0.0121409	0.00993737	-1.22174	0.2238	0.539465	FALSE
ENSG00000232053	rs111630155	AC078845.1	0.0773808	0.0326849	2.36748	0.0183042	0.109106	FALSE	-0.0172515	0.0153563	-1.12342	0.261602	0.577876	FALSE
ENSG00000144026	rs11164117	ZNF514	-0.0928266	0.0257403	-3.60627	0.000328899	0.00510443	TRUE	-0.0497202	0.0129474	-3.84018	0.000150364	0.00430007	TRUE
ENSG00000279766	rs11166988	AC067931.1	0.0203404	0.0131818	1.54307	0.123087	0.364788	FALSE	0.00430754	0.00608247	0.70819	0.478896	0.763746	FALSE
ENSG00000095794	rs111671353	CREM	-0.112378	0.0304701	-3.68814	0.000240207	0.00395533	TRUE	-0.0292345	0.0144026	-2.02981	0.0429219	0.222814	FALSE
ENSG00000170271	rs11167702	FAXDC2	-0.0212248	0.0269621	-0.787209	0.434013	0.711675	FALSE	-0.011677	0.0133598	-0.87404	0.38439	0.694222	FALSE
ENSG00000129315	rs11168674	CCNT1	-0.0155231	0.0146725	-1.05797	0.290293	0.583694	FALSE	-0.00578487	0.00650301	-0.889569	0.374007	0.684148	FALSE
ENSG00000107249	rs1116889	GLIS3	0.0321968	0.0299647	1.07449	0.282779	0.577715	FALSE	0.00527723	0.0135971	0.388115	0.697947	0.877406	FALSE
ENSG00000135451	rs11168974	TROAP	0.0668519	0.0493944	1.35343	0.176401	0.448098	FALSE	0.0220942	0.0227223	0.972357	0.332106	0.651035	FALSE
ENSG00000161791	rs11169106	FMNL3	0.0297867	0.0399819	0.745007	0.45714	0.728206	FALSE	-0.0195148	0.020695	-0.942972	0.349455	0.664649	FALSE
ENSG00000178449	rs11169300	COX14	-0.0164314	0.0166602	-0.986262	0.324168	0.617638	FALSE	-0.0182603	0.00746981	-2.44455	0.0147368	0.115405	FALSE
ENSG00000228409	rs111696430	CCT6P1	0.00244211	0.0424172	0.0575737	0.95409	0.981573	FALSE	0.0241813	0.0212848	1.13608	0.256265	0.571911	FALSE
ENSG00000184271	rs11169761	POU6F1	-0.00296106	0.0319967	-0.0925428	0.926415	0.973043	FALSE	-0.0048051	0.0157873	-0.304364	0.761062	0.908964	FALSE
ENSG00000205352	rs11170187	PRR13	0.0101502	0.0140484	0.722518	0.470428	0.737334	FALSE	0.00128714	0.00685572	0.187746	0.85162	0.946025	FALSE
ENSG00000139546	rs11170566	TARBP2	0.00866027	0.0229707	0.377013	0.70639	0.876455	FALSE	-0.0148822	0.011946	-1.24579	0.213066	0.52599	FALSE
ENSG00000100422	rs1117131	CERK	-0.0242119	0.0167007	-1.44976	0.147408	0.404316	FALSE	-0.0179439	0.00800175	-2.2425	0.0251589	0.162112	FALSE
ENSG00000258921	rs11171625	AC009779.6	0.053342	0.0181824	2.93372	0.00343424	0.0321649	FALSE	0.0112298	0.009611	1.16843	0.242836	0.557994	FALSE
ENSG00000197568	rs111723337	HHLA3	0.0439043	0.0250906	1.74984	0.0804306	0.282619	FALSE	0.0200764	0.0110718	1.81329	0.0700721	0.295669	FALSE
ENSG00000135407	rs11172343	AVIL	-0.0385559	0.043767	-0.880935	0.378471	0.666536	FALSE	0.0142424	0.0210801	0.675635	0.499893	0.778755	FALSE
ENSG00000182397	rs111733162	DNM1P46	0.0159792	0.0158531	1.00795	0.314272	0.608859	FALSE	0.00614458	0.00779955	0.787812	0.432453	0.73028	FALSE
ENSG00000163006	rs1117424	CCDC138	-0.0130685	0.0340507	-0.383794	0.701432	0.873772	FALSE	0.00014721	0.0165705	0.00888387	0.992927	0.9979	FALSE
ENSG00000090273	rs111743726	NUDC	-0.0398195	0.0291758	-1.36481	0.17274	0.44266	FALSE	-0.0485489	0.0130847	-3.71036	0.000231796	0.00605716	TRUE
ENSG00000258316	rs11174409	KLF17P1	-0.010947	0.0214986	-0.509195	0.612267	0.827617	FALSE	0.0142617	0.0102834	1.38686	0.166894	0.467894	FALSE
ENSG00000135655	rs11174473	USP15	-0.013926	0.0262175	-0.531173	0.596984	0.818076	FALSE	-0.0197204	0.0125415	-1.57242	0.116177	0.389174	FALSE
ENSG00000257354	rs11174558	AC048341.1	-0.0702411	0.0357037	-1.96733	0.050634	0.212903	FALSE	-0.0269915	0.0157077	-1.71836	0.0862781	0.333023	FALSE
ENSG00000070018	rs111747493	LRP6	0.164357	0.058648	2.80242	0.00520364	0.0441322	FALSE	0.0423802	0.0257913	1.6432	0.100878	0.360913	FALSE
ENSG00000286861	rs1117516	AL049779.4	0.0121435	0.0135455	0.896497	0.370105	0.660086	FALSE	-0.00355635	0.00641352	-0.554507	0.579268	0.825136	FALSE
ENSG00000111554	rs11177157	MDM1	-0.0292344	0.0399461	-0.731845	0.46611	0.734095	FALSE	0.0109251	0.0203284	0.537429	0.591537	0.828838	FALSE
ENSG00000189114	rs111774678	BLOC1S3	0.00713474	0.0244041	0.292358	0.770106	0.906674	FALSE	0.00058368	0.0116842	0.0499544	0.960199	0.984728	FALSE
ENSG00000166226	rs11177710	CCT2	0.0136738	0.019392	0.705127	0.482088	0.744533	FALSE	0.000591833	0.009168	0.0645542	0.94869	0.980272	FALSE
ENSG00000127328	rs11177820	RAB3IP	-0.0642844	0.0409942	-1.56814	0.119211	0.358019	FALSE	-0.0118019	0.0184582	-0.639385	0.523009	0.793682	FALSE
ENSG00000164733	rs111815102	CTSB	-0.0386321	0.0259098	-1.49102	0.136274	0.386936	FALSE	0.000434731	0.0124426	0.0349389	0.972153	0.989252	FALSE
ENSG00000151239	rs11182268	TWF1	0.0774123	0.0271575	2.85049	0.00446743	0.0393031	FALSE	0.028573	0.0117436	2.43306	0.0151589	0.117272	FALSE
ENSG00000178665	rs111843405	ZNF713	0.051173	0.0233012	2.19616	0.0283165	0.14634	FALSE	0.00554948	0.0108698	0.510542	0.609701	0.838881	FALSE
ENSG00000259363	rs111847527	AC090825.1	0.0065866	0.028813	0.228598	0.819264	0.926164	FALSE	-0.00153078	0.0137253	-0.11153	0.911244	0.966858	FALSE
ENSG00000226659	rs11186029	AC021028.1	-0.0735109	0.03068	-2.39605	0.0172116	0.104471	FALSE	0.0529838	0.0148642	3.56452	0.000384958	0.00893974	TRUE
ENSG00000132383	rs111877466	RPA1	0.0164471	0.0203482	0.808279	0.419301	0.70062	FALSE	-0.000408494	0.0101479	-0.040254	0.967917	0.987867	FALSE
ENSG00000165879	rs11189132	FRAT1	-0.074325	0.0197322	-3.76668	0.000176733	0.00308663	TRUE	-0.00926728	0.00954959	-0.970437	0.332841	0.651771	FALSE
ENSG00000225850	rs11189196	AL355490.2	-0.0368623	0.0260843	-1.4132	0.157881	0.419946	FALSE	-0.020314	0.0124285	-1.63447	0.102558	0.363531	FALSE
ENSG00000287261	rs11189621	AL139243.1	0.0162329	0.0144777	1.12123	0.262639	0.556771	FALSE	0.009567	0.00691349	1.38382	0.166949	0.467894	FALSE
ENSG00000075826	rs11190588	SEC31B	-0.0294951	0.0265294	-1.11179	0.266416	0.560178	FALSE	-0.0117034	0.0117789	-0.993593	0.324289	0.643721	FALSE
ENSG00000171206	rs11191353	TRIM8	-0.00720912	0.0204217	-0.353012	0.725074	0.885358	FALSE	0.00390043	0.00959867	0.406351	0.684602	0.871574	FALSE
ENSG00000214435	rs11191419	AS3MT	-0.00187987	0.0148681	-0.126436	0.899622	0.962852	FALSE	0.00827157	0.00709213	1.1663	0.24886	0.564493	FALSE
ENSG00000166275	rs11191421	BORCS7	0.0151828	0.0208895	0.726815	0.469547	0.736577	FALSE	-0.000198352	0.00980245	-0.0202349	0.983943	0.994019	FALSE
ENSG00000156398	rs11191667	SFXN2	0.0226491	0.0244139	0.927716	0.353683	0.646113	FALSE	-0.00225192	0.0117152	-0.192222	0.84757	0.944245	FALSE
ENSG00000156398	rs11191737	SFXN2	0.0742647	0.0276519	2.6857	0.00736785	0.0571394	FALSE	0.00801984	0.0130869	0.612814	0.540047	0.803729	FALSE
ENSG00000139835	rs111920970	GRTP1	0.0179058	0.0426678	0.419655	0.674773	0.861805	FALSE	-0.00831833	0.0218861	-0.380074	0.704105	0.881153	FALSE
ENSG00000160190	rs111949270	SLC37A1	-0.0486902	0.0249263	-1.95337	0.0510549	0.213978	FALSE	-0.0285196	0.0122188	-2.33407	0.01981	0.138871	FALSE
ENSG00000165813	rs11196628	CCDC186	0.000719981	0.0183767	0.0391789	0.968756	0.987968	FALSE	0.00515369	0.00910017	0.566329	0.571416	0.820756	FALSE
ENSG00000165813	rs11196630	CCDC186	-0.0212235	0.0150409	-1.41106	0.158727	0.420914	FALSE	-0.00442589	0.00752983	-0.58778	0.557708	0.813082	FALSE
ENSG00000198873	rs11198423	GRK5	-0.040264	0.02842	-1.41675	0.157153	0.418784	FALSE	0.00470754	0.0139467	0.337537	0.735964	0.898923	FALSE
ENSG00000266913	rs111987810	LINC01841	0.0251113	0.0241164	1.04125	0.298057	0.592338	FALSE	0.00739147	0.011164	0.66208	0.508394	0.78355	FALSE
ENSG00000107581	rs11198785	EIF3A	-0.00968492	0.013048	-0.742255	0.458019	0.728637	FALSE	-0.00936299	0.00625968	-1.49576	0.136002	0.42317	FALSE
ENSG00000183605	rs11198794	SFXN4	0.0258554	0.0190864	1.35465	0.178016	0.450305	FALSE	0.00411103	0.00880716	0.466783	0.641928	0.852462	FALSE
ENSG00000108599	rs112001611	AKAP10	0.0751229	0.0196892	3.81544	0.000146024	0.00266525	TRUE	0.0329285	0.00969459	3.39659	0.000712966	0.014266	FALSE
ENSG00000226864	rs11200288	ATE1-AS1	-0.0395824	0.0219728	-1.80143	0.0719233	0.263697	FALSE	-0.0128782	0.0112123	-1.14858	0.251262	0.567086	FALSE
ENSG00000230091	rs11201782	TMEM254-AS1	-0.0455594	0.0273018	-1.66874	0.0955804	0.314213	FALSE	-0.0192935	0.0136788	-1.41047	0.158956	0.455602	FALSE
ENSG00000184923	rs11202303	NUTM2A	-0.018283	0.035772	-0.511098	0.60979	0.826045	FALSE	0.00211193	0.0170703	0.123719	0.901568	0.96253	FALSE
ENSG00000224914	rs11202328	LINC00863	0.0847669	0.0479923	1.76626	0.0776446	0.276276	FALSE	0.035268	0.0277899	1.26909	0.204922	0.515765	FALSE
ENSG00000129353	rs112023341	SLC44A2	-0.0309351	0.0272784	-1.13405	0.257613	0.550893	FALSE	-0.00388723	0.0140194	-0.277275	0.781579	0.9162	FALSE
ENSG00000129354	rs112023341	AP1M2	0.185633	0.0776386	2.39099	0.0170829	0.103984	FALSE	-0.00995955	0.0400448	-0.24871	0.805099	0.924868	FALSE
ENSG00000228446	rs112040555	AC073052.1	-0.00582043	0.0228431	-0.2548	0.799214	0.918993	FALSE	0.00191214	0.0115094	0.166137	0.8681	0.951253	FALSE
ENSG00000143382	rs11204671	ADAMTSL4	0.0603226	0.0407152	1.48157	0.138802	0.391723	FALSE	0.0155279	0.0204376	0.75977	0.448408	0.742349	FALSE
ENSG00000203804	rs11204701	ADAMTSL4-AS1	-0.0473163	0.0583185	-0.811342	0.417357	0.699725	FALSE	-0.0347884	0.0295925	-1.17558	0.242506	0.557566	FALSE
ENSG00000143387	rs11204737	CTSK	0.0595834	0.025869	2.30328	0.0220275	0.12411	FALSE	-0.00386605	0.0127222	-0.303882	0.761728	0.90899	FALSE
ENSG00000203782	rs11205251	LOR	0.055141	0.0215673	2.55669	0.0115552	0.078943	FALSE	0.00304571	0.0103956	0.29298	0.771767	0.912356	FALSE
ENSG00000183598	rs11205310	H3C13	0.0703941	0.0379012	1.85731	0.0641843	0.246449	FALSE	0.0277622	0.0176598	1.57206	0.116435	0.389675	FALSE
ENSG00000203814	rs11205310	H2BC18	0.201017	0.0670658	2.99731	0.0030332	0.0292247	FALSE	0.0617793	0.031703	1.94869	0.0516636	0.24728	FALSE
ENSG00000255046	rs112056952	AC069185.1	0.00907244	0.0187918	0.482786	0.630393	0.837749	FALSE	-0.00972335	0.00906202	-1.07298	0.283465	0.600128	FALSE
ENSG00000117862	rs11205902	TXNDC12	-0.00492403	0.0196425	-0.250682	0.802455	0.919534	FALSE	-0.00728444	0.00897164	-0.81194	0.419957	0.720395	FALSE
ENSG00000117862	rs11205977	TXNDC12	0.046498	0.0305089	1.52408	0.128262	0.373399	FALSE	0.0328775	0.0144007	2.28305	0.0226476	0.152655	FALSE
ENSG00000116133	rs11206460	DHCR24	-0.0323625	0.0730366	-0.4431	0.659027	0.853288	FALSE	-0.066101	0.0325715	-2.02941	0.042889	0.222814	FALSE
ENSG00000169174	rs11206510	PCSK9	-0.055176	0.10256	-0.537985	0.590791	0.81454	FALSE	-0.0093087	0.0479975	-0.193941	0.846224	0.943566	FALSE
ENSG00000234810	rs11206566	AL603840.1	0.0311513	0.0355494	0.876282	0.381134	0.667809	FALSE	-0.00797197	0.0159741	-0.499057	0.618292	0.842858	FALSE
ENSG00000164983	rs112072320	TMEM65	0.0595929	0.0177466	3.358	0.000846528	0.0109558	FALSE	0.0102847	0.00917546	1.12089	0.262525	0.578768	FALSE
ENSG00000162604	rs11207794	TM2D1	-0.0203728	0.0200382	-1.0167	0.310189	0.604816	FALSE	-0.00500494	0.00952027	-0.525714	0.599261	0.8321	FALSE
ENSG00000240563	rs11207933	L1TD1	0.0476485	0.0473295	1.00674	0.314373	0.608893	FALSE	0.0500234	0.0222574	2.24749	0.0250751	0.161737	FALSE
ENSG00000244256	rs11208260	RN7SL130P	-0.0410043	0.0207641	-1.97477	0.0487714	0.208706	FALSE	-0.0209438	0.0101585	-2.06171	0.0411772	0.217436	FALSE
ENSG00000226891	rs11208538	LINC01359	-0.00245261	0.0412632	-0.0594381	0.952603	0.981225	FALSE	0.00303068	0.0187715	0.161451	0.87174	0.952173	FALSE
ENSG00000116754	rs11209558	SRSF11	0.0216734	0.0120418	1.79985	0.0721729	0.264401	FALSE	0.0013016	0.00590247	0.220517	0.825816	0.934689	FALSE
ENSG00000171793	rs11209604	CTPS1	-0.0424061	0.0374494	-1.13236	0.258175	0.551582	FALSE	-0.0381619	0.0179406	-2.12712	0.0336725	0.191902	FALSE
ENSG00000172260	rs11209948	NEGR1	0.113352	0.0320583	3.5358	0.000428357	0.00642486	TRUE	0.0053189	0.0154433	0.344415	0.730544	0.896519	FALSE
ENSG00000231312	rs112106735	MAP4K3-DT	0.00199071	0.0195637	0.101755	0.918951	0.970896	FALSE	0.00937958	0.00924514	1.01454	0.310478	0.628363	FALSE
ENSG00000198198	rs11210850	SZT2	0.030101	0.0159265	1.89	0.0599071	0.2364	FALSE	0.0115829	0.00827494	1.39976	0.161842	0.459835	FALSE
ENSG00000225447	rs11211168	RPS15AP10	-0.0448121	0.0288854	-1.55137	0.121088	0.36073	FALSE	-0.00608072	0.0136541	-0.445341	0.656116	0.860163	FALSE
ENSG00000086015	rs11211239	MAST2	-0.111692	0.0314732	-3.5488	0.00043984	0.00655159	TRUE	-0.00667411	0.01478	-0.451564	0.652046	0.858434	FALSE
ENSG00000149311	rs11212616	ATM	0.07347	0.0207975	3.53263	0.000432876	0.00647765	TRUE	0.0299013	0.00995282	3.00431	0.00274462	0.0371574	FALSE
ENSG00000150401	rs112138398	DCUN1D2	-0.0650805	0.023311	-2.79184	0.00544935	0.0458559	FALSE	-0.0177283	0.0125842	-1.40877	0.15925	0.456239	FALSE
ENSG00000153531	rs112138398	ADPRHL1	-0.0395495	0.0362633	-1.09062	0.27564	0.570035	FALSE	0.0153415	0.0196165	0.782071	0.434454	0.731902	FALSE
ENSG00000137747	rs11216657	TMPRSS13	0.0322378	0.0217701	1.48083	0.139403	0.392677	FALSE	0.00502787	0.0106388	0.472596	0.636626	0.850687	FALSE
ENSG00000149575	rs11216804	SCN2B	-0.066009	0.0439711	-1.50119	0.133689	0.382275	FALSE	0.0115332	0.0214436	0.53784	0.590948	0.828623	FALSE
ENSG00000255163	rs11216816	HSPE1P18	-0.131996	0.0535154	-2.46651	0.0138497	0.0897842	FALSE	-0.0491715	0.0267107	-1.84089	0.0670177	0.288131	FALSE
ENSG00000255422	rs11216949	AP002954.1	0.203	0.0284015	7.14748	2.21602e-12	3.08789e-10	TRUE	0.0290879	0.0142755	2.03761	0.0418752	0.219483	FALSE
ENSG00000255422	rs11216972	AP002954.1	0.10326	0.0333171	3.0993	0.0020081	0.0217584	FALSE	0.0132765	0.0161575	0.821695	0.411882	0.714116	FALSE
ENSG00000166479	rs112171004	TMX3	-0.0272297	0.0314916	-0.864667	0.387371	0.672603	FALSE	-0.0291283	0.0138094	-2.10931	0.0356719	0.198409	FALSE
ENSG00000159714	rs112173307	ZDHHC1	-0.117719	0.0749787	-1.57003	0.117165	0.35468	FALSE	-0.0674909	0.0392764	-1.71836	0.0865137	0.333419	FALSE
ENSG00000109927	rs11218128	TECTA	0.0147266	0.0215613	0.683008	0.495607	0.754421	FALSE	0.00306842	0.0105653	0.290423	0.77202	0.912485	FALSE
ENSG00000168936	rs112182776	TMEM129	0.064018	0.0199222	3.2134	0.00136354	0.0160345	FALSE	0.0497165	0.00982077	5.06239	5.3023e-07	3.878e-05	TRUE
ENSG00000151715	rs11221876	TMEM45B	-0.0360164	0.0666867	-0.540085	0.591537	0.815096	FALSE	-0.00596819	0.0341009	-0.175016	0.861092	0.949861	FALSE
ENSG00000108774	rs1122326	RAB5C	-0.00990623	0.013093	-0.756605	0.449735	0.723664	FALSE	-0.0123256	0.00643818	-1.91445	0.0558499	0.258815	FALSE
ENSG00000186162	rs112248386	CIDECP1	-0.0177678	0.023083	-0.769737	0.441865	0.718457	FALSE	-0.00444494	0.0110227	-0.403252	0.686934	0.872273	FALSE
ENSG00000196954	rs11226559	CASP4	-0.0092353	0.0223459	-0.413289	0.6809	0.865042	FALSE	0.0106786	0.0100795	1.05944	0.293199	0.611885	FALSE
ENSG00000008083	rs112266013	JARID2	0.00904453	0.0271796	0.332769	0.739667	0.891826	FALSE	-0.00768613	0.0129855	-0.5919	0.554063	0.810702	FALSE
ENSG00000187164	rs1122688	SHTN1	-0.0738254	0.0350292	-2.10754	0.0359398	0.170111	FALSE	0.00749681	0.0167488	0.447602	0.655206	0.85984	FALSE
ENSG00000014216	rs11227126	CAPN1	0.0115303	0.0159155	0.724472	0.469088	0.736358	FALSE	0.00309728	0.00774096	0.400115	0.68969	0.873675	FALSE
ENSG00000142186	rs11227221	SCYL1	-0.0120893	0.0195498	-0.618385	0.536451	0.780489	FALSE	-0.00432223	0.00930759	-0.464377	0.643121	0.85316	FALSE
ENSG00000174996	rs11227447	KLC2	0.0446784	0.0280176	1.59465	0.111076	0.343049	FALSE	0.0201788	0.0134153	1.50416	0.133453	0.41934	FALSE
ENSG00000255517	rs11227534	AP002748.4	-0.0642125	0.0255785	-2.5104	0.0123493	0.0828764	FALSE	-0.0154888	0.0129581	-1.1953	0.232714	0.548327	FALSE
ENSG00000174684	rs11227627	B4GAT1	0.0529263	0.0224256	2.36008	0.0185415	0.109927	FALSE	0.00621911	0.0112709	0.551786	0.58188	0.826083	FALSE
ENSG00000162341	rs11228445	TPCN2	0.0146873	0.0174348	0.842414	0.400116	0.683695	FALSE	-0.00392781	0.00805139	-0.487842	0.62594	0.84546	FALSE
ENSG00000134780	rs11230774	DAGLA	0.0162391	0.0297533	0.54579	0.585307	0.811917	FALSE	0.0180593	0.0140233	1.28781	0.198044	0.50734	FALSE
ENSG00000126251	rs112309669	GPR42	0.0607786	0.0528742	1.14949	0.254591	0.548576	FALSE	0.0630157	0.0260177	2.42203	0.0156209	0.119602	FALSE
ENSG00000162174	rs11231075	ASRGL1	0.00372661	0.0316147	0.117876	0.906172	0.965664	FALSE	-0.00173398	0.0146319	-0.118507	0.905695	0.964407	FALSE
ENSG00000176485	rs11231591	PLAAT3	0.076518	0.0443016	1.72721	0.0844695	0.290664	FALSE	0.0305758	0.0210076	1.45546	0.146097	0.437422	FALSE
ENSG00000137502	rs11233391	RAB30	-0.0181041	0.0297154	-0.609248	0.542519	0.784917	FALSE	0.0129164	0.0143145	0.902332	0.367641	0.67855	FALSE
ENSG00000172890	rs11233977	NADSYN1	0.0298364	0.0189866	1.57145	0.116533	0.353748	FALSE	0.0102971	0.00911925	1.12916	0.259041	0.575279	FALSE
ENSG00000151376	rs11234704	ME3	-0.0746853	0.0300542	-2.48502	0.0131426	0.0868509	FALSE	-0.027246	0.0143136	-1.9035	0.0572562	0.263003	FALSE
ENSG00000113734	rs112356729	BNIP1	-0.00630561	0.0276358	-0.228169	0.819529	0.926164	FALSE	-0.00273904	0.0143133	-0.191363	0.848247	0.944756	FALSE
ENSG00000144567	rs11236	RETREG2	0.0681344	0.0134723	5.05737	5.55625e-07	2.33021e-05	TRUE	0.0246513	0.00635674	3.87798	0.000113507	0.00345571	TRUE
ENSG00000213901	rs11236	SLC23A3	-0.00343132	0.0233296	-0.14708	0.883121	0.954492	FALSE	-0.00352087	0.0107768	-0.326709	0.745489	0.90293	FALSE
ENSG00000280537	rs11236	AC068946.1	-0.00640927	0.0184843	-0.346741	0.728796	0.887387	FALSE	-0.00395477	0.00849241	-0.465683	0.641465	0.852384	FALSE
ENSG00000158555	rs11236448	GDPD5	-0.0171889	0.0505124	-0.34029	0.733707	0.889348	FALSE	0.000981989	0.0235851	0.0416361	0.966904	0.987149	FALSE
ENSG00000254810	rs11236822	AP001189.3	-0.0581421	0.0312418	-1.86103	0.063792	0.245306	FALSE	-0.00578058	0.0137823	-0.41942	0.674975	0.866984	FALSE
ENSG00000236304	rs11236823	AP001189.1	-0.147866	0.095161	-1.55385	0.120498	0.359916	FALSE	-0.0467229	0.0439084	-1.0641	0.289761	0.608398	FALSE
ENSG00000236304	rs11236828	AP001189.1	0.0394672	0.0678722	0.581493	0.560951	0.796817	FALSE	-0.000272964	0.0356614	-0.0076543	0.99392	0.998313	FALSE
ENSG00000236304	rs11236832	AP001189.1	0.03818	0.0864534	0.441625	0.660553	0.854217	FALSE	-0.0295541	0.043166	-0.68466	0.495551	0.775954	FALSE
ENSG00000219529	rs11237352	AP000580.1	0.000977699	0.023176	0.0421858	0.966352	0.98707	FALSE	-0.0110714	0.0110235	-1.00435	0.31763	0.637058	FALSE
ENSG00000106153	rs11238395	CHCHD2	0.0446623	0.0135067	3.30667	0.000985008	0.012417	FALSE	0.0276975	0.00651143	4.25367	2.36621e-05	0.000992167	TRUE
ENSG00000172661	rs11239569	WASHC2C	-0.0219001	0.0205956	-1.06334	0.287959	0.581617	FALSE	-0.0234849	0.00958067	-2.45128	0.0144451	0.113755	FALSE
ENSG00000174529	rs11240352	TMEM81	0.0554952	0.0210778	2.63288	0.00872031	0.0648717	FALSE	0.0105699	0.00999871	1.05712	0.291026	0.609044	FALSE
ENSG00000122188	rs11240463	LAX1	0.0707489	0.0295958	2.39051	0.017022	0.103758	FALSE	0.0277897	0.0138548	2.00579	0.0454575	0.230567	FALSE
ENSG00000138829	rs11241975	FBN2	0.0612025	0.0416493	1.46947	0.142717	0.398163	FALSE	-0.00569314	0.0196733	-0.289384	0.772429	0.912561	FALSE
ENSG00000197208	rs11242109	SLC22A4	-0.0495143	0.0234455	-2.11189	0.0350888	0.167483	FALSE	-0.00765866	0.0109494	-0.699456	0.484392	0.769127	FALSE
ENSG00000228672	rs11242466	PROB1	0.0242891	0.021953	1.10642	0.268726	0.561952	FALSE	0.0102417	0.0103776	0.986904	0.323835	0.643624	FALSE
ENSG00000196358	rs11243651	NTNG2	0.0393597	0.0354628	1.10989	0.267293	0.560642	FALSE	0.01636	0.017329	0.944084	0.345592	0.662088	FALSE
ENSG00000116266	rs1124426	STXBP3	0.0149362	0.0168065	0.88872	0.374629	0.664158	FALSE	0.00353592	0.00775422	0.456	0.64932	0.857242	FALSE
ENSG00000148848	rs11244713	ADAM12	0.0129153	0.02495	0.517646	0.6048	0.822595	FALSE	0.00929725	0.0127655	0.72831	0.466651	0.756554	FALSE
ENSG00000107902	rs11245067	LHPP	-0.0235512	0.0327068	-0.72007	0.471555	0.73795	FALSE	-0.00399171	0.0154591	-0.258212	0.796358	0.921551	FALSE
ENSG00000019995	rs11245451	ZRANB1	0.102417	0.0251312	4.07531	5.67692e-05	0.001218	TRUE	0.0306774	0.0130482	2.35108	0.0191078	0.136075	FALSE
ENSG00000111666	rs1124605	CHPT1	0.0648224	0.0305056	2.12493	0.0348751	0.166818	FALSE	-0.00632517	0.0150597	-0.420008	0.676229	0.867772	FALSE
ENSG00000142089	rs11246068	IFITM3	0.00440846	0.0630445	0.069926	0.944288	0.978571	FALSE	0.0133174	0.031117	0.427976	0.668795	0.86557	FALSE
ENSG00000251661	rs11246068	AC136475.1	0.137487	0.0477765	2.8777	0.00432534	0.0384489	FALSE	0.0442792	0.023351	1.89624	0.0582245	0.265009	FALSE
ENSG00000255328	rs11246068	AC136475.5	0.107003	0.0557065	1.92084	0.0554316	0.224902	FALSE	0.0193609	0.0266381	0.726815	0.468456	0.757699	FALSE
ENSG00000270972	rs11246068	AC136475.9	0.0254686	0.0590104	0.431595	0.666676	0.85756	FALSE	-0.0130549	0.0283323	-0.460779	0.645134	0.855111	FALSE
ENSG00000270030	rs11246081	AC136475.7	0.0263126	0.0332937	0.790319	0.429502	0.708312	FALSE	0.00452657	0.0154512	0.292958	0.769661	0.911712	FALSE
ENSG00000256576	rs11246999	LINC02361	0.167577	0.0318463	5.26207	2.05793e-07	9.98827e-06	TRUE	0.045722	0.0144547	3.16312	0.00161561	0.0253841	FALSE
ENSG00000182253	rs11247059	SYNM	0.095437	0.046615	2.04735	0.0408894	0.185925	FALSE	0.0664853	0.0224329	2.96375	0.00311975	0.0405121	FALSE
ENSG00000279846	rs11247099	AC015660.4	-0.00673322	0.0193464	-0.348035	0.727823	0.886787	FALSE	0.00375454	0.00878864	0.427204	0.669248	0.865703	FALSE
ENSG00000142173	rs112472569	COL6A2	0.0108836	0.0736865	0.147702	0.882614	0.954343	FALSE	0.00849294	0.0378349	0.224474	0.822802	0.933076	FALSE
ENSG00000117748	rs11247711	RPA2	0.129231	0.0248818	5.19381	3.30139e-07	1.49069e-05	TRUE	0.0680078	0.0109706	6.19908	9.0689e-10	1.58097e-07	TRUE
ENSG00000130775	rs11247711	THEMIS2	-0.00156888	0.0147882	-0.10609	0.915839	0.969795	FALSE	0.0201111	0.00669317	3.00472	0.00273158	0.0370598	FALSE
ENSG00000142669	rs11247880	SH3BGRL3	-0.0518628	0.0234059	-2.2158	0.0269411	0.141674	FALSE	-0.0248715	0.0107502	-2.31359	0.0213263	0.146784	FALSE
ENSG00000176083	rs11247931	ZNF683	0.120706	0.0830159	1.45401	0.146741	0.403482	FALSE	0.0118638	0.0382827	0.309901	0.756704	0.907099	FALSE
ENSG00000244459	rs11248066	AC147067.1	-0.055759	0.0286006	-1.94957	0.0515246	0.215598	FALSE	-0.0212006	0.0140641	-1.50742	0.132194	0.417134	FALSE
ENSG00000261641	rs11248878	AL031600.3	0.0628706	0.0361458	1.73936	0.0823867	0.28665	FALSE	0.00785096	0.0165895	0.473248	0.636845	0.850687	FALSE
ENSG00000007541	rs11248939	PIGQ	-0.0024818	0.0290885	-0.085319	0.932193	0.975318	FALSE	0.00769283	0.0140842	0.546202	0.585252	0.827031	FALSE
ENSG00000169504	rs11249178	CLIC4	0.0596374	0.0302569	1.97103	0.0493073	0.209843	FALSE	0.0171569	0.014156	1.21199	0.226095	0.541395	FALSE
ENSG00000231346	rs112492463	LINC01160	-0.168516	0.0349779	-4.8178	1.98549e-06	6.91665e-05	TRUE	-0.0566102	0.0151986	-3.72471	0.000272714	0.00677874	TRUE
ENSG00000285215	rs11249433	AC241377.5	-0.0275096	0.0243036	-1.13191	0.258501	0.551789	FALSE	-0.0279439	0.0113273	-2.46696	0.0138349	0.11004	FALSE
ENSG00000244945	rs11249645	AC136604.2	0.0521895	0.0201182	2.59414	0.00993158	0.0710676	FALSE	0.0053808	0.00954228	0.563891	0.573216	0.821698	FALSE
ENSG00000283674	rs11250162	AC068587.4	0.0100787	0.0198511	0.507717	0.611775	0.827183	FALSE	0.000791204	0.00929429	0.085128	0.932183	0.97421	FALSE
ENSG00000047056	rs11250238	WDR37	-0.0167202	0.0251108	-0.665856	0.506287	0.760941	FALSE	-0.0121355	0.0104348	-1.16299	0.246039	0.56162	FALSE
ENSG00000229205	rs11250309	LINC00200	0.00511921	0.026008	0.196832	0.844095	0.936687	FALSE	0.0127538	0.0125963	1.0125	0.313655	0.632489	FALSE
ENSG00000196139	rs11253010	AKR1C3	-0.143951	0.0457657	-3.14539	0.0017338	0.019253	FALSE	-0.026909	0.0217023	-1.23992	0.215669	0.528316	FALSE
ENSG00000151657	rs11255344	KIN	0.0113275	0.018047	0.627669	0.530272	0.775956	FALSE	-0.00616466	0.00852502	-0.723125	0.470293	0.759375	FALSE
ENSG00000134461	rs11255548	ANKRD16	0.0348218	0.0218831	1.59126	0.111828	0.344716	FALSE	0.00924766	0.0106606	0.867462	0.3858	0.694723	FALSE
ENSG00000226419	rs112562704	SLC16A1-AS1	0.0360893	0.0342395	1.05402	0.293593	0.588016	FALSE	0.0078167	0.0166983	0.468114	0.642059	0.852462	FALSE
ENSG00000148426	rs11257370	PROSER2	0.012928	0.0349977	0.369396	0.71187	0.879231	FALSE	0.00434364	0.0160755	0.270203	0.78701	0.917802	FALSE
ENSG00000252118	rs11257600	RNU6ATAC39P	-0.0103128	0.0432951	-0.238198	0.811772	0.923595	FALSE	0.0318336	0.02007	1.58613	0.123661	0.403819	FALSE
ENSG00000228302	rs11257608	AL512770.1	0.052326	0.062435	0.838087	0.402168	0.686201	FALSE	0.00745333	0.0288327	0.258503	0.796122	0.921551	FALSE
ENSG00000183049	rs11257655	CAMK1D	0.0502774	0.0681224	0.738045	0.460951	0.73122	FALSE	-0.062326	0.0314615	-1.98102	0.0478794	0.237525	FALSE
ENSG00000285994	rs11257655	AL731559.1	-0.0215441	0.0236907	-0.90939	0.364027	0.654925	FALSE	-0.00982358	0.0109708	-0.895429	0.370679	0.680898	FALSE
ENSG00000151474	rs11258560	FRMD4A	0.00236448	0.027114	0.0872051	0.930543	0.974463	FALSE	0.00222873	0.0131676	0.169259	0.865674	0.950876	FALSE
ENSG00000152463	rs11259439	OLAH	0.155565	0.0862607	1.80343	0.071707	0.263318	FALSE	0.0583158	0.0414412	1.40719	0.159851	0.457062	FALSE
ENSG00000152464	rs11259482	RPP38	-0.0377696	0.0218074	-1.73196	0.0836389	0.288726	FALSE	-0.00574734	0.0109317	-0.525748	0.599552	0.832131	FALSE
ENSG00000152465	rs11259536	NMT2	0.0339178	0.0291263	1.16451	0.244423	0.536498	FALSE	0.0111174	0.0131961	0.842479	0.399637	0.703818	FALSE
ENSG00000263956	rs11261263	NBPF11	0.0242286	0.0300079	0.807408	0.420164	0.700996	FALSE	-0.000333016	0.0142371	-0.0233907	0.981349	0.993329	FALSE
ENSG00000204084	rs11264103	INPP5B	-0.0041584	0.0180142	-0.23084	0.817713	0.926127	FALSE	-0.0114532	0.0090177	-1.27009	0.206287	0.517237	FALSE
ENSG00000232093	rs11264300	DCST1-AS1	-0.0173357	0.0209376	-0.827972	0.407797	0.690746	FALSE	0.0062587	0.00939818	0.665948	0.505502	0.782101	FALSE
ENSG00000169241	rs11264331	SLC50A1	0.042339	0.0186698	2.26778	0.0236382	0.130058	FALSE	0.00805808	0.00873343	0.92267	0.357148	0.670318	FALSE
ENSG00000185499	rs11264341	MUC1	0.062401	0.0366543	1.70242	0.0890621	0.300483	FALSE	0.0338324	0.0170847	1.98028	0.0485842	0.239644	FALSE
ENSG00000196189	rs11264435	SEMA4A	-0.033666	0.0251835	-1.33683	0.181539	0.455658	FALSE	-0.00120932	0.0122996	-0.098322	0.92171	0.970759	FALSE
ENSG00000163468	rs11264467	CCT3	0.00115653	0.0153057	0.0755621	0.939768	0.976858	FALSE	-0.0273903	0.00719509	-3.80681	0.000150838	0.00430396	TRUE
ENSG00000143303	rs11264542	RRNAD1	-0.0222945	0.0194249	-1.14773	0.25131	0.544968	FALSE	0.0113669	0.00949026	1.19775	0.231251	0.546367	FALSE
ENSG00000143314	rs11264542	MRPL24	0.00586363	0.0209588	0.279769	0.779722	0.910801	FALSE	0.00328599	0.0101491	0.323771	0.746722	0.903306	FALSE
ENSG00000143319	rs11264543	ISG20L2	-0.0244273	0.0137945	-1.7708	0.0773563	0.27578	FALSE	0.00259978	0.0067968	0.3825	0.702602	0.880137	FALSE
ENSG00000143578	rs11264736	CREB3L4	-0.00304358	0.0213751	-0.142389	0.886773	0.956711	FALSE	-0.0253332	0.0103413	-2.44972	0.014479	0.113892	FALSE
ENSG00000244165	rs112647895	P2RY11	0.0758182	0.0379944	1.99551	0.0462616	0.201514	FALSE	0.0520934	0.0185202	2.81279	0.0050615	0.0565024	FALSE
ENSG00000143552	rs11264996	NUP210L	-0.0478222	0.0473491	-1.00999	0.313711	0.60859	FALSE	-0.0210806	0.0230122	-0.91606	0.365067	0.676446	FALSE
ENSG00000187764	rs11265908	SEMA4D	0.0017051	0.0168337	0.101291	0.919337	0.970897	FALSE	0.00256565	0.00806414	0.318155	0.750411	0.904888	FALSE
ENSG00000235688	rs1126799	SNTG2-AS1	0.00483544	0.0191409	0.252623	0.80057	0.919254	FALSE	0.0130128	0.00905586	1.43695	0.151649	0.445164	FALSE
ENSG00000089847	rs112683852	ANKRD24	-0.0143474	0.0281763	-0.509203	0.611078	0.826614	FALSE	0.00407982	0.0131124	0.311142	0.756025	0.906802	FALSE
ENSG00000111728	rs112692335	ST8SIA1	-0.0171731	0.0594491	-0.28887	0.772693	0.9075	FALSE	-0.0119249	0.0247836	-0.481159	0.630567	0.847281	FALSE
ENSG00000234009	rs1128013	RPL5P34	-0.0065124	0.0179591	-0.362625	0.716896	0.881764	FALSE	-0.00757407	0.00828859	-0.913796	0.360951	0.672936	FALSE
ENSG00000116670	rs1128065	MAD2L2	0.0404187	0.0228606	1.76805	0.0773483	0.27578	FALSE	0.016217	0.0110901	1.4623	0.144091	0.434335	FALSE
ENSG00000132879	rs1128065	FBXO44	0.0661222	0.0299975	2.20425	0.0277446	0.144336	FALSE	0.0276666	0.0147568	1.87483	0.0611136	0.272601	FALSE
ENSG00000169230	rs1128287	PRELID1	-0.0580727	0.0204359	-2.8417	0.00458918	0.040102	FALSE	-0.0142956	0.00946003	-1.51116	0.131353	0.416132	FALSE
ENSG00000134815	rs112836409	DHX34	0.00810108	0.0196474	0.412324	0.681006	0.865042	FALSE	-0.00672769	0.00884817	-0.760348	0.447485	0.7414	FALSE
ENSG00000186017	rs112838848	ZNF566	0.0440711	0.0258354	1.70584	0.0883729	0.298661	FALSE	0.0244082	0.0120351	2.02808	0.0429097	0.222814	FALSE
ENSG00000124587	rs1129187	PEX6	-0.018421	0.0181219	-1.0165	0.309543	0.604395	FALSE	-0.00185945	0.00904578	-0.20556	0.837174	0.938998	FALSE
ENSG00000137161	rs1129187	CNPY3	0.056359	0.0174974	3.22099	0.00139365	0.0162942	FALSE	0.00564882	0.00856801	0.659291	0.514782	0.787583	FALSE
ENSG00000110628	rs1129782	SLC22A18	0.0334312	0.0342527	0.976015	0.329354	0.621829	FALSE	0.0104209	0.0176632	0.589975	0.557258	0.812882	FALSE
ENSG00000287104	rs113004161	AC097382.3	-0.0915036	0.0467031	-1.95926	0.0503546	0.212486	FALSE	-0.0126777	0.0236313	-0.536481	0.592146	0.829095	FALSE
ENSG00000134330	rs1130094	IAH1	0.0413484	0.0162457	2.54519	0.0111223	0.0769945	FALSE	-0.00443737	0.00801018	-0.553967	0.579824	0.825238	FALSE
ENSG00000262879	rs113033197	AC005670.3	0.0735944	0.034542	2.13058	0.0334282	0.162063	FALSE	0.0458696	0.015639	2.93302	0.00347845	0.0437851	FALSE
ENSG00000214063	rs1130719	TSPAN4	-0.119064	0.0355751	-3.34682	0.00090897	0.0116512	FALSE	-0.014701	0.0162195	-0.906383	0.364877	0.676397	FALSE
ENSG00000154237	rs1130738	LRRK1	-0.0457147	0.0249222	-1.8343	0.0668883	0.252051	FALSE	-0.0182913	0.0113008	-1.61858	0.10603	0.368773	FALSE
ENSG00000197728	rs1131017	RPS26	-0.212532	0.0234355	-9.06879	8.91268e-19	3.20832e-16	TRUE	-0.0973949	0.0106854	-9.11476	7.93189e-19	6.30883e-16	TRUE
ENSG00000152348	rs113136234	ATG10	-0.185745	0.0400086	-4.64262	4.0166e-06	0.000127264	TRUE	-0.0502767	0.0186324	-2.69834	0.00723399	0.0715305	FALSE
ENSG00000226091	rs113154236	LINC00937	0.178504	0.0614693	2.90396	0.00403499	0.0364895	FALSE	0.0402775	0.0312363	1.28944	0.197601	0.507068	FALSE
ENSG00000255339	rs113255940	AL133352.1	-0.00749786	0.0159736	-0.46939	0.638853	0.841986	FALSE	-0.00322035	0.00761388	-0.422957	0.672747	0.866455	FALSE
ENSG00000102886	rs1132812	GDPD3	-0.00803948	0.0259285	-0.310064	0.757932	0.90095	FALSE	-0.0198577	0.0121997	-1.62772	0.103953	0.365569	FALSE
ENSG00000169203	rs1132812	NPIPB12	0.00604576	0.0234009	0.258355	0.796364	0.917766	FALSE	0.00626013	0.0107313	0.583352	0.561618	0.814807	FALSE
ENSG00000183604	rs1132812	SMG1P5	-0.042445	0.0285348	-1.48748	0.137204	0.388895	FALSE	-0.0503805	0.0128916	-3.90801	0.000101423	0.00319481	TRUE
ENSG00000198064	rs1132812	NPIPB13	-0.0204804	0.0295332	-0.693471	0.488734	0.74935	FALSE	0.00546973	0.0136462	0.400826	0.688834	0.873255	FALSE
ENSG00000254206	rs1132812	NPIPB11	0.00733051	0.0306404	0.239243	0.811117	0.923256	FALSE	0.0123196	0.0143333	0.85951	0.390596	0.697841	FALSE
ENSG00000261367	rs1132812	AC012645.2	0.0366853	0.0201878	1.81721	0.0694868	0.257869	FALSE	-0.00103127	0.00933068	-0.110525	0.912029	0.966966	FALSE
ENSG00000261444	rs1132812	AC106782.3	0.00991864	0.0135004	0.734691	0.462845	0.731642	FALSE	0.0105846	0.00609826	1.73567	0.0831822	0.325716	FALSE
ENSG00000275371	rs1132812	AC012645.4	-0.0239106	0.0329662	-0.725306	0.471088	0.737775	FALSE	-0.00449162	0.0153792	-0.292059	0.770451	0.911875	FALSE
ENSG00000181396	rs113286925	OGFOD3	-0.022999	0.017843	-1.28897	0.198265	0.477922	FALSE	0.00576585	0.00851076	0.677477	0.499145	0.778445	FALSE
ENSG00000272556	rs113322142	GTF2IP13	-0.0509253	0.0578557	-0.880214	0.379807	0.667326	FALSE	0.0379717	0.0272421	1.39386	0.165174	0.464972	FALSE
ENSG00000174013	rs113343101	FBXO45	0.0594991	0.0199645	2.98024	0.00305134	0.0293341	FALSE	0.0122171	0.00966169	1.26449	0.206947	0.518426	FALSE
ENSG00000182372	rs113349060	CLN8	-0.0153355	0.0355498	-0.431381	0.666588	0.85756	FALSE	-0.00259309	0.0190599	-0.13605	0.891979	0.958161	FALSE
ENSG00000181625	rs113389983	SLX1B	-0.00156183	0.0165699	-0.0942573	0.92496	0.972519	FALSE	0.00155964	0.00688948	0.226381	0.820953	0.931964	FALSE
ENSG00000004766	rs1133906	VPS50	-0.115564	0.0242399	-4.76753	2.31619e-06	7.89882e-05	TRUE	-0.0248499	0.0114937	-2.16206	0.0313563	0.185341	FALSE
ENSG00000100997	rs113397421	ABHD12	0.00484516	0.0206486	0.234648	0.814591	0.925017	FALSE	0.00236247	0.00931941	0.2535	0.800343	0.922904	FALSE
ENSG00000270441	rs1134043	AC135506.1	0.0126022	0.0302402	0.416736	0.676959	0.862862	FALSE	0.00248343	0.0150626	0.164874	0.869252	0.951276	FALSE
ENSG00000136381	rs113415057	IREB2	0.00187565	0.0159732	0.117425	0.906656	0.965664	FALSE	0.00220383	0.0078814	0.279625	0.779985	0.915908	FALSE
ENSG00000170759	rs113415794	KIF5B	-0.0276788	0.0182445	-1.51711	0.130076	0.375722	FALSE	-0.00482559	0.00880357	-0.548141	0.584382	0.826643	FALSE
ENSG00000115129	rs1134516	TP53I3	-0.27891	0.0439214	-6.3502	4.26682e-10	3.81336e-08	TRUE	-0.0870792	0.0233979	-3.72168	0.000226824	0.00596398	TRUE
ENSG00000225265	rs1134898	TAF1A-AS1	-0.00349784	0.0114157	-0.306407	0.759301	0.901492	FALSE	-0.00792872	0.00554144	-1.4308	0.152747	0.446557	FALSE
ENSG00000100300	rs113515	TSPO	0.0197787	0.0235749	0.838972	0.401908	0.685937	FALSE	0.0258552	0.0115005	2.24818	0.0249711	0.161393	FALSE
ENSG00000059122	rs113530410	FLYWCH1	-0.00282844	0.0396665	-0.0713054	0.943275	0.97799	FALSE	-0.00630669	0.0183284	-0.344094	0.731406	0.896873	FALSE
ENSG00000092929	rs1135688	UNC13D	0.0178307	0.0131056	1.36054	0.176291	0.448098	FALSE	-0.000713902	0.0059297	-0.120394	0.904322	0.964095	FALSE
ENSG00000256229	rs113625239	ZNF486	0.00440947	0.0496879	0.0887433	0.929698	0.974165	FALSE	0.0109783	0.0244028	0.449881	0.65372	0.859071	FALSE
ENSG00000167716	rs1136287	WDR81	-0.0453521	0.0247004	-1.83609	0.0672592	0.252697	FALSE	-0.0327053	0.0114396	-2.85895	0.00434771	0.050838	FALSE
ENSG00000169683	rs113680823	LRRC45	0.0188726	0.0329072	0.573509	0.567194	0.800247	FALSE	-0.00361499	0.0163224	-0.221474	0.825031	0.93445	FALSE
ENSG00000113161	rs113691753	HMGCR	0.105183	0.0359673	2.92441	0.00358354	0.0332658	FALSE	0.0584396	0.0177809	3.28665	0.00106102	0.0189643	FALSE
ENSG00000267892	rs1136956	AC022144.1	0.0157368	0.0170415	0.923442	0.356348	0.648037	FALSE	0.00741943	0.00819217	0.905673	0.368158	0.678716	FALSE
ENSG00000163406	rs1136995	SLC15A2	-0.0709506	0.0390445	-1.81717	0.0708479	0.260755	FALSE	-0.0671625	0.0181781	-3.69469	0.000234377	0.0060714	TRUE
ENSG00000261644	rs113719596	AC007728.2	-0.0477714	0.0427285	-1.11802	0.266775	0.560314	FALSE	0.00132616	0.017835	0.0743569	0.941036	0.97799	FALSE
ENSG00000087263	rs11373	OGFOD1	-0.0323888	0.0207108	-1.56386	0.118415	0.356622	FALSE	-0.00523656	0.00940746	-0.556639	0.579254	0.825136	FALSE
ENSG00000125124	rs11373	BBS2	-0.0663947	0.0230312	-2.88281	0.00403363	0.0364895	FALSE	-0.0295778	0.010391	-2.84649	0.00467007	0.0533016	FALSE
ENSG00000271959	rs1137665	AC100803.4	-0.126574	0.0407193	-3.10844	0.00198705	0.0215843	FALSE	0.0178861	0.0209126	0.855277	0.393377	0.700048	FALSE
ENSG00000007168	rs113800756	PAFAH1B1	-0.0113912	0.0138667	-0.821477	0.411607	0.694473	FALSE	-0.000384627	0.00662698	-0.0580396	0.953866	0.98227	FALSE
ENSG00000230513	rs113808690	THAP7-AS1	0.0311408	0.0328328	0.948466	0.343343	0.635808	FALSE	-0.00724974	0.016188	-0.447846	0.655446	0.85984	FALSE
ENSG00000172932	rs1138272	ANKRD13D	0.0313881	0.0237825	1.3198	0.187142	0.463199	FALSE	-0.00280921	0.0100788	-0.278724	0.780468	0.916005	FALSE
ENSG00000142733	rs1138294	MAP3K6	-0.0332568	0.0394654	-0.842683	0.400924	0.68471	FALSE	0.00594278	0.0188023	0.316066	0.752355	0.905482	FALSE
ENSG00000261222	rs113875984	AC064805.1	0.165286	0.0946262	1.74672	0.0815097	0.284778	FALSE	0.0745878	0.0445253	1.67518	0.0944533	0.350237	FALSE
ENSG00000178404	rs113884354	CEP295NL	0.0435092	0.0381741	1.13976	0.254699	0.548576	FALSE	-0.00165369	0.0186364	-0.0887343	0.929304	0.972986	FALSE
ENSG00000279981	rs113892200	AC018445.4	0.00782068	0.0309794	0.252448	0.800699	0.919254	FALSE	-0.0189815	0.0145004	-1.30903	0.192274	0.502439	FALSE
ENSG00000130475	rs113897865	FCHO1	-0.0526777	0.0261682	-2.01304	0.0451889	0.198106	FALSE	-0.0196951	0.0123927	-1.58924	0.112285	0.381982	FALSE
ENSG00000262636	rs1139052	AC099489.2	-0.00606545	0.0252254	-0.24045	0.810131	0.923107	FALSE	0.00580864	0.0123582	0.470025	0.638392	0.850857	FALSE
ENSG00000248592	rs1139106	STIMATE-MUSTN1	-0.118691	0.0576386	-2.05923	0.0402498	0.183661	FALSE	-0.00925457	0.0274152	-0.33757	0.736779	0.899183	FALSE
ENSG00000071967	rs113918278	CYBRD1	-0.128503	0.0485341	-2.64768	0.00825052	0.0620112	FALSE	-0.0154343	0.0235187	-0.656257	0.512366	0.786664	FALSE
ENSG00000123268	rs113923834	ATF1	0.0457522	0.0183275	2.49637	0.0127612	0.0847627	FALSE	0.00760877	0.00844636	0.900835	0.367798	0.678716	FALSE
ENSG00000164708	rs1139270	PGAM2	0.00189503	0.027741	0.0683113	0.94557	0.978775	FALSE	-0.0147642	0.0132693	-1.11266	0.266122	0.58193	FALSE
ENSG00000168487	rs1139547	BMP1	-0.0372525	0.0345373	-1.07862	0.282237	0.57744	FALSE	-0.0386169	0.0168436	-2.29268	0.0221591	0.150415	FALSE
ENSG00000142733	rs113957970	MAP3K6	-0.106887	0.0757378	-1.41128	0.158571	0.420853	FALSE	-0.0368438	0.0332469	-1.10819	0.26807	0.584855	FALSE
ENSG00000122543	rs113959466	OCM	0.0292049	0.0277675	1.05177	0.29316	0.587839	FALSE	0.0308654	0.0127793	2.41527	0.0159113	0.121438	FALSE
ENSG00000124459	rs113966615	ZNF45	0.0288067	0.0285952	1.0074	0.314036	0.608855	FALSE	-0.00469461	0.0132125	-0.355315	0.722378	0.890965	FALSE
ENSG00000128383	rs1139721	APOBEC3A	-0.0408663	0.0283174	-1.44315	0.151019	0.409597	FALSE	-0.0124117	0.0130965	-0.947709	0.344558	0.660978	FALSE
ENSG00000249310	rs1139721	APOBEC3B-AS1	-0.0401575	0.0239493	-1.67677	0.0970666	0.317809	FALSE	0.0276465	0.0110434	2.50345	0.0124712	0.103867	FALSE
ENSG00000175899	rs113973	A2M	-0.0228037	0.0170487	-1.33756	0.181313	0.455268	FALSE	0.00584193	0.00819847	0.712563	0.47619	0.762044	FALSE
ENSG00000133401	rs114083424	PDZD2	0.0401783	0.0354942	1.13197	0.258105	0.551582	FALSE	0.0192749	0.0163733	1.17722	0.240837	0.555423	FALSE
ENSG00000170248	rs1141054	PDCD6IP	9.23324e-05	0.0128869	0.00716481	0.994317	0.997966	FALSE	0.00340909	0.00601193	0.567054	0.571108	0.820492	FALSE
ENSG00000146085	rs1141321	MMUT	-0.0323494	0.0153582	-2.10633	0.035428	0.168463	FALSE	-0.00396422	0.00753566	-0.526062	0.598948	0.831937	FALSE
ENSG00000107959	rs11414	PITRM1	-0.0202641	0.0187676	-1.07974	0.282381	0.577462	FALSE	-0.00414839	0.00915424	-0.453167	0.650454	0.857752	FALSE
ENSG00000169660	rs1141463	HEXD	0.0444325	0.0230726	1.92577	0.0546052	0.222924	FALSE	0.013563	0.0120275	1.12767	0.260359	0.576777	FALSE
ENSG00000133895	rs1143937	MEN1	-0.0044899	0.0277426	-0.161841	0.871437	0.94835	FALSE	0.0116893	0.0136543	0.856093	0.392441	0.69925	FALSE
ENSG00000138442	rs114407963	WDR12	-0.0675595	0.0268782	-2.51354	0.0121855	0.0820736	FALSE	-0.0174011	0.0125049	-1.39154	0.164417	0.463633	FALSE
ENSG00000245748	rs114453087	AC097382.2	0.0943094	0.0577883	1.63198	0.103529	0.329964	FALSE	0.0181314	0.0331488	0.54697	0.588005	0.827785	FALSE
ENSG00000124788	rs1144700	ATXN1	-0.00111203	0.0226679	-0.0490577	0.960884	0.984288	FALSE	-0.00620089	0.0103082	-0.601552	0.547528	0.80693	FALSE
ENSG00000182759	rs114471912	MAFA	0.0190464	0.0286342	0.665161	0.506036	0.760941	FALSE	0.0127208	0.0136642	0.930952	0.35204	0.66618	FALSE
ENSG00000261188	rs114559	Z95115.1	-0.00582334	0.0184865	-0.315004	0.752766	0.898699	FALSE	-0.00211112	0.00880319	-0.239813	0.810478	0.927369	FALSE
ENSG00000033122	rs1145931	LRRC7	-0.0231547	0.0187532	-1.23471	0.218018	0.503728	FALSE	-0.0231076	0.0088423	-2.6133	0.00921259	0.0850794	FALSE
ENSG00000198162	rs1146300	MAN1A2	-0.0415825	0.0263264	-1.5795	0.114583	0.349455	FALSE	-0.0314036	0.0123949	-2.53359	0.0116861	0.100073	FALSE
ENSG00000117054	rs1146646	ACADM	-0.0149154	0.0184601	-0.807979	0.419202	0.700599	FALSE	-0.0211026	0.00805035	-2.62132	0.00891262	0.083154	FALSE
ENSG00000135074	rs11466764	ADAM19	-0.04185	0.0379264	-1.10345	0.270028	0.562925	FALSE	-0.00927712	0.0185037	-0.501365	0.616153	0.842738	FALSE
ENSG00000111490	rs1147095	TBC1D30	-0.0458426	0.0326988	-1.40197	0.161266	0.425456	FALSE	-0.0135456	0.0162402	-0.834081	0.404771	0.708544	FALSE
ENSG00000282996	rs1148175	MPP7-DT	-0.0342648	0.014959	-2.29058	0.0222007	0.124707	FALSE	-0.00782241	0.00744433	-1.05079	0.293846	0.612628	FALSE
ENSG00000197746	rs114833845	PSAP	0.0352934	0.0183844	1.91975	0.0552914	0.224564	FALSE	0.00645429	0.0084941	0.759856	0.447447	0.7414	FALSE
ENSG00000133574	rs11486916	GIMAP4	0.0918463	0.0524021	1.75272	0.0800039	0.281456	FALSE	0.108793	0.0267901	4.06094	5.36524e-05	0.00195639	TRUE
ENSG00000264773	rs1149052	MIR4420	0.0441691	0.0253808	1.74026	0.0820984	0.285998	FALSE	0.0126068	0.0128294	0.982645	0.325927	0.645662	FALSE
ENSG00000167528	rs11495273	ZNF641	-0.00361974	0.0188296	-0.192237	0.849834	0.938582	FALSE	-0.0160741	0.00903079	-1.77993	0.0789304	0.31601	FALSE
ENSG00000204529	rs1149600	GUCY2EP	0.0352753	0.0173508	2.03307	0.0425723	0.191162	FALSE	0.0183942	0.00830877	2.21383	0.0272321	0.17013	FALSE
ENSG00000137185	rs1150709	ZSCAN9	-0.0255973	0.0251966	-1.0159	0.309949	0.604802	FALSE	-0.0191275	0.0120729	-1.58433	0.114832	0.386383	FALSE
ENSG00000106460	rs11509880	TMEM106B	0.0551006	0.0249609	2.20748	0.0275223	0.143699	FALSE	0.0410933	0.01144	3.59206	0.00034839	0.00830264	TRUE
ENSG00000173327	rs1151490	MAP3K11	-0.00736089	0.0133326	-0.552096	0.581069	0.809131	FALSE	-0.00537847	0.00663193	-0.810996	0.417545	0.718435	FALSE
ENSG00000187609	rs11516128	EXD3	0.0179684	0.0266627	0.673916	0.500654	0.758119	FALSE	0.00591677	0.0131108	0.451289	0.65197	0.858434	FALSE
ENSG00000259483	rs1152469	AL355073.1	-0.00578245	0.0180369	-0.32059	0.748535	0.895853	FALSE	-0.0086138	0.00857527	-1.00449	0.315407	0.634575	FALSE
ENSG00000273448	rs11531446	AC006480.3	-0.00881132	0.0187058	-0.471048	0.638686	0.841935	FALSE	-0.0137993	0.00888994	-1.55224	0.121311	0.399949	FALSE
ENSG00000135655	rs11532467	USP15	0.0167362	0.0212409	0.787927	0.431498	0.709977	FALSE	0.0125864	0.0102676	1.22583	0.221191	0.536576	FALSE
ENSG00000198673	rs11532467	TAFA2	0.0620504	0.063253	0.980988	0.32869	0.62139	FALSE	0.0376855	0.0312404	1.20631	0.229841	0.544888	FALSE
ENSG00000240583	rs11537660	AQP1	-0.0463953	0.0625293	-0.741977	0.458189	0.728817	FALSE	0.0038464	0.0284794	0.135059	0.892712	0.958624	FALSE
ENSG00000048405	rs11539276	ZNF800	0.0421533	0.0209357	2.01346	0.0445246	0.196716	FALSE	0.0133204	0.0100163	1.32988	0.184968	0.492676	FALSE
ENSG00000171503	rs11544037	ETFDH	0.00251825	0.0280443	0.0897953	0.928491	0.973725	FALSE	-0.00397975	0.0142185	-0.279899	0.779887	0.915908	FALSE
ENSG00000233622	rs11547373	CYP2T1P	-0.0720512	0.0392133	-1.83742	0.0664421	0.251096	FALSE	-0.0437357	0.0182022	-2.40277	0.016465	0.124058	FALSE
ENSG00000279108	rs11547373	AC008537.3	-0.0361519	0.0318016	-1.1368	0.255841	0.549097	FALSE	-0.0180943	0.0152131	-1.18939	0.234586	0.549887	FALSE
ENSG00000183542	rs1154831	KLRC4	-0.0169475	0.0233335	-0.726314	0.46776	0.735466	FALSE	-0.0308337	0.0106851	-2.88568	0.00409224	0.0488535	FALSE
ENSG00000185561	rs11549259	TLCD2	0.00271634	0.038075	0.0713418	0.943157	0.97799	FALSE	-0.00120218	0.0191407	-0.0628075	0.94993	0.980757	FALSE
ENSG00000186594	rs11549259	MIR22HG	-0.149004	0.0352898	-4.22229	2.81467e-05	0.000679242	TRUE	-0.0187202	0.0177876	-1.05243	0.292949	0.611761	FALSE
ENSG00000089737	rs11549780	DDX24	0.0111291	0.0307018	0.36249	0.717041	0.881773	FALSE	-0.0181658	0.0131308	-1.38345	0.167638	0.46864	FALSE
ENSG00000142046	rs11549936	TMEM91	-0.0497947	0.0329128	-1.51293	0.130937	0.377068	FALSE	0.00698779	0.0160414	0.43561	0.66317	0.863148	FALSE
ENSG00000159445	rs115502990	THEM4	-0.0846192	0.0377449	-2.24187	0.0252591	0.135848	FALSE	-0.00512582	0.0171428	-0.299007	0.76505	0.909796	FALSE
ENSG00000100938	rs11550452	GMPR2	-0.0030268	0.0155637	-0.194478	0.845902	0.937457	FALSE	-0.00868116	0.00726169	-1.19547	0.233507	0.54906	FALSE
ENSG00000129559	rs11550452	NEDD8	-0.016713	0.0139565	-1.19751	0.231397	0.52018	FALSE	-0.0122233	0.00658507	-1.85621	0.0642592	0.280536	FALSE
ENSG00000204839	rs11551202	MROH6	-0.00462031	0.0420841	-0.109787	0.913084	0.968242	FALSE	-0.0182212	0.0212862	-0.856011	0.39342	0.700048	FALSE
ENSG00000095139	rs11552421	ARCN1	0.00723793	0.0150138	0.482086	0.630033	0.837668	FALSE	-0.0014652	0.00687696	-0.213059	0.831388	0.937134	FALSE
ENSG00000118655	rs11552449	DCLRE1B	-0.0116971	0.0280311	-0.417292	0.676811	0.862813	FALSE	-0.016089	0.0123974	-1.29777	0.195392	0.504581	FALSE
ENSG00000222112	rs11554674	RN7SKP16	-0.0471693	0.0316397	-1.49083	0.13663	0.387691	FALSE	-0.00424542	0.0142334	-0.298271	0.765713	0.909978	FALSE
ENSG00000127838	rs11554825	PNKD	-0.00634259	0.0217213	-0.291999	0.770293	0.906674	FALSE	-0.020447	0.0105252	-1.94267	0.0526988	0.250377	FALSE
ENSG00000059691	rs11556167	GATB	0.0397841	0.0275851	1.44223	0.15005	0.407908	FALSE	-0.0022346	0.0139817	-0.159823	0.873043	0.952624	FALSE
ENSG00000187231	rs115565090	SESTD1	0.03252	0.041639	0.780999	0.43504	0.712625	FALSE	0.00586078	0.020162	0.290684	0.771333	0.91235	FALSE
ENSG00000205583	rs115565196	STAG3L1	0.00281788	0.0380314	0.0740933	0.941054	0.977221	FALSE	0.00920881	0.0173054	0.532134	0.596068	0.83128	FALSE
ENSG00000143147	rs11558511	GPR161	-0.0128341	0.0167875	-0.764506	0.446228	0.721615	FALSE	0.01429	0.00744636	1.91906	0.0558671	0.258815	FALSE
ENSG00000184992	rs11558556	BRI3BP	0.0247225	0.0211112	1.17106	0.242593	0.5352	FALSE	0.0112872	0.0104046	1.08482	0.278423	0.595512	FALSE
ENSG00000233937	rs11559267	AC008443.1	-0.0402043	0.0264694	-1.5189	0.12981	0.375405	FALSE	-0.0100262	0.0126032	-0.795527	0.428033	0.726577	FALSE
ENSG00000189045	rs115597141	ANKDD1B	0.0685215	0.027594	2.4832	0.0131923	0.0870909	FALSE	-0.0038276	0.0136891	-0.27961	0.779782	0.915908	FALSE
ENSG00000053918	rs11564691	KCNQ1	-0.0239709	0.0296055	-0.809678	0.421056	0.700996	FALSE	0.0060653	0.0137565	0.440903	0.661561	0.862404	FALSE
ENSG00000234719	rs11570151	NPIPB2	0.0391498	0.0397286	0.985431	0.325454	0.619318	FALSE	0.0132884	0.0202063	0.657633	0.510958	0.785701	FALSE
ENSG00000215067	rs11571336	ALOX12-AS1	-0.0448272	0.0164679	-2.7221	0.00660976	0.0530706	FALSE	-0.0118759	0.00803915	-1.47726	0.14029	0.430285	FALSE
ENSG00000163453	rs11573111	IGFBP7	-0.0111123	0.0307936	-0.360863	0.718591	0.882006	FALSE	-0.0133804	0.0139293	-0.960594	0.337636	0.654919	FALSE
ENSG00000158882	rs11576415	TOMM40L	0.0356647	0.0525078	0.679226	0.501389	0.758877	FALSE	0.00726634	0.0266076	0.273093	0.784933	0.917564	FALSE
ENSG00000117505	rs11576494	DR1	-0.00616795	0.0129298	-0.477033	0.63377	0.839854	FALSE	-0.00252374	0.00619269	-0.407535	0.683734	0.871057	FALSE
ENSG00000162461	rs11577746	SLC25A34	-0.0199922	0.0328236	-0.609082	0.544407	0.785893	FALSE	0.00783108	0.0147992	0.529156	0.601046	0.833305	FALSE
ENSG00000162714	rs11578583	ZNF496	0.0244501	0.0322289	0.758641	0.448522	0.723155	FALSE	0.0123276	0.014669	0.840387	0.401945	0.706317	FALSE
ENSG00000117450	rs11579255	PRDX1	-0.0581779	0.0212824	-2.73362	0.00655487	0.0527279	FALSE	-0.000640491	0.0104048	-0.0615571	0.950918	0.98122	FALSE
ENSG00000143185	rs11580138	XCL2	0.0949769	0.0447266	2.1235	0.03564	0.169143	FALSE	0.0965242	0.021382	4.51428	7.65251e-06	0.000386452	TRUE
ENSG00000143322	rs11581507	ABL2	0.0405023	0.0260215	1.55649	0.120079	0.359128	FALSE	-0.000764331	0.0123222	-0.062029	0.950558	0.981166	FALSE
ENSG00000143772	rs11581975	ITPKB	0.0365006	0.0181343	2.01279	0.0445497	0.196716	FALSE	0.00962712	0.00886406	1.08608	0.277729	0.594512	FALSE
ENSG00000143164	rs11582396	DCAF6	0.011386	0.015547	0.732362	0.464271	0.732886	FALSE	-0.00526475	0.00721475	-0.72972	0.466678	0.756554	FALSE
ENSG00000116852	rs11583328	KIF21B	-0.0031914	0.0252333	-0.126476	0.899411	0.962852	FALSE	0.0034506	0.0119223	0.289424	0.775881	0.913824	FALSE
ENSG00000136634	rs11583398	IL10	-0.087359	0.0683002	-1.27905	0.202226	0.482268	FALSE	-0.0119905	0.0312279	-0.383968	0.702227	0.879928	FALSE
ENSG00000259834	rs11585237	AL365361.1	0.0207695	0.0307595	0.675223	0.499935	0.757827	FALSE	-0.0167232	0.0157359	-1.06274	0.290409	0.608639	FALSE
ENSG00000143401	rs11585955	ANP32E	-0.0452786	0.0269524	-1.67994	0.0933976	0.310105	FALSE	-0.018573	0.0121982	-1.5226	0.128486	0.411348	FALSE
ENSG00000163435	rs11586632	ELF3	-0.0412007	0.031966	-1.28889	0.197955	0.477689	FALSE	-0.00990162	0.0154382	-0.641372	0.522371	0.793186	FALSE
ENSG00000171735	rs11586867	CAMTA1	0.00549181	0.0180217	0.304733	0.761195	0.90217	FALSE	-0.00237106	0.00858934	-0.276047	0.783239	0.916804	FALSE
ENSG00000228140	rs11589508	AL031283.1	-0.001273	0.0322256	-0.0395028	0.968491	0.987869	FALSE	-0.0411739	0.0156943	-2.6235	0.00886094	0.0827932	FALSE
ENSG00000077420	rs11591540	APBB1IP	0.00858976	0.0163247	0.526183	0.598921	0.818802	FALSE	0.00253745	0.00786189	0.322753	0.746914	0.903401	FALSE
ENSG00000148459	rs11591540	PDSS1	-0.0433358	0.0374903	-1.15592	0.248006	0.540621	FALSE	0.00498428	0.0179992	0.276917	0.78194	0.9162	FALSE
ENSG00000099290	rs11592062	WASHC2A	0.000390464	0.0228516	0.017087	0.986374	0.994591	FALSE	-0.00268008	0.0107557	-0.249177	0.803503	0.924367	FALSE
ENSG00000188385	rs11592585	JAKMIP3	0.129572	0.0304839	4.25052	2.64527e-05	0.000646792	TRUE	0.00979543	0.0144298	0.678835	0.497318	0.777012	FALSE
ENSG00000096717	rs11594238	SIRT1	0.0426798	0.016998	2.51087	0.0122113	0.0821633	FALSE	0.0326632	0.00818072	3.99271	7.25376e-05	0.00247484	TRUE
ENSG00000151465	rs11594985	CDC123	-0.124635	0.0270982	-4.59941	4.90255e-06	0.00014984	TRUE	-0.0423894	0.0130142	-3.25716	0.00124585	0.0213962	FALSE
ENSG00000165609	rs11594985	NUDT5	-0.154942	0.041244	-3.75672	0.000183875	0.00318987	TRUE	-0.0729922	0.0194631	-3.75029	0.00021077	0.00560332	TRUE
ENSG00000181192	rs11594985	DHTKD1	-0.0546433	0.0176466	-3.09653	0.00206248	0.0221073	FALSE	-0.0158135	0.0083467	-1.89458	0.0586298	0.266026	FALSE
ENSG00000170915	rs115951641	PAQR8	-0.014728	0.0332542	-0.442892	0.657888	0.853044	FALSE	-0.0602816	0.0157655	-3.82363	0.000150101	0.00430007	TRUE
ENSG00000047056	rs11596285	WDR37	0.00142912	0.0145294	0.0983603	0.92195	0.972057	FALSE	0.000909628	0.00697627	0.130389	0.896289	0.960473	FALSE
ENSG00000185532	rs11597034	PRKG1	0.00924504	0.0297434	0.310827	0.75594	0.9001	FALSE	0.00906203	0.0142347	0.636615	0.524467	0.79489	FALSE
ENSG00000099250	rs11598171	NRP1	-0.0129935	0.0454582	-0.285834	0.775012	0.908833	FALSE	0.0165152	0.0218272	0.756634	0.449722	0.743014	FALSE
ENSG00000166272	rs11598702	WBP1L	0.0215204	0.0135875	1.58384	0.114956	0.350111	FALSE	-0.00487485	0.00668336	-0.729402	0.471276	0.759942	FALSE
ENSG00000204149	rs11599257	AGAP6	0.0116452	0.0195871	0.594533	0.552271	0.792041	FALSE	0.00875925	0.00920191	0.951895	0.341292	0.658872	FALSE
ENSG00000145743	rs116003400	FBXL17	-0.0106143	0.0235756	-0.450226	0.652568	0.849657	FALSE	-0.00341251	0.0104505	-0.326541	0.74411	0.902615	FALSE
ENSG00000175538	rs11600483	KCNE3	-0.0530349	0.0230285	-2.30301	0.0220632	0.124242	FALSE	-0.0169993	0.00976717	-1.74045	0.0823669	0.324065	FALSE
ENSG00000109854	rs11600842	HTATIP2	0.0243887	0.0159697	1.52718	0.127359	0.371674	FALSE	0.0195979	0.00763651	2.56634	0.0116282	0.0998518	FALSE
ENSG00000149743	rs11601522	TRPT1	0.0221555	0.0209026	1.05994	0.290035	0.583357	FALSE	0.0321995	0.00912217	3.52981	0.000437698	0.00987614	TRUE
ENSG00000051009	rs11602274	FAM160A2	0.061413	0.0254041	2.41744	0.0160821	0.0995736	FALSE	0.0373435	0.0123732	3.0181	0.00261681	0.0358853	FALSE
ENSG00000177112	rs11602469	MRVI1-AS1	-0.0551317	0.0936735	-0.588551	0.556255	0.794273	FALSE	-0.122765	0.0478766	-2.56421	0.0108634	0.0951465	FALSE
ENSG00000178996	rs1160325	SNX18	0.0151821	0.0219924	0.690335	0.490415	0.750329	FALSE	0.00207313	0.0101643	0.203962	0.838455	0.939691	FALSE
ENSG00000110057	rs11603466	UNC93B1	-0.0531194	0.030148	-1.76196	0.0788286	0.278981	FALSE	-0.0174521	0.0138752	-1.25779	0.209185	0.521644	FALSE
ENSG00000151500	rs11603717	THYN1	-0.0189436	0.0231488	-0.818339	0.417364	0.699725	FALSE	0.00475743	0.0110017	0.432426	0.6669	0.864669	FALSE
ENSG00000009790	rs1160411	TRAF3IP3	0.0443526	0.0219867	2.01725	0.0442076	0.195658	FALSE	0.0336114	0.00992138	3.38777	0.00073843	0.0146425	FALSE
ENSG00000166002	rs11604399	SMCO4	0.10026	0.0539712	1.85766	0.063627	0.244962	FALSE	0.0654736	0.0263592	2.48389	0.0132544	0.107642	FALSE
ENSG00000141569	rs116044941	TRIM65	-0.00132913	0.0217356	-0.0611502	0.951246	0.98069	FALSE	-0.00221242	0.0100415	-0.220327	0.82584	0.934689	FALSE
ENSG00000109920	rs11604825	FNBP4	0.0462222	0.0150214	3.07709	0.00219557	0.0231321	FALSE	0.0225397	0.00726235	3.10363	0.00202975	0.029816	FALSE
ENSG00000110171	rs11605777	TRIM3	0.0227985	0.0193547	1.17793	0.239334	0.53072	FALSE	0.0112937	0.00967619	1.16716	0.243589	0.558819	FALSE
ENSG00000144230	rs116064998	GPR17	-0.107358	0.0613335	-1.7504	0.0805611	0.282925	FALSE	-0.0198287	0.0287937	-0.688646	0.492502	0.774732	FALSE
ENSG00000154127	rs11606532	UBASH3B	-0.04852	0.0282076	-1.7201	0.0878386	0.297439	FALSE	-0.0263803	0.0126833	-2.07992	0.0378906	0.206419	FALSE
ENSG00000151715	rs11607337	TMEM45B	0.227468	0.111823	2.03418	0.0431213	0.192849	FALSE	0.0398376	0.0499303	0.797864	0.429899	0.728437	FALSE
ENSG00000184014	rs11607790	DENND5A	0.00178682	0.0215023	0.083099	0.933806	0.975646	FALSE	0.0116379	0.00981216	1.18607	0.236301	0.551774	FALSE
ENSG00000138085	rs11608	ATRAID	0.00183236	0.0136699	0.134044	0.893369	0.960362	FALSE	0.00846627	0.00649244	1.30402	0.19246	0.502822	FALSE
ENSG00000276045	rs11610515	ORAI1	-0.00957893	0.0309688	-0.309309	0.75846	0.90095	FALSE	0.0199169	0.0161534	1.23299	0.22109	0.536527	FALSE
ENSG00000121350	rs11610942	PYROXD1	-0.119254	0.0185468	-6.42987	2.56624e-10	2.37542e-08	TRUE	-0.0454449	0.0090318	-5.03166	6.82943e-07	4.91025e-05	TRUE
ENSG00000061936	rs11611690	SFSWAP	0.0318709	0.0113998	2.79575	0.00535154	0.0452385	FALSE	0.0025792	0.00581372	0.443641	0.6574	0.860982	FALSE
ENSG00000139610	rs11612245	CELA1	0.0270694	0.0217337	1.2455	0.213168	0.497699	FALSE	0.0213607	0.0102032	2.09353	0.0367687	0.202037	FALSE
ENSG00000272369	rs11613912	AC008035.1	0.00895225	0.0163462	0.547664	0.583957	0.811297	FALSE	0.00183676	0.0077781	0.236145	0.813324	0.928538	FALSE
ENSG00000179912	rs11614077	R3HDM2	0.0157591	0.0171795	0.917316	0.359737	0.651003	FALSE	-0.0124033	0.00745647	-1.66343	0.097007	0.354333	FALSE
ENSG00000111696	rs11616136	NT5DC3	0.0568183	0.0460875	1.23284	0.217916	0.503652	FALSE	-0.0228213	0.0222323	-1.02649	0.304863	0.62265	FALSE
ENSG00000256433	rs11616188	AC005840.2	0.0140681	0.0318176	0.442148	0.658491	0.853288	FALSE	-0.0137732	0.0149572	-0.920837	0.357538	0.67041	FALSE
ENSG00000184497	rs11618667	TMEM255B	-0.0182338	0.0428121	-0.425903	0.670419	0.859514	FALSE	0.0304753	0.0211344	1.44198	0.149999	0.442898	FALSE
ENSG00000136108	rs11620062	CKAP2	0.0658463	0.0225317	2.92239	0.00357505	0.0332108	FALSE	0.0437628	0.0104905	4.17166	3.33465e-05	0.00130575	TRUE
ENSG00000259062	rs11620922	ACTN1-AS1	0.0644941	0.0294768	2.18796	0.0296848	0.150739	FALSE	0.0322438	0.0144529	2.23095	0.0259176	0.164435	FALSE
ENSG00000012963	rs11621915	UBR7	0.010088	0.0154756	0.651866	0.514803	0.766028	FALSE	-0.00439257	0.00711203	-0.617625	0.536886	0.801896	FALSE
ENSG00000092036	rs11622528	HAUS4	-0.00317058	0.0321074	-0.0987492	0.921389	0.971782	FALSE	0.0389984	0.0146911	2.65456	0.0086121	0.0810563	FALSE
ENSG00000196792	rs11622687	STRN3	0.028216	0.0204046	1.38283	0.167363	0.434608	FALSE	-0.00583927	0.0100804	-0.579272	0.562533	0.814888	FALSE
ENSG00000165555	rs11622832	NOXRED1	-0.0273963	0.0225699	-1.21385	0.226467	0.513795	FALSE	0.0009671	0.0106858	0.0905034	0.927916	0.972862	FALSE
ENSG00000205659	rs11622838	LIN52	-0.0376032	0.020399	-1.84338	0.0655751	0.249205	FALSE	0.00212495	0.00971172	0.218803	0.826819	0.934865	FALSE
ENSG00000258810	rs11623818	AL133371.2	0.0261991	0.0351326	0.745721	0.456216	0.72759	FALSE	0.0176555	0.016124	1.09498	0.274234	0.591204	FALSE
ENSG00000251002	rs11623995	AC244502.1	-0.00623324	0.0306188	-0.203575	0.838868	0.934487	FALSE	0.0155372	0.0152475	1.019	0.309574	0.627066	FALSE
ENSG00000176473	rs11624738	WDR25	0.0312299	0.023787	1.31289	0.190734	0.468217	FALSE	-0.00924603	0.0106942	-0.864588	0.38933	0.696843	FALSE
ENSG00000133985	rs11624934	TTC9	0.151829	0.0654288	2.32052	0.0205281	0.118232	FALSE	0.0586434	0.0308187	1.90285	0.0574778	0.26326	FALSE
ENSG00000133997	rs11624934	MED6	0.0164863	0.0165904	0.993722	0.320682	0.614479	FALSE	0.0141504	0.00759004	1.86433	0.0628229	0.277284	FALSE
ENSG00000285664	rs11625099	AL139317.5	-0.0654696	0.0136125	-4.80951	2.00004e-06	6.94865e-05	TRUE	-0.00846441	0.00671927	-1.25972	0.211924	0.525618	FALSE
ENSG00000259005	rs11625502	AC005479.1	-0.011496	0.0137789	-0.834321	0.404201	0.68708	FALSE	0.00162299	0.00646803	0.250926	0.801875	0.92375	FALSE
ENSG00000198208	rs11625594	RPS6KL1	-0.0323904	0.022156	-1.46193	0.144248	0.400367	FALSE	-0.0181859	0.0109064	-1.66745	0.0957138	0.352816	FALSE
ENSG00000092295	rs11626191	TGM1	-0.00899428	0.0404966	-0.2221	0.824664	0.927917	FALSE	-0.0210715	0.020457	-1.03004	0.30403	0.621992	FALSE
ENSG00000100599	rs11626588	AL159141.1	0.0288986	0.0195296	1.47973	0.141851	0.396516	FALSE	-0.00403339	0.00922254	-0.437341	0.661921	0.86261	FALSE
ENSG00000075413	rs11627052	MARK3	0.00847692	0.0144258	0.587624	0.55697	0.794614	FALSE	0.0104116	0.00708157	1.47023	0.142072	0.431506	FALSE
ENSG00000166183	rs11627297	ASPG	0.0579406	0.0263769	2.19664	0.0282881	0.14634	FALSE	-0.0230805	0.0128854	-1.7912	0.073602	0.303083	FALSE
ENSG00000119599	rs11629006	DCAF4	-0.0545383	0.0275908	-1.97668	0.0483801	0.207671	FALSE	-0.0100229	0.0136064	-0.736629	0.461801	0.754324	FALSE
ENSG00000286488	rs11630277	AC103858.3	0.0508147	0.0484304	1.04923	0.294303	0.588404	FALSE	0.0114454	0.0224559	0.509683	0.610385	0.839123	FALSE
ENSG00000260007	rs11630382	AC107871.1	0.0489131	0.0223055	2.19287	0.0285553	0.147019	FALSE	0.00592457	0.0106429	0.556666	0.578025	0.824657	FALSE
ENSG00000184277	rs11633341	TM2D3	-0.0599435	0.0215066	-2.78721	0.00560539	0.0469253	FALSE	-0.0172893	0.0106028	-1.63064	0.103926	0.365569	FALSE
ENSG00000166912	rs11633628	MTMR10	-0.0079701	0.013796	-0.577709	0.563609	0.797652	FALSE	-0.00282359	0.00659488	-0.428149	0.672301	0.866295	FALSE
ENSG00000169371	rs11634402	SNUPN	0.0340085	0.0171329	1.98498	0.047516	0.205154	FALSE	0.0190865	0.00849381	2.24711	0.0248626	0.161336	FALSE
ENSG00000260274	rs11634402	AC068338.2	0.00419036	0.0218981	0.191357	0.848248	0.937962	FALSE	0.000381558	0.0105834	0.0360525	0.971241	0.98888	FALSE
ENSG00000140455	rs11635675	USP3	-0.0299846	0.0133888	-2.23953	0.0255792	0.136991	FALSE	-0.0074369	0.00629488	-1.18142	0.237806	0.552885	FALSE
ENSG00000259268	rs11636212	AC007950.1	-0.082241	0.0422747	-1.9454	0.0521805	0.217151	FALSE	-0.027193	0.0224178	-1.21301	0.225874	0.541395	FALSE
ENSG00000183578	rs11636974	TNFAIP8L3	0.104613	0.0482405	2.16858	0.0304231	0.153557	FALSE	0.0408527	0.0221187	1.84698	0.0652154	0.283447	FALSE
ENSG00000179115	rs116374652	FARSA	0.022549	0.0156745	1.43857	0.154297	0.415185	FALSE	0.00552975	0.00789245	0.700637	0.490106	0.773353	FALSE
ENSG00000261794	rs11638525	GOLGA8H	-0.0805612	0.0270299	-2.98045	0.00301505	0.0291148	FALSE	-0.00310624	0.0129006	-0.240782	0.809744	0.927176	FALSE
ENSG00000269930	rs11638525	AC091057.4	-0.115278	0.0230829	-4.99409	7.23558e-07	2.8851e-05	TRUE	-0.0298945	0.0111877	-2.67209	0.00768304	0.0748083	FALSE
ENSG00000270055	rs11638525	AC127502.2	0.0157499	0.0389835	0.404013	0.686219	0.868768	FALSE	-0.00874966	0.019265	-0.454173	0.651198	0.858238	FALSE
ENSG00000259652	rs11639079	AC090181.1	0.128032	0.0396525	3.22885	0.00129571	0.0154614	FALSE	0.037455	0.0194956	1.9212	0.0549945	0.256547	FALSE
ENSG00000103249	rs11639937	CLCN7	-0.0566246	0.0277642	-2.03948	0.0417168	0.188562	FALSE	-0.0315539	0.013186	-2.39299	0.0169211	0.125966	FALSE
ENSG00000196470	rs11640119	SIAH1	0.0129414	0.022724	0.569503	0.569296	0.801729	FALSE	0.00503858	0.0106059	0.475074	0.634931	0.850092	FALSE
ENSG00000262703	rs11640295	AC009121.3	-0.0362345	0.0153776	-2.35632	0.0188371	0.111009	FALSE	-0.00508879	0.00737286	-0.690205	0.49017	0.773357	FALSE
ENSG00000168404	rs11640518	MLKL	-0.0385711	0.0248812	-1.55021	0.121759	0.36198	FALSE	-0.0177308	0.0122928	-1.44237	0.149514	0.442181	FALSE
ENSG00000259704	rs116412934	AC124248.1	-0.136474	0.069129	-1.97419	0.0488119	0.208706	FALSE	-0.0866275	0.0330602	-2.6203	0.00904715	0.0840394	FALSE
ENSG00000103316	rs11641777	CRYM	0.00559653	0.0505275	0.110762	0.912067	0.967701	FALSE	-0.00376444	0.0248605	-0.151422	0.879689	0.954653	FALSE
ENSG00000260565	rs11642783	ERVK13-1	0.00312805	0.0282913	0.110566	0.912449	0.967903	FALSE	0.0106474	0.0134113	0.793911	0.428103	0.726578	FALSE
ENSG00000261093	rs11642783	AC141586.3	0.0529957	0.0205357	2.58066	0.0102159	0.0723828	FALSE	0.00863136	0.00958781	0.900244	0.36951	0.679535	FALSE
ENSG00000261613	rs11642783	AC093525.6	-0.0669563	0.0153952	-4.34917	1.53247e-05	0.000403644	TRUE	0.000507725	0.00733313	0.0692371	0.944811	0.979094	FALSE
ENSG00000197774	rs11643434	EME2	-0.0598975	0.0231296	-2.58965	0.00978794	0.0703505	FALSE	-0.0378663	0.0115258	-3.28535	0.00105964	0.0189643	FALSE
ENSG00000214331	rs11645841	AC009053.2	-0.0239231	0.035882	-0.666716	0.506095	0.760941	FALSE	-0.00695334	0.0174886	-0.397592	0.690984	0.873928	FALSE
ENSG00000184110	rs11646653	EIF3C	0.0323743	0.0255486	1.26716	0.205365	0.486709	FALSE	0.00408348	0.0118133	0.345668	0.729849	0.896291	FALSE
ENSG00000269937	rs11646705	AC093525.7	0.00522675	0.0121795	0.429142	0.668815	0.858731	FALSE	-0.0035802	0.00570039	-0.628063	0.532717	0.799423	FALSE
ENSG00000103202	rs11646942	NME4	0.129554	0.0362976	3.56922	0.000377672	0.00575118	TRUE	0.0356323	0.0187152	1.90392	0.058956	0.267096	FALSE
ENSG00000169715	rs11647190	MT1E	0.0575567	0.0353505	1.62817	0.104278	0.331431	FALSE	0.0252119	0.0165888	1.51981	0.129218	0.412496	FALSE
ENSG00000170540	rs11647339	ARL6IP1	0.00615765	0.0208544	0.295269	0.768127	0.905775	FALSE	-0.0122795	0.0100284	-1.22448	0.221261	0.536643	FALSE
ENSG00000103275	rs11647740	UBE2I	0.0512579	0.0161856	3.16688	0.00159416	0.0179868	FALSE	0.012873	0.00790349	1.62878	0.10443	0.366311	FALSE
ENSG00000168404	rs11647925	MLKL	-0.0268309	0.0249389	-1.07587	0.282528	0.577462	FALSE	-0.018688	0.0122919	-1.52034	0.128905	0.412122	FALSE
ENSG00000141013	rs11648422	GAS8	-0.0194594	0.0270734	-0.718764	0.47268	0.738652	FALSE	0.00179348	0.0124167	0.144441	0.885201	0.956392	FALSE
ENSG00000131634	rs11649407	TMEM204	-0.0107661	0.0433047	-0.248612	0.803689	0.919904	FALSE	-0.0284058	0.0207059	-1.37187	0.17131	0.473522	FALSE
ENSG00000197562	rs11649661	RAB40C	0.0278159	0.0234297	1.18721	0.235372	0.525259	FALSE	0.0309792	0.0113394	2.732	0.00655704	0.0672262	FALSE
ENSG00000205045	rs11650473	SLFN12L	-0.0525892	0.0345522	-1.52202	0.12851	0.37365	FALSE	-0.0229449	0.0155525	-1.47532	0.140836	0.430285	FALSE
ENSG00000173917	rs11651168	HOXB2	-0.0214158	0.0314112	-0.681788	0.495503	0.754421	FALSE	-0.0339712	0.0157466	-2.15736	0.031648	0.185943	FALSE
ENSG00000182742	rs11651168	HOXB4	-0.0183629	0.0259683	-0.70713	0.479871	0.743412	FALSE	-0.0172373	0.0129813	-1.32786	0.186439	0.494606	FALSE
ENSG00000142494	rs11651480	SLC47A1	0.015822	0.0288847	0.547765	0.586715	0.812573	FALSE	-0.00402552	0.0137417	-0.292942	0.76979	0.911712	FALSE
ENSG00000278740	rs11651594	AC005332.7	-0.0171537	0.0161736	-1.0606	0.290006	0.583357	FALSE	-0.0238292	0.00809552	-2.94351	0.00337896	0.0427441	FALSE
ENSG00000141279	rs11651766	NPEPPS	-0.0081277	0.012451	-0.652777	0.514166	0.765255	FALSE	-0.00657528	0.00580835	-1.13204	0.258314	0.574411	FALSE
ENSG00000184361	rs11651968	SPATA32	0.0169447	0.0171017	0.990819	0.321923	0.615945	FALSE	0.00586157	0.00793009	0.739155	0.461449	0.754089	FALSE
ENSG00000181523	rs11652075	SGSH	-0.0321543	0.0274989	-1.1693	0.243698	0.535904	FALSE	-0.0164897	0.0132143	-1.24786	0.21237	0.52599	FALSE
ENSG00000234477	rs11652367	AC004231.1	0.000883948	0.0315116	0.0280516	0.977622	0.991004	FALSE	0.0259548	0.0158024	1.64245	0.101181	0.361094	FALSE
ENSG00000228696	rs11652924	ARL17B	0.0219022	0.0467852	0.468144	0.641193	0.843269	FALSE	0.0161656	0.02205	0.733135	0.465018	0.755812	FALSE
ENSG00000279133	rs11652951	AC018628.2	0.00173489	0.0255084	0.0680124	0.945831	0.978775	FALSE	0.00553426	0.0118409	0.467384	0.640251	0.85192	FALSE
ENSG00000270240	rs11653282	AC015849.1	-0.0610197	0.0311518	-1.95879	0.0507511	0.213235	FALSE	-0.0130457	0.0137974	-0.945518	0.344534	0.660978	FALSE
ENSG00000276293	rs11653487	PIP4K2B	-0.00420464	0.0139543	-0.301316	0.763265	0.903136	FALSE	-0.00675297	0.00694018	-0.973025	0.330798	0.649752	FALSE
ENSG00000262580	rs11653893	AC087741.1	-0.0270566	0.0378739	-0.714388	0.475959	0.741051	FALSE	-0.0325527	0.0181671	-1.79185	0.0741192	0.303977	FALSE
ENSG00000252274	rs11653900	AC080037.1	0.00566017	0.0108947	0.519534	0.603776	0.821658	FALSE	0.0143128	0.00506859	2.82383	0.00485381	0.0549063	FALSE
ENSG00000243678	rs11654212	NME2	-0.0180403	0.0370674	-0.48669	0.628418	0.836707	FALSE	-0.0260103	0.0173806	-1.49651	0.135179	0.421951	FALSE
ENSG00000069188	rs11654655	SDK2	-0.0372188	0.0388938	-0.956934	0.338762	0.631369	FALSE	0.0346641	0.0187798	1.84582	0.0653201	0.283708	FALSE
ENSG00000167536	rs11655019	DHRS13	-0.0311335	0.0419228	-0.742639	0.457893	0.728615	FALSE	-0.0158868	0.0199286	-0.797184	0.425646	0.725225	FALSE
ENSG00000029725	rs11655446	RABEP1	-0.0121999	0.0135868	-0.897927	0.369363	0.659854	FALSE	-0.00500948	0.00613956	-0.815933	0.414696	0.715583	FALSE
ENSG00000172171	rs11655623	TEFM	-0.114662	0.0297103	-3.85934	0.000126561	0.00236668	TRUE	-0.0252335	0.0135898	-1.85679	0.0636656	0.279214	FALSE
ENSG00000267554	rs11655913	AC015911.8	-0.0425928	0.0294707	-1.44526	0.148655	0.405905	FALSE	-0.00937851	0.0140523	-0.6674	0.504577	0.781744	FALSE
ENSG00000108733	rs11656138	PEX12	-0.0380055	0.0239642	-1.58593	0.11553	0.351444	FALSE	-0.00257265	0.0106205	-0.242236	0.808831	0.926974	FALSE
ENSG00000185245	rs11656932	GP1BA	0.00230332	0.0568986	0.0404812	0.96772	0.987688	FALSE	-0.0149878	0.02573	-0.582505	0.562218	0.814888	FALSE
ENSG00000229980	rs11657631	TOB1-AS1	0.025798	0.0295576	0.872805	0.382921	0.669152	FALSE	0.00717614	0.0141448	0.507336	0.613475	0.841375	FALSE
ENSG00000170298	rs11658116	LGALS9B	-0.14662	0.0439411	-3.33674	0.000882921	0.0113397	FALSE	-0.070212	0.0213975	-3.28132	0.0011081	0.0196951	FALSE
ENSG00000108671	rs11658159	PSMD11	0.0213398	0.0127607	1.67231	0.0948648	0.312617	FALSE	0.0068316	0.00601043	1.13662	0.255952	0.571686	FALSE
ENSG00000125686	rs11658219	MED1	-0.00143608	0.018143	-0.0791535	0.93701	0.975973	FALSE	-0.00165906	0.00874811	-0.189647	0.849597	0.945019	FALSE
ENSG00000132386	rs11658342	SERPINF1	0.0135828	0.0394767	0.344072	0.731485	0.888742	FALSE	-0.0151919	0.0199228	-0.762537	0.446182	0.740827	FALSE
ENSG00000264575	rs11659380	LINC00526	-0.00287284	0.0261389	-0.109907	0.912484	0.967903	FALSE	-0.00587856	0.0122085	-0.481515	0.630175	0.847194	FALSE
ENSG00000152240	rs11659478	HAUS1	7.31104e-05	0.0185261	0.00394635	0.996859	0.99846	FALSE	0.0090502	0.00912451	0.991856	0.32183	0.641643	FALSE
ENSG00000239697	rs116600817	TNFSF12	0.0379475	0.0293537	1.29276	0.196492	0.475576	FALSE	0.0160608	0.0140753	1.14106	0.254325	0.570113	FALSE
ENSG00000206418	rs11662866	RAB12	0.0168938	0.022892	0.737977	0.46078	0.73122	FALSE	-0.00445485	0.0107094	-0.415976	0.677631	0.868352	FALSE
ENSG00000141759	rs11663720	TXNL4A	-0.0125451	0.0133393	-0.940462	0.34736	0.640228	FALSE	-0.0162347	0.00595385	-2.72675	0.0066724	0.0677137	FALSE
ENSG00000226742	rs11664298	HSBP1L1	-0.0257282	0.0524515	-0.490514	0.623807	0.833136	FALSE	0.0735283	0.0223798	3.28548	0.00106305	0.0189739	FALSE
ENSG00000130309	rs11665697	COLGALT1	-0.0236193	0.0241583	-0.977688	0.328748	0.62139	FALSE	-0.0123005	0.0110287	-1.11532	0.266135	0.58193	FALSE
ENSG00000180448	rs11665845	AC004151.1	0.0161439	0.0175541	0.919667	0.357901	0.649404	FALSE	0.0104526	0.00886334	1.1793	0.23869	0.553391	FALSE
ENSG00000105609	rs11666543	LILRB5	-0.0985565	0.0521689	-1.88918	0.0593608	0.234888	FALSE	-0.0242394	0.0287397	-0.843414	0.399515	0.703771	FALSE
ENSG00000170892	rs11666543	TSEN34	0.0273526	0.0166235	1.64542	0.100169	0.323794	FALSE	0.00804453	0.00871563	0.923	0.356291	0.669614	FALSE
ENSG00000204577	rs11666543	LILRB3	0.0724247	0.0223199	3.24485	0.0013074	0.0155466	FALSE	0.0109281	0.0118247	0.924172	0.35793	0.670789	FALSE
ENSG00000235081	rs11666543	AC245052.3	-0.0813724	0.0285325	-2.85192	0.00446073	0.0393031	FALSE	-0.0451644	0.0148787	-3.0355	0.00252461	0.0348461	FALSE
ENSG00000105122	rs11666779	RASAL3	0.0169406	0.0275181	0.615615	0.538453	0.781377	FALSE	-0.00320374	0.0136588	-0.234555	0.814837	0.928819	FALSE
ENSG00000160439	rs11666815	RDH13	0.0714035	0.0233706	3.05527	0.0023218	0.0240255	FALSE	0.00666963	0.0111517	0.598082	0.550216	0.808115	FALSE
ENSG00000090661	rs11666866	CERS4	0.0206099	0.044895	0.45907	0.646472	0.846311	FALSE	0.0100478	0.0217712	0.461516	0.645725	0.855175	FALSE
ENSG00000162616	rs1166698	DNAJB4	-0.00188558	0.0330074	-0.057126	0.954446	0.981713	FALSE	-0.0236701	0.016571	-1.42841	0.154347	0.448451	FALSE
ENSG00000196172	rs11667040	ZNF681	0.00167355	0.0240361	0.0696268	0.944558	0.978694	FALSE	-0.0108173	0.0121707	-0.888794	0.374243	0.68448	FALSE
ENSG00000269696	rs11667052	AC005498.3	-0.0345106	0.0156658	-2.20293	0.0282383	0.146142	FALSE	-0.00593426	0.00787199	-0.753845	0.451153	0.744376	FALSE
ENSG00000022556	rs11667105	NLRP2	0.022243	0.0528457	0.420905	0.673941	0.861448	FALSE	-0.057696	0.0226862	-2.54322	0.0113343	0.0979895	FALSE
ENSG00000022556	rs11667481	NLRP2	0.108134	0.0584844	1.84893	0.0650767	0.24836	FALSE	-0.0301731	0.0260315	-1.1591	0.246617	0.562143	FALSE
ENSG00000267265	rs11667481	AC011476.3	0.145216	0.0312429	4.64799	3.91123e-06	0.000124535	TRUE	0.0164599	0.0145358	1.13237	0.257684	0.573602	FALSE
ENSG00000174652	rs11668157	ZNF266	-0.00997137	0.0186307	-0.535213	0.592715	0.815739	FALSE	-0.0130897	0.00884399	-1.48007	0.139362	0.428906	FALSE
ENSG00000204604	rs11668258	ZNF468	-0.0233894	0.0287577	-0.813328	0.416124	0.698427	FALSE	-0.0176532	0.0140484	-1.2566	0.209215	0.521644	FALSE
ENSG00000090659	rs11668398	CD209	0.0139992	0.0217459	0.643761	0.519803	0.769392	FALSE	-0.00219888	0.010632	-0.206818	0.836154	0.938103	FALSE
ENSG00000142459	rs11668398	EVI5L	-0.0137743	0.0259115	-0.531591	0.595137	0.817537	FALSE	0.00220786	0.0126326	0.174775	0.861298	0.949861	FALSE
ENSG00000181029	rs11668398	TRAPPC5	0.0508555	0.0329511	1.54336	0.12306	0.364788	FALSE	0.0124766	0.0160841	0.775713	0.44144	0.738177	FALSE
ENSG00000160117	rs11669059	ANKLE1	0.0268549	0.0289163	0.92871	0.35472	0.646574	FALSE	-0.0030784	0.013869	-0.221963	0.824444	0.934022	FALSE
ENSG00000167645	rs11669230	YIF1B	0.021557	0.0224131	0.961806	0.337982	0.630387	FALSE	0.0278114	0.00961828	2.89151	0.0039765	0.0477661	FALSE
ENSG00000127507	rs11669337	ADGRE2	-0.053937	0.030942	-1.74316	0.0815944	0.284855	FALSE	-0.0365796	0.0142324	-2.57017	0.0103795	0.0921769	FALSE
ENSG00000131849	rs11669464	ZNF132	0.0655302	0.0283745	2.30947	0.0211794	0.121074	FALSE	0.0318058	0.0128538	2.47443	0.0135252	0.108731	FALSE
ENSG00000189068	rs11669716	VSTM1	0.083447	0.0497883	1.67603	0.0941809	0.311509	FALSE	-0.0209342	0.0232638	-0.89986	0.368422	0.678817	FALSE
ENSG00000105698	rs11669734	USF2	-0.000655831	0.0185984	-0.0352628	0.97188	0.989127	FALSE	-0.0121706	0.00876846	-1.388	0.167584	0.46864	FALSE
ENSG00000182141	rs11669790	ZNF708	0.112007	0.035949	3.11572	0.00189393	0.0207815	FALSE	0.060837	0.0170161	3.57526	0.0003691	0.00865039	TRUE
ENSG00000129925	rs116698525	PGAP6	-0.017704	0.0237148	-0.746535	0.455427	0.727012	FALSE	-0.00994187	0.0108376	-0.917352	0.359176	0.672088	FALSE
ENSG00000204851	rs11670534	PNMA8B	-0.0172351	0.0216478	-0.79616	0.426308	0.705558	FALSE	-0.0157906	0.0108816	-1.45113	0.147024	0.438699	FALSE
ENSG00000072071	rs11670662	ADGRL1	0.029959	0.0345778	0.866424	0.386464	0.672059	FALSE	0.021076	0.0161308	1.30657	0.191596	0.501802	FALSE
ENSG00000178093	rs11670882	TSSK6	-0.0174067	0.0331673	-0.524815	0.601005	0.820267	FALSE	-0.00301334	0.0153259	-0.196617	0.844131	0.942979	FALSE
ENSG00000160961	rs11670946	ZNF333	-0.0355906	0.024884	-1.43026	0.152941	0.412651	FALSE	-0.00381909	0.0123782	-0.308534	0.757706	0.907451	FALSE
ENSG00000182986	rs11671330	ZNF320	0.0152244	0.0303036	0.502397	0.615427	0.828747	FALSE	-0.0058478	0.0147617	-0.396147	0.692047	0.87475	FALSE
ENSG00000064666	rs11671395	CNN2	0.00630281	0.0190773	0.330383	0.741449	0.893559	FALSE	0.00796529	0.00934674	0.8522	0.397922	0.70301	FALSE
ENSG00000160111	rs11671770	CPAMD8	0.0835998	0.0552846	1.51217	0.132496	0.380376	FALSE	0.0281837	0.0271311	1.0388	0.29916	0.617319	FALSE
ENSG00000104972	rs11671837	LILRB1	-0.0278502	0.0437968	-0.635896	0.525515	0.772826	FALSE	-0.0219142	0.0194641	-1.12588	0.261047	0.577265	FALSE
ENSG00000105499	rs11671848	PLA2G4C	-0.0119815	0.0364928	-0.328324	0.742724	0.894175	FALSE	0.0144585	0.0179643	0.804846	0.421027	0.721032	FALSE
ENSG00000268204	rs11672067	AC008763.1	-0.00288376	0.0306982	-0.0939392	0.925189	0.972519	FALSE	0.0323868	0.0141229	2.29321	0.0220747	0.149986	FALSE
ENSG00000176293	rs11672379	ZNF135	0.0313195	0.0314045	0.997294	0.319592	0.613751	FALSE	0.00947764	0.0157931	0.600113	0.548597	0.807384	FALSE
ENSG00000213799	rs11672485	ZNF845	0.0428483	0.0215279	1.99036	0.0469729	0.203663	FALSE	0.0241305	0.0101448	2.3786	0.0177732	0.129691	FALSE
ENSG00000130669	rs11672886	PAK4	-0.0432987	0.0218728	-1.97956	0.0492006	0.209527	FALSE	-0.0144212	0.0106224	-1.35763	0.17525	0.479827	FALSE
ENSG00000284631	rs11676303	SCYGR4	-0.0800857	0.022812	-3.51069	0.000470024	0.00689812	TRUE	0.00542772	0.010974	0.494596	0.621464	0.84402	FALSE
ENSG00000222041	rs11676474	CYTOR	0.0117769	0.03056	0.385369	0.700151	0.873555	FALSE	0.00859324	0.0143103	0.600495	0.548864	0.80759	FALSE
ENSG00000119862	rs11677415	LGALSL	-0.0271508	0.0791609	-0.342982	0.731799	0.888927	FALSE	0.0208274	0.0358291	0.581298	0.561406	0.814807	FALSE
ENSG00000165138	rs1167767	ANKS6	-0.0302198	0.0219117	-1.37916	0.169101	0.437927	FALSE	-0.00941373	0.0110585	-0.85127	0.394965	0.701149	FALSE
ENSG00000277053	rs1167792	GTF2IP1	0.0210949	0.0268882	0.78454	0.432812	0.710966	FALSE	0.00528543	0.0124418	0.424811	0.671307	0.865848	FALSE
ENSG00000205583	rs1167800	STAG3L1	-0.0256558	0.0241913	-1.06054	0.289306	0.583156	FALSE	-0.00280046	0.0111671	-0.250779	0.801996	0.923805	FALSE
ENSG00000272391	rs1167818	POM121C	0.00884506	0.020944	0.422319	0.67281	0.86096	FALSE	0.00566088	0.00959407	0.590039	0.557066	0.812882	FALSE
ENSG00000263001	rs1167823	GTF2I	0.0293615	0.0301629	0.97343	0.331368	0.623704	FALSE	0.012538	0.0138383	0.906035	0.366608	0.677528	FALSE
ENSG00000127957	rs1167827	PMS2P3	0.00173206	0.0227368	0.0761788	0.939285	0.976858	FALSE	0.00384475	0.0103454	0.371638	0.711574	0.884671	FALSE
ENSG00000272391	rs1167827	POM121C	0.0108425	0.0178568	0.607191	0.543787	0.785612	FALSE	0.000424285	0.00830049	0.0511156	0.95924	0.984201	FALSE
ENSG00000236008	rs11679703	LINC01814	-0.0961971	0.0318004	-3.02503	0.0025847	0.026046	FALSE	-0.0643679	0.0149781	-4.29746	1.92818e-05	0.000846139	TRUE
ENSG00000116106	rs11680627	EPHA4	0.0063048	0.0378867	0.166412	0.867839	0.946865	FALSE	-0.01639	0.0172608	-0.949547	0.342538	0.659894	FALSE
ENSG00000227403	rs11684253	LINC01806	-0.0289582	0.0211964	-1.36618	0.172144	0.441569	FALSE	-0.0236231	0.009772	-2.41742	0.015917	0.121438	FALSE
ENSG00000130508	rs11684279	PXDN	-0.0588975	0.0249562	-2.36003	0.0186693	0.110395	FALSE	-0.0390248	0.0115829	-3.36918	0.000792299	0.0154217	FALSE
ENSG00000138449	rs11685197	SLC40A1	0.0103262	0.0274771	0.37581	0.707161	0.876864	FALSE	-0.00200928	0.0125809	-0.159708	0.873597	0.953055	FALSE
ENSG00000175084	rs11685408	DES	0.0056452	0.0279137	0.202238	0.839804	0.934729	FALSE	0.00328114	0.0136067	0.241141	0.809471	0.927176	FALSE
ENSG00000158411	rs11685756	MITD1	0.0378578	0.0219407	1.72546	0.0850336	0.291753	FALSE	0.012753	0.0103898	1.22745	0.220056	0.534943	FALSE
ENSG00000163803	rs11686143	PLB1	-0.0209886	0.0671944	-0.312356	0.754939	0.899609	FALSE	-0.0213611	0.0324015	-0.659263	0.509857	0.784576	FALSE
ENSG00000212694	rs1168671	LINC01089	-0.0322796	0.0274996	-1.17382	0.240751	0.532442	FALSE	-0.027812	0.0133738	-2.07959	0.037961	0.206595	FALSE
ENSG00000115107	rs11686746	STEAP3	0.0104561	0.0417783	0.250277	0.802404	0.919534	FALSE	-0.00858583	0.0196403	-0.437154	0.662563	0.862762	FALSE
ENSG00000239335	rs1168769	LLPH-DT	-0.0185458	0.0245442	-0.755605	0.450667	0.723924	FALSE	0.0171646	0.0116435	1.47417	0.142654	0.431614	FALSE
ENSG00000135905	rs11688439	DOCK10	-0.0168982	0.0223627	-0.755643	0.450089	0.723924	FALSE	-0.0190149	0.0103314	-1.8405	0.0661484	0.286325	FALSE
ENSG00000228486	rs11688548	C2orf92	-0.0437126	0.0245948	-1.77731	0.076457	0.273477	FALSE	0.0123237	0.0117228	1.05125	0.295283	0.613916	FALSE
ENSG00000186235	rs11689033	LINC02610	-0.00549527	0.0348122	-0.157855	0.874818	0.949955	FALSE	0.00796969	0.0162395	0.490759	0.624234	0.844747	FALSE
ENSG00000042445	rs11689412	RETSAT	-0.0305855	0.0191809	-1.59458	0.112334	0.345615	FALSE	-0.0165215	0.00828391	-1.99441	0.0486561	0.239813	FALSE
ENSG00000228857	rs11691664	AC104653.1	-0.0434424	0.0224013	-1.93928	0.0528116	0.218444	FALSE	-0.014693	0.011252	-1.30581	0.191927	0.502254	FALSE
ENSG00000144136	rs11692751	SLC20A1	0.0505522	0.0248674	2.03287	0.0431266	0.19285	FALSE	-0.00562862	0.011763	-0.478504	0.632537	0.84828	FALSE
ENSG00000157895	rs1169303	C12orf43	0.00829483	0.0173083	0.479239	0.631793	0.838615	FALSE	-0.0103861	0.00800465	-1.29751	0.194688	0.504581	FALSE
ENSG00000157895	rs1169307	C12orf43	-7.71319e-05	0.0177963	-0.00433416	0.996542	0.99846	FALSE	-0.0179949	0.00844513	-2.13081	0.0333523	0.19101	FALSE
ENSG00000138092	rs11693654	CENPO	0.139431	0.0243083	5.73592	1.35614e-08	8.96645e-07	TRUE	0.0455318	0.0108645	4.19089	3.071e-05	0.00121749	TRUE
ENSG00000271936	rs11693654	AC012073.1	0.0665518	0.0182581	3.64506	0.000290612	0.00458713	TRUE	0.0209362	0.00831349	2.51834	0.0128071	0.105491	FALSE
ENSG00000162972	rs11694236	MAIP1	0.187115	0.0297381	6.29211	6.37514e-10	5.43523e-08	TRUE	0.0718103	0.0149879	4.79122	1.9655e-06	0.000122613	TRUE
ENSG00000228486	rs11694296	C2orf92	0.00373258	0.0321857	0.11597	0.907716	0.966009	FALSE	0.0226336	0.0165534	1.36731	0.171808	0.474486	FALSE
ENSG00000236397	rs11694651	DDX11L2	-0.0294309	0.0489498	-0.601248	0.548757	0.789662	FALSE	-0.0190021	0.0219201	-0.86688	0.386389	0.694723	FALSE
ENSG00000279267	rs11694651	AL078621.3	-0.103263	0.031047	-3.32602	0.000922337	0.0117875	FALSE	-0.0309826	0.0148771	-2.08257	0.0376366	0.205563	FALSE
ENSG00000188542	rs11694894	DUSP28	-0.0216023	0.0276735	-0.780614	0.435385	0.712805	FALSE	0.00847602	0.0140111	0.604948	0.545659	0.806229	FALSE
ENSG00000136699	rs11695567	SMPD4	0.0874108	0.0175461	4.98177	8.07259e-07	3.15099e-05	TRUE	0.0281852	0.00858769	3.28204	0.00109654	0.0195169	FALSE
ENSG00000196562	rs11696591	SULF2	0.0884654	0.0706333	1.25246	0.211301	0.495361	FALSE	-0.038761	0.0345058	-1.12332	0.261493	0.577876	FALSE
ENSG00000088970	rs11696663	KIZ	0.0603521	0.0210148	2.87189	0.00417586	0.0374757	FALSE	0.0118019	0.010067	1.17233	0.242824	0.557994	FALSE
ENSG00000198026	rs11697323	ZNF335	-0.00533534	0.0154074	-0.346285	0.729143	0.887684	FALSE	-0.00171031	0.00718176	-0.238147	0.812436	0.928355	FALSE
ENSG00000188732	rs116981	FAM221A	0.0345275	0.0321423	1.07421	0.284162	0.578321	FALSE	0.0171244	0.0142001	1.20594	0.228403	0.543508	FALSE
ENSG00000241157	rs116983245	AC104763.1	-0.191193	0.0367726	-5.19933	2.94397e-07	1.34809e-05	TRUE	-0.00737084	0.0182764	-0.403299	0.686903	0.872273	FALSE
ENSG00000101004	rs11699872	NINL	-0.157762	0.0338287	-4.66355	3.68027e-06	0.000118638	TRUE	-0.0573176	0.0133665	-4.28816	2.02556e-05	0.000873806	TRUE
ENSG00000100994	rs11699953	PYGB	0.091491	0.0187356	4.88327	1.37527e-06	5.09205e-05	TRUE	0.0320916	0.00891974	3.59782	0.000343554	0.00820275	TRUE
ENSG00000160199	rs11700748	PKNOX1	0.0120817	0.0173591	0.695988	0.486515	0.747939	FALSE	0.00622059	0.00811222	0.766817	0.443398	0.739617	FALSE
ENSG00000160226	rs11702291	CFAP410	0.0268168	0.0255774	1.04846	0.29509	0.589135	FALSE	0.0390187	0.0125267	3.11485	0.00191158	0.0285861	FALSE
ENSG00000160233	rs11702291	LRRC3	0.0239188	0.0332749	0.718825	0.472545	0.738597	FALSE	0.0356576	0.01641	2.17292	0.0300718	0.180687	FALSE
ENSG00000184441	rs11702291	AP001062.1	0.0455149	0.0284253	1.60121	0.109965	0.340753	FALSE	0.021513	0.0139483	1.54233	0.123317	0.403325	FALSE
ENSG00000198832	rs11703403	SELENOM	0.00316727	0.0269541	0.117506	0.906471	0.965664	FALSE	0.0040886	0.0129675	0.315295	0.753014	0.905482	FALSE
ENSG00000100304	rs11703432	TTLL12	0.0386755	0.0282721	1.36797	0.172371	0.441979	FALSE	0.0167424	0.0140176	1.19439	0.23362	0.54906	FALSE
ENSG00000169184	rs11704207	MN1	0.0727644	0.0268729	2.70772	0.00690584	0.0546197	FALSE	0.00999787	0.0133951	0.746381	0.455731	0.748523	FALSE
ENSG00000231177	rs11707074	LINC00852	0.00463736	0.0266942	0.173722	0.862098	0.944772	FALSE	0.00244685	0.0130288	0.187802	0.851284	0.945925	FALSE
ENSG00000187091	rs11707277	PLCD1	0.0630334	0.0380489	1.65664	0.098287	0.320004	FALSE	0.0271808	0.0196217	1.38524	0.166501	0.467437	FALSE
ENSG00000178773	rs117078447	CPNE7	0.0298023	0.0282721	1.05412	0.291997	0.58621	FALSE	-0.00387858	0.012804	-0.30292	0.762089	0.90899	FALSE
ENSG00000181555	rs11708451	SETD2	-0.0245889	0.0126934	-1.93715	0.0531663	0.219323	FALSE	0.00437694	0.00595924	0.73448	0.462912	0.754664	FALSE
ENSG00000163577	rs11711206	EIF5A2	0.0122771	0.0417701	0.29392	0.769039	0.9064	FALSE	-0.0109568	0.0184729	-0.593129	0.553523	0.810602	FALSE
ENSG00000070476	rs11711483	ZXDC	0.0276784	0.0161319	1.71575	0.0867263	0.295216	FALSE	0.00903519	0.00773545	1.16802	0.243665	0.558819	FALSE
ENSG00000078070	rs11711666	MCCC1	0.0273265	0.0231913	1.17831	0.239097	0.530377	FALSE	-0.00349574	0.011079	-0.315529	0.753143	0.905482	FALSE
ENSG00000249846	rs11712662	LINC02021	0.0438195	0.0147947	2.96184	0.00317954	0.0302301	FALSE	0.0229134	0.00687848	3.33117	0.000958154	0.0176717	FALSE
ENSG00000163686	rs11713310	ABHD6	0.0182889	0.0261126	0.700387	0.48485	0.746511	FALSE	0.0185972	0.0124796	1.49021	0.138449	0.427438	FALSE
ENSG00000229453	rs11713476	SPINK8	0.0229729	0.0352303	0.652077	0.516943	0.767625	FALSE	-0.00347002	0.0160765	-0.215843	0.830303	0.936779	FALSE
ENSG00000176597	rs11714270	B3GNT5	0.0288706	0.0458752	0.629329	0.529483	0.775541	FALSE	0.025718	0.0235118	1.09384	0.274296	0.591204	FALSE
ENSG00000114841	rs11714313	DNAH1	0.0205337	0.0277245	0.740634	0.459002	0.729394	FALSE	-0.0126187	0.0130679	-0.965625	0.334387	0.652916	FALSE
ENSG00000108091	rs1171815	CCDC6	-0.0452811	0.02315	-1.95599	0.0507632	0.213235	FALSE	0.00443853	0.0114129	0.388905	0.697361	0.877198	FALSE
ENSG00000180767	rs11718493	CHST13	-0.182077	0.0552121	-3.29778	0.00101357	0.012703	FALSE	-0.0969046	0.0270928	-3.57676	0.000390867	0.00904396	TRUE
ENSG00000168297	rs11719450	PXK	0.0130115	0.0179068	0.726624	0.468209	0.735665	FALSE	0.00925341	0.00857823	1.07871	0.280933	0.598408	FALSE
ENSG00000114455	rs11720065	HHLA2	0.0129101	0.0159144	0.811223	0.417723	0.69984	FALSE	0.00902078	0.00767407	1.17549	0.240465	0.555281	FALSE
ENSG00000165410	rs117211470	CFL2	-0.0397917	0.0318344	-1.24996	0.212323	0.496525	FALSE	-0.025792	0.0162745	-1.58481	0.113291	0.383646	FALSE
ENSG00000182580	rs11721174	EPHB3	0.0765538	0.0443183	1.72736	0.0845481	0.290703	FALSE	-0.0163475	0.0203075	-0.804999	0.422136	0.722056	FALSE
ENSG00000138741	rs11722119	TRPC3	0.0306993	0.0120929	2.53864	0.0112894	0.0778408	FALSE	0.0130858	0.00579981	2.25624	0.0243012	0.159247	FALSE
ENSG00000138750	rs11723400	NUP54	0.0019095	0.0155976	0.122423	0.902565	0.963969	FALSE	0.00103075	0.0075687	0.136185	0.891875	0.958129	FALSE
ENSG00000135605	rs11724334	TEC	0.181443	0.0394892	4.59475	5.09203e-06	0.000154064	TRUE	0.0386011	0.0187289	2.06104	0.0397762	0.212689	FALSE
ENSG00000109794	rs11724410	FAM149A	0.0347987	0.0207775	1.67483	0.0948779	0.312617	FALSE	-0.00269734	0.0102094	-0.264202	0.791843	0.919853	FALSE
ENSG00000250950	rs11724758	AC093752.2	-0.0508896	0.0184171	-2.76316	0.00583759	0.0483382	FALSE	-0.0212551	0.00853416	-2.49059	0.0130857	0.106753	FALSE
ENSG00000127415	rs11724804	IDUA	0.00340072	0.0207532	0.163865	0.869884	0.947398	FALSE	-0.0174494	0.00985432	-1.77073	0.0769472	0.311738	FALSE
ENSG00000261490	rs11726271	AC005674.2	0.0183406	0.0243408	0.753492	0.451454	0.724417	FALSE	-0.00893333	0.0108035	-0.826891	0.40863	0.711442	FALSE
ENSG00000068878	rs117296869	PSME4	-0.0426175	0.022424	-1.90053	0.0577465	0.231111	FALSE	-0.0192338	0.0111523	-1.72465	0.0852115	0.33061	FALSE
ENSG00000138792	rs11731078	ENPEP	0.0339217	0.0193137	1.75635	0.0794014	0.280467	FALSE	0.0207944	0.00870322	2.38927	0.0171789	0.126899	FALSE
ENSG00000013288	rs11731327	MAN2B2	0.0417971	0.0182521	2.28999	0.0223411	0.125278	FALSE	0.0104988	0.00813968	1.28983	0.198052	0.50734	FALSE
ENSG00000123737	rs11731570	EXOSC9	0.0532197	0.0197444	2.69544	0.00735457	0.0571048	FALSE	9.63993e-07	0.00893612	0.000107876	0.999914	0.999991	FALSE
ENSG00000272602	rs11732336	ZNF595	0.0591779	0.0473527	1.24973	0.215805	0.50128	FALSE	-0.0148096	0.0249292	-0.594066	0.552564	0.810041	FALSE
ENSG00000185619	rs11735280	PCGF3	-0.117533	0.0209872	-5.60021	2.99018e-08	1.79397e-06	TRUE	-0.0473401	0.0100291	-4.72027	2.8362e-06	0.000165567	TRUE
ENSG00000188820	rs117361304	CALHM6	0.0232777	0.0811661	0.286791	0.774559	0.908618	FALSE	-0.0310504	0.0380399	-0.816259	0.414572	0.715583	FALSE
ENSG00000140391	rs11737	TSPAN3	0.0226635	0.0270628	0.837439	0.403127	0.686477	FALSE	0.00629818	0.0133324	0.472395	0.638082	0.850857	FALSE
ENSG00000286256	rs11737682	AC084871.4	0.0548912	0.0294163	1.86601	0.0623356	0.241931	FALSE	0.00452107	0.013585	0.332798	0.73945	0.900754	FALSE
ENSG00000113360	rs11739598	DROSHA	-0.00972799	0.0220569	-0.44104	0.659312	0.853288	FALSE	0.00920917	0.0103704	0.888021	0.37513	0.685107	FALSE
ENSG00000197083	rs11739677	ZNF300P1	-0.0791457	0.0215393	-3.67448	0.000261307	0.00420456	TRUE	-0.0206986	0.0109969	-1.88222	0.0601088	0.269537	FALSE
ENSG00000171368	rs11740553	TPPP	0.0619127	0.0510688	1.21234	0.22561	0.512566	FALSE	0.0119983	0.0218913	0.548087	0.585304	0.827031	FALSE
ENSG00000031003	rs11741240	FAM13B	0.0196494	0.0167333	1.17427	0.240514	0.532152	FALSE	-0.00424833	0.00800532	-0.530689	0.595961	0.83128	FALSE
ENSG00000169220	rs11741640	RGS14	-0.00873571	0.0147221	-0.593375	0.55318	0.792613	FALSE	0.00999798	0.00736848	1.35686	0.175112	0.479552	FALSE
ENSG00000164620	rs11741808	RELL2	0.026661	0.029109	0.915905	0.36028	0.651712	FALSE	0.0143759	0.0138217	1.0401	0.301182	0.619305	FALSE
ENSG00000132842	rs11742673	AP3B1	0.013473	0.0148165	0.909323	0.365652	0.65639	FALSE	-0.00442694	0.00690674	-0.640959	0.522329	0.793186	FALSE
ENSG00000120705	rs11745933	ETF1	-0.0267424	0.0141112	-1.89511	0.0602418	0.237287	FALSE	-0.0012285	0.00697909	-0.176026	0.861106	0.949861	FALSE
ENSG00000253519	rs11746167	AC106801.1	0.00286341	0.0232216	0.123308	0.901928	0.963807	FALSE	0.0128483	0.0111379	1.15356	0.249073	0.564607	FALSE
ENSG00000162704	rs1174657	ARPC5	0.0160233	0.0131558	1.21797	0.223578	0.510366	FALSE	0.0129173	0.00626167	2.06291	0.0394248	0.211518	FALSE
ENSG00000287367	rs11749269	AC016583.2	-0.00787404	0.0244848	-0.321589	0.747988	0.895804	FALSE	0.0176042	0.0122426	1.43795	0.150888	0.444202	FALSE
ENSG00000275066	rs117494398	SYNRG	0.00817732	0.0157513	0.519151	0.603847	0.821658	FALSE	0.0170224	0.00753501	2.25911	0.0243533	0.159419	FALSE
ENSG00000271788	rs11750239	AC008875.1	0.0103775	0.0140239	0.739987	0.459569	0.730026	FALSE	-0.000461646	0.00635692	-0.072621	0.942115	0.978483	FALSE
ENSG00000213830	rs11750525	CFL1P5	0.0810395	0.0185894	4.35945	1.48663e-05	0.00039478	TRUE	0.0111824	0.00905746	1.2346	0.218118	0.532165	FALSE
ENSG00000214975	rs11751072	PPIAP29	-0.0117372	0.0426493	-0.275203	0.783357	0.912497	FALSE	-0.0177674	0.0200099	-0.88793	0.375303	0.685107	FALSE
ENSG00000217083	rs11751072	MTCO2P33	-0.00827132	0.0243516	-0.339662	0.735897	0.890345	FALSE	-0.0213349	0.0113861	-1.87376	0.0619575	0.274824	FALSE
ENSG00000252498	rs11751588	RNU6-1016P	0.00378864	0.0192179	0.197141	0.843739	0.936686	FALSE	-0.005117	0.00930492	-0.549924	0.582434	0.826311	FALSE
ENSG00000112406	rs11754546	HECA	0.00478631	0.0132607	0.360939	0.718156	0.881806	FALSE	0.00355925	0.00622585	0.571689	0.567717	0.817929	FALSE
ENSG00000235169	rs1175549	SMIM1	-0.078464	0.0575126	-1.36429	0.173071	0.443158	FALSE	-0.0871143	0.0272303	-3.19917	0.00142702	0.0232504	FALSE
ENSG00000124780	rs11756070	KCNK17	0.0618277	0.0133587	4.62826	4.33658e-06	0.000134767	TRUE	0.0265307	0.00621816	4.26664	2.22532e-05	0.000947136	TRUE
ENSG00000156639	rs11757086	ZFAND3	0.00544124	0.0212807	0.255689	0.798196	0.918647	FALSE	0.00234596	0.0086186	0.272197	0.78565	0.917564	FALSE
ENSG00000285888	rs11757521	Z85996.2	0.109725	0.028333	3.87269	0.000121624	0.00228755	TRUE	0.0442943	0.0136753	3.239	0.0012485	0.0213962	FALSE
ENSG00000273344	rs11761246	PAXIP1-AS1	-0.0292598	0.0245206	-1.19327	0.232976	0.52271	FALSE	-0.00712823	0.0106863	-0.667046	0.505433	0.782101	FALSE
ENSG00000235314	rs11761589	LINC00957	0.0104257	0.0270988	0.38473	0.700692	0.873555	FALSE	-0.000923028	0.0128948	-0.0715816	0.942986	0.978783	FALSE
ENSG00000078487	rs11761624	ZCWPW1	-0.0520999	0.0281809	-1.84877	0.0647844	0.247652	FALSE	-0.0111113	0.0126411	-0.878979	0.379529	0.689548	FALSE
ENSG00000167264	rs117620519	DUS2	0.0988171	0.0565173	1.74844	0.080727	0.283354	FALSE	0.0124031	0.0286948	0.43224	0.666284	0.86464	FALSE
ENSG00000049656	rs117622	CLPTM1L	0.0136579	0.0116206	1.17531	0.24694	0.539644	FALSE	-0.00369679	0.00531874	-0.695051	0.487569	0.771667	FALSE
ENSG00000229180	rs11763224	AC006001.3	-0.0176915	0.0175597	-1.00751	0.314688	0.609105	FALSE	-0.00426309	0.00821286	-0.519075	0.603817	0.835145	FALSE
ENSG00000089902	rs117633203	RCOR1	0.0169251	0.0214053	0.790698	0.43238	0.7105	FALSE	0.0210342	0.0103439	2.0335	0.0449133	0.228993	FALSE
ENSG00000146576	rs11763814	C7orf26	-0.0728327	0.0188692	-3.85988	0.000122864	0.00230754	TRUE	-0.00531336	0.00911459	-0.582951	0.559974	0.814262	FALSE
ENSG00000106330	rs11764045	MOSPD3	-0.231214	0.0306246	-7.54995	1.53474e-13	2.58296e-11	TRUE	-0.0757525	0.0142743	-5.30691	1.53861e-07	1.40866e-05	TRUE
ENSG00000261305	rs11765692	AC005586.2	-0.00155799	0.0160811	-0.0968832	0.922864	0.972519	FALSE	0.0116861	0.00771702	1.51433	0.130215	0.414692	FALSE
ENSG00000122512	rs11766390	PMS2	0.0204672	0.0267518	0.765078	0.44447	0.720186	FALSE	0.0164267	0.0134118	1.22479	0.221089	0.536527	FALSE
ENSG00000133619	rs11766910	KRBA1	-0.0317265	0.0254861	-1.24486	0.21385	0.498343	FALSE	0.00370827	0.0119974	0.30909	0.757691	0.907451	FALSE
ENSG00000229153	rs11767557	EPHA1-AS1	0.132947	0.0495381	2.68373	0.0074108	0.0573666	FALSE	0.0500815	0.0230395	2.17372	0.0309363	0.183712	FALSE
ENSG00000122678	rs11768442	POLM	0.0111771	0.0217969	0.512785	0.60836	0.824918	FALSE	0.00969853	0.0102408	0.947047	0.34418	0.660827	FALSE
ENSG00000133627	rs11768896	ACTR3B	0.0605252	0.0214794	2.81782	0.00510403	0.0435152	FALSE	0.0196216	0.00979363	2.00351	0.046084	0.232447	FALSE
ENSG00000188707	rs11769348	ZBED6CL	0.0155427	0.0323085	0.481072	0.630533	0.837749	FALSE	-0.00906278	0.0157425	-0.575689	0.565669	0.816391	FALSE
ENSG00000211695	rs11769443	TRGV9	-0.0279046	0.0278071	-1.00351	0.315815	0.610478	FALSE	-0.0118579	0.0128967	-0.919453	0.359774	0.672317	FALSE
ENSG00000006459	rs11769879	KDM7A	-0.0179909	0.0150788	-1.19312	0.233482	0.523204	FALSE	0.00418666	0.00740443	0.565427	0.571822	0.820983	FALSE
ENSG00000260231	rs11769879	KDM7A-DT	-0.0221246	0.0264575	-0.836233	0.403144	0.686477	FALSE	0.018266	0.013028	1.40206	0.161159	0.459023	FALSE
ENSG00000185899	rs11771145	TAS2R60	0.0152124	0.014397	1.05664	0.290876	0.584503	FALSE	0.0174557	0.00650196	2.68468	0.00739185	0.0724162	FALSE
ENSG00000229153	rs11771145	EPHA1-AS1	0.250132	0.0406021	6.16057	1.14679e-09	9.34671e-08	TRUE	0.0991237	0.0181092	5.47368	1.1549e-07	1.13056e-05	TRUE
ENSG00000214106	rs11771393	PAXIP1-AS2	-0.00645572	0.0209798	-0.307711	0.758567	0.90095	FALSE	-0.00845983	0.0101333	-0.834854	0.404176	0.707989	FALSE
ENSG00000273183	rs11771552	AC093726.2	-0.00882159	0.0248839	-0.35451	0.722967	0.884418	FALSE	0.00954322	0.0118042	0.808461	0.418919	0.719746	FALSE
ENSG00000188185	rs11773617	LINC00265	-0.00923024	0.0290839	-0.317366	0.750974	0.897526	FALSE	-0.00551507	0.0143423	-0.384532	0.700896	0.879108	FALSE
ENSG00000228451	rs11774142	SDAD1P1	0.0422513	0.0379237	1.11411	0.26542	0.559341	FALSE	0.00446917	0.0190885	0.234129	0.814888	0.928819	FALSE
ENSG00000287201	rs11774659	AC009682.1	-0.0587944	0.0359028	-1.6376	0.10195	0.32762	FALSE	-0.0314324	0.0168859	-1.86146	0.0629661	0.277557	FALSE
ENSG00000184545	rs117754100	DUSP8	0.0962461	0.0713513	1.34891	0.180558	0.454386	FALSE	0.0224156	0.0367453	0.610026	0.544693	0.805812	FALSE
ENSG00000207067	rs11775531	SNORA72	-0.00237716	0.0189138	-0.125684	0.899983	0.96297	FALSE	0.00976364	0.00892412	1.09407	0.2741	0.591119	FALSE
ENSG00000169499	rs11776027	PLEKHA2	0.0293296	0.0194344	1.50916	0.131589	0.378274	FALSE	-0.00556969	0.0101551	-0.548462	0.586931	0.827442	FALSE
ENSG00000272256	rs11777119	AC044849.1	0.0173816	0.0418661	0.415173	0.678117	0.863519	FALSE	0.00867363	0.0201854	0.429698	0.669447	0.865703	FALSE
ENSG00000154316	rs11777746	TDH	0.0212533	0.0135722	1.56595	0.118067	0.356319	FALSE	0.00203471	0.00627124	0.324451	0.745605	0.902985	FALSE
ENSG00000183638	rs11778341	RP1L1	0.145092	0.0549336	2.64122	0.00853799	0.063919	FALSE	0.0479473	0.0279258	1.71695	0.0866432	0.333419	FALSE
ENSG00000104626	rs11778747	ERI1	0.0945947	0.0293285	3.22535	0.00132415	0.0156853	FALSE	0.0423357	0.0138563	3.05535	0.00233848	0.0331029	FALSE
ENSG00000197265	rs11779171	GTF2E2	0.0204815	0.0156698	1.30707	0.191535	0.469563	FALSE	-4.83632e-05	0.00756071	-0.00639666	0.994896	0.998821	FALSE
ENSG00000175324	rs11779210	LSM1	0.00411579	0.0152216	0.270392	0.786883	0.914631	FALSE	0.0165261	0.0072355	2.28402	0.022589	0.152422	FALSE
ENSG00000254248	rs11781447	AC068189.1	0.0677508	0.0264204	2.56434	0.0104904	0.0737186	FALSE	0.0400592	0.0128736	3.11173	0.00191872	0.0286255	FALSE
ENSG00000178685	rs11781667	PARP10	-0.0242641	0.0224656	-1.08005	0.283726	0.578321	FALSE	-0.0259519	0.0106193	-2.44384	0.0155406	0.119499	FALSE
ENSG00000214530	rs117819392	STARD10	0.00455691	0.0457282	0.099652	0.920621	0.971367	FALSE	-0.0160112	0.0238211	-0.672142	0.501597	0.7795	FALSE
ENSG00000253716	rs11782193	MINCR	-0.0169473	0.0210042	-0.806853	0.419877	0.700913	FALSE	-0.00170933	0.0108631	-0.157352	0.875151	0.953607	FALSE
ENSG00000197774	rs1178435	EME2	0.0330996	0.0257541	1.28522	0.198969	0.478907	FALSE	0.0214481	0.0118634	1.80793	0.0727306	0.300998	FALSE
ENSG00000120889	rs11784599	TNFRSF10B	0.000931421	0.0304601	0.0305784	0.975688	0.990525	FALSE	0.0138615	0.0143374	0.966804	0.335521	0.653757	FALSE
ENSG00000253616	rs11784599	AC107959.3	0.022868	0.0448231	0.510184	0.615453	0.828747	FALSE	-0.0326313	0.0211619	-1.54199	0.124183	0.404597	FALSE
ENSG00000284948	rs11784599	AC107959.4	-0.034479	0.0485131	-0.710716	0.477753	0.742395	FALSE	0.0175442	0.023019	0.762162	0.450064	0.743254	FALSE
ENSG00000178896	rs11785060	EXOSC4	-0.0606822	0.031778	-1.90957	0.0564662	0.227514	FALSE	-0.00475172	0.0150815	-0.315069	0.752823	0.905482	FALSE
ENSG00000179526	rs11785060	SHARPIN	-0.0054719	0.0140102	-0.390565	0.697472	0.872867	FALSE	-0.000663106	0.00656681	-0.100978	0.919581	0.970203	FALSE
ENSG00000261150	rs11785060	EPPK1	-0.0983224	0.0469519	-2.09411	0.0365922	0.172373	FALSE	-0.00979523	0.0220588	-0.44405	0.657407	0.860982	FALSE
ENSG00000127663	rs117864137	KDM4B	0.00727662	0.0167916	0.433348	0.664874	0.856983	FALSE	0.0044264	0.00848611	0.521605	0.60206	0.833812	FALSE
ENSG00000104626	rs11786428	ERI1	0.051317	0.0313495	1.63693	0.10254	0.32901	FALSE	0.00569847	0.0150868	0.377713	0.705677	0.882258	FALSE
ENSG00000178719	rs11787335	GRINA	-0.0107496	0.026061	-0.412478	0.680571	0.864913	FALSE	-0.00163706	0.0124572	-0.131416	0.896045	0.960473	FALSE
ENSG00000197858	rs11787335	GPAA1	-0.0322966	0.0177496	-1.81957	0.0698424	0.258665	FALSE	-0.0015336	0.0083424	-0.183832	0.854418	0.947153	FALSE
ENSG00000198785	rs11788456	GRIN3A	-0.0179207	0.0258741	-0.692614	0.488635	0.74935	FALSE	-0.008898	0.0124926	-0.71226	0.476373	0.762172	FALSE
ENSG00000136869	rs11789302	TLR4	-0.0506031	0.0239671	-2.11136	0.0352236	0.167879	FALSE	-0.00188133	0.0110525	-0.170218	0.864841	0.950757	FALSE
ENSG00000284977	rs11789302	AL160272.1	-0.046961	0.0389042	-1.20709	0.227955	0.515815	FALSE	0.00130032	0.0179923	0.0722706	0.942412	0.978552	FALSE
ENSG00000147852	rs11790563	VLDLR	0.0111766	0.0671458	0.166453	0.868089	0.946865	FALSE	0.0658925	0.0324638	2.02972	0.0426756	0.222032	FALSE
ENSG00000119411	rs11791027	BSPRY	0.0305324	0.030003	1.01765	0.310285	0.604816	FALSE	0.00710109	0.0130356	0.544746	0.585987	0.827288	FALSE
ENSG00000130956	rs11792848	HABP4	-0.0715131	0.0334771	-2.13618	0.0329677	0.160854	FALSE	0.0185588	0.0161135	1.15175	0.251677	0.567272	FALSE
ENSG00000136819	rs11793162	C9orf78	-0.0218081	0.0308305	-0.707354	0.479424	0.743165	FALSE	0.00996759	0.0155102	0.642648	0.520685	0.791455	FALSE
ENSG00000119328	rs11793287	ABITRAM	0.0336665	0.0206328	1.6317	0.103048	0.32935	FALSE	-0.00309699	0.0103547	-0.299089	0.765319	0.909823	FALSE
ENSG00000136856	rs11794990	SLC2A8	-0.0181071	0.0329993	-0.548712	0.583309	0.810627	FALSE	0.0118779	0.0157026	0.756431	0.449532	0.743014	FALSE
ENSG00000127946	rs1179623	HIP1	0.231581	0.0337125	6.86929	1.35076e-11	1.56291e-09	TRUE	0.000442861	0.0176783	0.0250511	0.980024	0.992897	FALSE
ENSG00000279996	rs1179625	AC004491.1	0.00700578	0.0244456	0.286587	0.774517	0.908618	FALSE	-0.0244216	0.0122805	-1.98865	0.0471485	0.235299	FALSE
ENSG00000204839	rs117974186	MROH6	0.0436314	0.0474721	0.919096	0.35834	0.649564	FALSE	0.021079	0.0232425	0.906915	0.36488	0.676397	FALSE
ENSG00000259943	rs11800679	AL050341.2	0.0216518	0.0359924	0.601565	0.547536	0.788742	FALSE	-0.0201936	0.0165478	-1.22032	0.223241	0.539082	FALSE
ENSG00000143595	rs11802893	AQP10	0.0333309	0.0878546	0.379387	0.704493	0.875818	FALSE	-0.00226971	0.0421738	-0.053818	0.957097	0.983468	FALSE
ENSG00000197323	rs11803022	TRIM33	0.0181241	0.0225091	0.805191	0.42083	0.700996	FALSE	-0.00272438	0.0114139	-0.238689	0.811365	0.927711	FALSE
ENSG00000243970	rs1180349	PPIEL	-0.0219135	0.0393437	-0.556977	0.577794	0.807176	FALSE	-0.00690712	0.0187697	-0.367993	0.712917	0.885395	FALSE
ENSG00000237489	rs1180610	C10orf143	-0.00351039	0.0221028	-0.158821	0.873892	0.949427	FALSE	0.00706527	0.0100169	0.705332	0.480671	0.765393	FALSE
ENSG00000171603	rs11806520	CLSTN1	0.105737	0.0333395	3.17153	0.00156792	0.0177757	FALSE	0.0326816	0.0177853	1.83756	0.0664149	0.286799	FALSE
ENSG00000143147	rs11809243	GPR161	0.0324288	0.0198803	1.6312	0.103303	0.329405	FALSE	0.0122236	0.0100589	1.2152	0.22577	0.541395	FALSE
ENSG00000162396	rs1180963	PARS2	0.0259839	0.0206988	1.25533	0.209598	0.492775	FALSE	0.0166403	0.010248	1.62377	0.105987	0.368773	FALSE
ENSG00000142937	rs11809931	RPS8	0.000465598	0.0203998	0.0228236	0.981819	0.993293	FALSE	0.00358566	0.00978715	0.366364	0.714116	0.886014	FALSE
ENSG00000225217	rs11810143	HSPA7	-0.0688436	0.0836416	-0.823079	0.416111	0.698427	FALSE	-0.023902	0.0437835	-0.545915	0.587102	0.827442	FALSE
ENSG00000244682	rs11810143	FCGR2C	-0.0598033	0.078616	-0.760701	0.449249	0.723664	FALSE	-0.0195287	0.0411827	-0.474198	0.635449	0.850425	FALSE
ENSG00000266472	rs11811885	MRPS21	-0.0167287	0.0137049	-1.22064	0.222635	0.509347	FALSE	-0.00889465	0.00622607	-1.42861	0.154193	0.448451	FALSE
ENSG00000214562	rs11816262	NUTM2D	0.0397015	0.0456716	0.869281	0.384863	0.671135	FALSE	0.0837076	0.0226101	3.70222	0.000227888	0.00597959	TRUE
ENSG00000120053	rs11817777	GOT1	0.044042	0.035484	1.24118	0.214863	0.500253	FALSE	0.021261	0.0199502	1.0657	0.287181	0.605277	FALSE
ENSG00000152219	rs11826681	ARL14EP	-0.0623652	0.0188897	-3.30154	0.00102887	0.012845	FALSE	-0.0141224	0.00917383	-1.53943	0.125696	0.406817	FALSE
ENSG00000170145	rs11828343	SIK2	0.080439	0.0224348	3.58547	0.000356361	0.00545228	TRUE	0.0347904	0.0107491	3.23659	0.00128053	0.0217281	FALSE
ENSG00000254454	rs11828383	RCC2P6	-0.0465193	0.0239646	-1.94117	0.0525884	0.217869	FALSE	-0.00021956	0.0122681	-0.0178968	0.985722	0.994919	FALSE
ENSG00000139197	rs11829461	PEX5	-0.0633949	0.0247375	-2.5627	0.0106688	0.0746575	FALSE	-0.0128144	0.0118479	-1.08158	0.280963	0.598408	FALSE
ENSG00000085231	rs1183278	AK6	-0.116338	0.0188615	-6.16801	1.07834e-09	8.95787e-08	TRUE	-0.0294552	0.00916314	-3.21453	0.00135672	0.022452	FALSE
ENSG00000165714	rs11834080	BORCS5	-0.0285446	0.0221756	-1.28721	0.199065	0.478962	FALSE	-0.0107043	0.0113558	-0.942635	0.346434	0.663065	FALSE
ENSG00000257764	rs11836745	AC020656.1	-0.0413956	0.0756187	-0.547426	0.585033	0.811806	FALSE	0.0328523	0.0333638	0.984669	0.325099	0.644799	FALSE
ENSG00000183735	rs11837890	TBK1	-0.00436138	0.0208989	-0.20869	0.834774	0.932572	FALSE	-0.0159003	0.0106389	-1.49454	0.136387	0.423952	FALSE
ENSG00000110880	rs11838115	CORO1C	-0.00115442	0.0260859	-0.0442544	0.964721	0.986259	FALSE	-0.00364294	0.0130923	-0.278251	0.780934	0.916129	FALSE
ENSG00000283384	rs11842397	AL138694.1	0.0085212	0.0401577	0.212194	0.831983	0.931025	FALSE	0.0017659	0.0184469	0.0957289	0.923823	0.971296	FALSE
ENSG00000100744	rs11846693	GSKIP	0.0235884	0.0145072	1.62598	0.105826	0.3339	FALSE	-0.000432751	0.00707169	-0.0611948	0.951264	0.981338	FALSE
ENSG00000006432	rs11847373	MAP3K9	-0.0145723	0.0297327	-0.490108	0.624688	0.833539	FALSE	-0.0120842	0.0123954	-0.9749	0.330135	0.64915	FALSE
ENSG00000165389	rs11850573	SPTSSA	0.136401	0.0415028	3.28655	0.00105521	0.0131233	FALSE	0.0601242	0.0203243	2.95824	0.0032002	0.0411371	FALSE
ENSG00000259005	rs11851117	AC005479.1	-0.0117524	0.0105754	-1.1113	0.266623	0.560178	FALSE	0.00329317	0.00485408	0.678433	0.497559	0.777115	FALSE
ENSG00000138623	rs11852760	SEMA7A	-0.127312	0.054064	-2.35484	0.0188929	0.111187	FALSE	-0.0431727	0.0257976	-1.67352	0.0948099	0.35115	FALSE
ENSG00000182405	rs11853879	PGBD4	0.205956	0.0335623	6.13652	1.40679e-09	1.12534e-07	TRUE	0.0770929	0.0158313	4.86965	1.38915e-06	8.97376e-05	TRUE
ENSG00000140379	rs11854390	BCL2A1	0.044672	0.0316014	1.41361	0.158206	0.42048	FALSE	0.016968	0.0146568	1.15769	0.247708	0.563696	FALSE
ENSG00000260128	rs11854807	ULK4P2	-0.00469015	0.0201573	-0.232678	0.816291	0.925461	FALSE	-0.00450278	0.00933843	-0.482178	0.631967	0.848175	FALSE
ENSG00000205502	rs11856149	C2CD4B	0.0646829	0.0500374	1.29269	0.196468	0.475576	FALSE	0.0128002	0.0242083	0.528753	0.597016	0.83162	FALSE
ENSG00000258831	rs11857241	AC103996.2	-0.12162	0.044939	-2.70633	0.00693305	0.0547504	FALSE	-0.0161511	0.0222779	-0.724986	0.468771	0.757991	FALSE
ENSG00000187446	rs11857726	CHP1	0.0156132	0.016005	0.975523	0.329443	0.621829	FALSE	0.000455025	0.00762426	0.0596812	0.952418	0.981812	FALSE
ENSG00000104129	rs11858010	DNAJC17	-0.011226	0.0158802	-0.706914	0.479701	0.743412	FALSE	0.00521112	0.00780334	0.667806	0.504318	0.781708	FALSE
ENSG00000166971	rs11859538	AKTIP	-0.0958067	0.01789	-5.35533	1.14111e-07	5.99087e-06	TRUE	-0.0188468	0.00874946	-2.15405	0.0315628	0.185614	FALSE
ENSG00000153066	rs11861532	TXNDC11	-0.0199186	0.016385	-1.21566	0.227215	0.514949	FALSE	-0.00315139	0.00714386	-0.441132	0.660334	0.861809	FALSE
ENSG00000205730	rs11862815	ITPRIPL2	-0.0281514	0.0338183	-0.832431	0.405772	0.688825	FALSE	-0.0152158	0.0157543	-0.965818	0.33463	0.652916	FALSE
ENSG00000095906	rs11863172	NUBP2	-0.0173088	0.0171714	-1.008	0.315019	0.609393	FALSE	-0.0068648	0.00823668	-0.833442	0.409529	0.712146	FALSE
ENSG00000168488	rs11863370	ATXN2L	-0.0151119	0.0164438	-0.919003	0.358219	0.649503	FALSE	-5.82693e-05	0.0079506	-0.00732892	0.994187	0.998502	FALSE
ENSG00000102931	rs11865040	ARL2BP	0.0109596	0.0155692	0.703926	0.481687	0.744236	FALSE	0.00286262	0.0068999	0.414879	0.678247	0.868829	FALSE
ENSG00000051523	rs11865270	CYBA	-0.0311532	0.019327	-1.6119	0.108238	0.337828	FALSE	0.000593746	0.0092101	0.0644668	0.948613	0.980272	FALSE
ENSG00000103326	rs11865960	CAPN15	0.00502667	0.026356	0.190722	0.848838	0.937962	FALSE	0.0152505	0.0121663	1.25351	0.210252	0.523409	FALSE
ENSG00000102910	rs11866529	LONP2	0.0174739	0.0277231	0.630299	0.52855	0.775092	FALSE	-0.00228102	0.0133403	-0.170988	0.864244	0.95054	FALSE
ENSG00000103222	rs11866794	ABCC1	-0.0868113	0.0343421	-2.52784	0.0116801	0.079497	FALSE	-0.0125298	0.0144368	-0.867908	0.386619	0.694932	FALSE
ENSG00000180336	rs11867470	MEIOC	0.0184045	0.016544	1.11246	0.26656	0.560178	FALSE	0.00213123	0.00781342	0.272765	0.785298	0.917564	FALSE
ENSG00000108578	rs11867581	BLMH	-0.0283623	0.0204504	-1.38688	0.166666	0.433548	FALSE	0.000228966	0.00977188	0.0234311	0.981316	0.993329	FALSE
ENSG00000279259	rs11867921	AC087741.3	-0.134297	0.0294358	-4.56235	6.55257e-06	0.000192015	TRUE	-0.0319754	0.0135868	-2.35342	0.0192563	0.136674	FALSE
ENSG00000224738	rs11868348	AC099850.2	0.0205571	0.0153478	1.33942	0.180695	0.454386	FALSE	-0.00290503	0.00689454	-0.421352	0.673515	0.866561	FALSE
ENSG00000236770	rs11868846	AC079325.1	0.119701	0.0351015	3.41013	0.000692001	0.00948957	TRUE	0.0593444	0.0168691	3.51794	0.000482691	0.010666	FALSE
ENSG00000154217	rs11869964	PITPNC1	0.0679395	0.0245561	2.7667	0.00577951	0.0480415	FALSE	0.0227215	0.0125383	1.81216	0.0703745	0.296287	FALSE
[truncated: 10,728 more rows]

## Sheet: Supplementary Data 2
dataset	sample_size	nsnps.for.coloc	PP.H0.abf	PP.H1.abf	PP.H2.abf	PP.H3.abf	PP.H4.abf	pvalue_rs4845987-G	beta_rs4845987-G	se_rs4845987-G
Schmiedel_2018_CD8_T-cell_anti-CD3-CD28	88	497	9.36262e-47	4.7733e-35	4.35344e-14	0.0212162	0.978784	2.06955e-19	-1.11755	0.0911014
CommonMind_DLPFC_naive	586	503	4.20594e-40	4.8664e-35	1.95568e-07	0.0216495	0.97835	4.02975e-11	0.265394	0.0394106
FUSION_adipose_naive	271	480	1.1632e-40	4.94214e-35	5.40864e-08	0.022002	0.977998	2.16839e-11	0.391949	0.0559489
TwinsUK_fat	381	440	2.03838e-39	5.39876e-35	9.47809e-07	0.0241273	0.975872	3.03916e-10	0.420398	0.0649179
Schmiedel_2018_CD4_T-cell_anti-CD3-CD28	89	497	8.28046e-56	5.57044e-35	3.85026e-23	0.0249264	0.975074	2.3071e-23	-0.968868	0.0667041
CEDAR_transverse_colon	286	503	2.53394e-36	5.3981e-35	0.00117823	0.0241255	0.974696	8.80721e-07	0.38516	0.0765256
CEDAR_rectum	271	503	3.26689e-38	6.26545e-35	1.51904e-05	0.0281613	0.971823	4.96989e-09	0.45117	0.0745083
Fairfax_2014_monocyte_LPS24	325	503	1.11772e-42	7.84297e-35	5.1972e-10	0.0355038	0.964496	2.17168e-14	0.563323	0.0702296
BLUEPRINT_neutrophil	196	234	1.78833e-61	7.90296e-35	8.31542e-29	0.0357831	0.964217	5.97834e-29	1.00075	0.074572
CEDAR_neutrophil_CD15	280	503	1.76838e-44	8.15656e-35	8.22261e-12	0.0369635	0.963037	5.20722e-16	0.55915	0.0646782
CEDAR_ileum	180	503	1.3061e-35	9.17375e-35	0.0060731	0.041704	0.952223	7.76272e-07	0.574323	0.111778
GTEx_blood	670	498	1.00786e-39	1.13892e-34	4.68637e-07	0.0520097	0.94799	2.33591e-10	0.26592	0.0413023
FUSION_muscle_naive	288	480	5.15915e-35	1.03992e-34	0.0239891	0.0474258	0.928585	0.000127084	0.250243	0.0643664
Nedelec_2016_macrophage_naive	163	503	9.50112e-35	7.12043e-35	0.0441784	0.032185	0.923637	2.77975e-05	0.268225	0.0620041
ROSMAP_brain_naive	560	503	4.06708e-35	1.57261e-34	0.0189112	0.0722147	0.908874	5.1547e-05	0.155508	0.0381052
Fairfax_2014_monocyte_IFN24	370	503	2.11314e-34	3.0009e-34	0.0982571	0.138773	0.762969	0.000231763	0.301092	0.0809452
Naranbhai_2015_neutrophil_CD16	93	503	2.17945e-36	5.27497e-34	0.00101341	0.244522	0.754465	7.02356e-09	0.678391	0.10442
Lepik_2017_blood	471	492	2.79773e-37	5.84161e-34	0.000130089	0.270895	0.728975	2.42451e-07	0.223244	0.0425811
Quach_2016_monocyte_R848	191	502	4.62847e-34	1.32324e-34	0.215215	0.0608042	0.72398	0.000467263	-0.44199	0.123953
BrainSeq_brain	479	503	5.31442e-34	8.62047e-35	0.247111	0.0393701	0.713519	0.00128575	0.130656	0.0403389
GTEx_skin_sun_exposed	602	498	5.35595e-34	1.15477e-34	0.249042	0.0529968	0.697962	0.00251937	0.153305	0.0505275
GEUVADIS_LCL	445	503	6.93774e-34	8.1436e-35	0.322592	0.037226	0.640182	0.00187415	-0.121458	0.0388185
GTEx_artery_tibial	584	498	7.36051e-34	1.10031e-34	0.34225	0.0505552	0.607195	0.00506454	0.127583	0.0453413
BLUEPRINT_monocyte	191	234	8.46088e-34	8.08172e-35	0.393415	0.0370089	0.569576	0.00531448	0.233445	0.0827101
Bossini-Castillo_2019_Treg_naive	119	417	8.37035e-34	9.7851e-35	0.389205	0.044933	0.565862	0.00029209	-0.488102	0.130195
TwinsUK_blood	195	440	8.38794e-34	1.16488e-34	0.390023	0.0536085	0.556368	0.00183622	0.236136	0.0746679
HipSci_iPSC	322	500	8.62618e-34	1.14473e-34	0.401101	0.0526814	0.546218	0.00157978	-0.224316	0.0703602
Braineac2_putamen	102	503	9.04584e-34	9.29821e-35	0.420615	0.0426983	0.536687	0.00112738	0.524616	0.155736
Kasela_2017_T-cell_CD8	269	503	9.35452e-34	1.09267e-34	0.434968	0.0502922	0.51474	0.00137934	-0.175512	0.0542596
CAP_LCL_naive	148	454	8.82663e-34	1.7753e-34	0.410422	0.0820404	0.507538	0.00341525	-0.370072	0.124135
CEDAR_monocyte_CD14	286	503	9.91145e-34	1.01369e-34	0.460864	0.0466424	0.492494	0.00284982	0.124636	0.041394
Quach_2016_monocyte_Pam3CSK4	196	502	9.86079e-34	1.076e-34	0.458508	0.0495399	0.491952	0.00815138	-0.298341	0.111518
GTEx_brain_putamen	170	498	9.65224e-34	1.46176e-34	0.448811	0.0674854	0.483704	0.00532447	0.314003	0.111087
PhLiPS_HLC	79	502	9.82631e-34	1.64436e-34	0.456905	0.0759924	0.467103	0.00475279	-0.456773	0.156131
GTEx_adipose_subcutaneous	581	498	1.03085e-33	1.57435e-34	0.479326	0.0727566	0.447917	0.0198626	0.0905988	0.038791
CAP_LCL_statin	148	454	1.12519e-33	8.67433e-35	0.52319	0.0398971	0.436913	0.0029986	-0.374389	0.123825
Alasoo_2018_macrophage_IFNg+Salmonella	84	500	6.92953e-34	5.28261e-34	0.32221	0.245199	0.432591	0.000342836	0.547607	0.145322
GTEx_esophagus_gej	330	498	1.10393e-33	1.21212e-34	0.513307	0.0559305	0.430762	0.0215068	0.102417	0.0443268
GTEx_brain_cortex	205	498	1.17308e-33	9.27006e-35	0.54546	0.0426922	0.411847	0.0067908	0.225324	0.0823283
GTEx_brain_caudate	194	498	1.00536e-33	3.59896e-34	0.467472	0.166979	0.365548	0.00993516	0.279877	0.107402
GTEx_uterus	129	498	1.26324e-33	1.05984e-34	0.587383	0.0489171	0.3637	0.00342685	-0.257898	0.0862765
GTEx_esophagus_mucosa	493	498	1.20525e-33	2.29761e-34	0.56042	0.106501	0.333078	0.00933627	0.0934417	0.0358004
Nedelec_2016_macrophage_Listeria	163	503	1.3495e-33	9.03503e-35	0.627491	0.0416804	0.330829	0.00915788	-0.173128	0.0655581
GTEx_stomach	324	498	1.3767e-33	1.17074e-34	0.64014	0.0541314	0.305729	0.0163664	0.142815	0.0591651
TwinsUK_LCL	418	440	1.40343e-33	9.99342e-35	0.652569	0.0461663	0.301265	0.0164995	-0.0784225	0.0325708
GTEx_small_intestine	174	498	1.35672e-33	1.46687e-34	0.63085	0.0679057	0.301244	0.00861802	0.222113	0.0835056
GTEx_ovary	167	498	1.41294e-33	9.69727e-35	0.656993	0.0447923	0.298215	0.00366796	-0.220908	0.0748546
Fairfax_2014_monocyte_LPS2	256	503	1.42025e-33	9.6957e-35	0.660388	0.0447884	0.294824	0.0119717	0.193673	0.0764846
iPSCORE_iPSC	101	503	1.46257e-33	9.47828e-35	0.680066	0.0437961	0.276138	0.0112573	-0.251135	0.0969468
Alasoo_2018_macrophage_IFNg	84	500	1.45128e-33	1.43227e-34	0.674819	0.066339	0.258842	0.0031529	0.369051	0.120612
PhLiPS_iPSC	83	502	1.51798e-33	9.4119e-35	0.705832	0.0435129	0.250655	0.0298857	-0.239802	0.108108
GENCORD_T-cell	184	503	1.52944e-33	1.02935e-34	0.711159	0.0476214	0.241219	0.0471845	0.110448	0.0552447
GTEx_brain_hippocampus	165	498	1.53657e-33	9.73431e-35	0.714477	0.0450222	0.240501	0.015655	0.236162	0.096601
GTEx_brain_anterior_cingulate_cortex	147	498	1.58253e-33	1.00969e-34	0.735846	0.0467313	0.217423	0.0217877	0.198094	0.0853277
Kasela_2017_T-cell_CD4	280	503	1.57814e-33	1.46576e-34	0.733805	0.0679568	0.198238	0.0350421	-0.103862	0.0490206
Nedelec_2016_macrophage_Salmonella	167	503	1.64358e-33	8.61601e-35	0.764233	0.0398669	0.1959	0.0315458	0.165746	0.076374
Schmiedel_2018_monocyte_CD16_naive	90	497	1.64151e-33	1.01021e-34	0.763271	0.0467831	0.189946	0.0486786	0.19858	0.0990906
CEDAR_T-cell_CD8	277	503	1.59235e-33	1.79105e-34	0.740412	0.0831039	0.176484	0.0362769	0.105003	0.0498917
BLUEPRINT_T-cell	167	234	1.76363e-33	4.33091e-35	0.820054	0.0199779	0.159968	0.144617	-0.119197	0.0812883
GTEx_esophagus_muscularis	461	498	1.70307e-33	1.04252e-34	0.791895	0.0483153	0.159789	0.0754686	0.0680506	0.0381929
Quach_2016_monocyte_LPS	184	502	1.34116e-33	4.77505e-34	0.623612	0.221877	0.154511	0.0577156	-0.196448	0.102806
Braineac2_substantia_nigra	65	503	1.74226e-33	9.40501e-35	0.81012	0.0435852	0.146295	0.28296	0.145586	0.134134
Schmiedel_2018_B-cell_naive	91	497	1.77729e-33	9.15328e-35	0.826405	0.0424299	0.131165	0.0280314	-0.224617	0.100287
GTEx_brain_frontal_cortex	175	498	1.79365e-33	9.74575e-35	0.834012	0.0451951	0.120793	0.118603	0.142112	0.0905698
GTEx_colon_sigmoid	318	498	1.81737e-33	7.87339e-35	0.845044	0.0364913	0.118465	0.0678567	-0.0905902	0.049435
GTEx_thyroid	574	498	1.71604e-33	1.80561e-34	0.797928	0.0838391	0.118233	0.126494	0.0751858	0.0491296
GTEx_muscle	702	498	1.54682e-33	3.51333e-34	0.719243	0.163246	0.117512	0.052374	0.0649152	0.0334026
GENCORD_LCL	190	503	1.81398e-33	8.8807e-35	0.843466	0.0411782	0.115356	0.238327	-0.0499455	0.0422115
GTEx_skin_not_sun_exposed	517	498	1.83472e-33	7.11977e-35	0.853112	0.0329917	0.113896	0.143161	0.063259	0.0431385
Peng_2018_placenta_naive	149	503	1.81751e-33	9.42126e-35	0.845109	0.0436959	0.111195	0.0536583	0.20565	0.105638
Fairfax_2012_B-cell_CD19	281	503	1.84191e-33	9.47179e-35	0.856452	0.0439424	0.0996056	0.171151	-0.114327	0.0833154
GTEx_brain_spinal_cord	126	498	1.85173e-33	8.71483e-35	0.86102	0.0404237	0.0985563	0.0657044	0.17828	0.0959115
GTEx_brain_cerebellum	209	498	1.85408e-33	9.44549e-35	0.862112	0.0438257	0.0940626	0.0690967	0.128659	0.0703855
Schmiedel_2018_Th17_memory	89	497	1.84017e-33	1.09524e-34	0.855644	0.0508332	0.093523	0.230075	-0.165676	0.136906
GTEx_spleen	227	498	1.8588e-33	9.59299e-35	0.864306	0.0445144	0.0911798	0.186967	0.117733	0.08893
Alasoo_2018_macrophage_naive	84	500	1.85721e-33	9.81402e-35	0.86357	0.0455425	0.0908878	0.114981	0.201101	0.125976
GTEx_brain_nucleus_accumbens	202	498	1.87747e-33	8.19038e-35	0.872987	0.0379947	0.089018	0.203728	0.11579	0.090783
Steinberg_2020_high_grade_cartilage_naive	69	503	1.86685e-33	9.53888e-35	0.868052	0.0442663	0.0876819	0.130781	0.160475	0.104588
GTEx_brain_substantia_nigra	114	498	1.8839e-33	8.22219e-35	0.87598	0.0381458	0.0858738	0.429075	0.0684408	0.0861937
GTEx_colon_transverse	368	498	1.88742e-33	8.31519e-35	0.877614	0.0385803	0.083806	0.14522	0.0752873	0.0515719
GTEx_LCL	147	498	1.88286e-33	8.89151e-35	0.875492	0.0412606	0.0832469	0.37952	-0.0416397	0.0472245
Schmiedel_2018_CD4_T-cell_naive	88	497	1.87442e-33	9.92841e-35	0.871569	0.0460829	0.0823478	0.371987	-0.093258	0.103818
Steinberg_2020_synovium_naive	72	503	1.88755e-33	9.11914e-35	0.877675	0.0423223	0.0800023	0.425469	0.0637035	0.0793592
GTEx_kidney_cortex	73	498	1.89203e-33	9.34288e-35	0.879759	0.0433658	0.076875	0.287491	0.149554	0.139314
Schmiedel_2018_Treg_memory	89	497	1.86289e-33	1.25355e-34	0.866208	0.0582124	0.0755795	0.222063	0.178217	0.144724
Schmiedel_2018_Th2_memory	89	497	1.89614e-33	9.40269e-35	0.88167	0.0436461	0.0746835	0.440612	-0.0990917	0.127805
Schmiedel_2018_NK-cell_naive	90	497	1.90434e-33	8.73491e-35	0.885483	0.0405417	0.0739757	0.590015	-0.0633171	0.117007
Steinberg_2020_low_grade_cartilage_naive	69	503	1.90032e-33	9.20457e-35	0.883611	0.0427259	0.0736631	0.686152	0.0496856	0.122298
Schmiedel_2018_Treg_naive	89	497	1.90915e-33	8.78063e-35	0.887719	0.0407568	0.0715246	0.332571	-0.14322	0.146842
Alasoo_2018_macrophage_Salmonella	84	500	1.89099e-33	1.06637e-34	0.879274	0.0495131	0.071213	0.597567	-0.0649488	0.122462
GTEx_brain_hypothalamus	170	498	1.91637e-33	8.2225e-35	0.891078	0.0381623	0.0707599	0.226332	0.100206	0.0824954
Schmiedel_2018_CD8_T-cell_naive	89	497	1.87423e-33	1.2491e-34	0.871482	0.0580105	0.0705074	0.489375	-0.0888879	0.127938
TwinsUK_skin	370	440	1.91402e-33	8.67903e-35	0.889983	0.0402861	0.069731	0.344448	0.0750514	0.079279
Schmiedel_2018_Tfh_memory	89	497	1.90313e-33	9.82084e-35	0.884918	0.0455956	0.0694859	0.80561	-0.0386386	0.156447
Schmiedel_2018_Th1_memory	82	497	1.91014e-33	9.13583e-35	0.888179	0.0424105	0.0694105	0.776052	0.0353259	0.123683
Schmiedel_2018_Th1-17_memory	88	497	1.91661e-33	8.88738e-35	0.891186	0.0412571	0.0675567	0.938126	0.00893219	0.114672
GTEx_brain_cerebellar_hemisphere	175	498	1.90282e-33	1.03519e-34	0.884775	0.0480673	0.0671578	0.315695	0.0829508	0.0824151
Schwartzentruber_2018_sensory_neuron	98	500	1.92209e-33	8.47779e-35	0.893736	0.0393532	0.0669111	0.807665	-0.0383943	0.157214
GTEx_brain_amygdala	129	498	1.9229e-33	8.48348e-35	0.894114	0.0393801	0.0665064	0.572267	-0.0663803	0.117206
Gilchrist_2021_NK-cell_naive	247	503	1.92513e-33	8.26361e-35	0.895149	0.0383578	0.0664932	0.466027	-0.0352418	0.0482656
Schmiedel_2018_monocyte_naive	91	497	1.92274e-33	8.58495e-35	0.894036	0.0398523	0.0661117	0.521803	-0.0993716	0.154411
GTEx_prostate	218	498	1.9292e-33	8.06544e-35	0.89704	0.0374373	0.065523	0.454746	0.0547388	0.0730861
GTEx_liver	208	498	1.92699e-33	8.33465e-35	0.896012	0.0386892	0.0652986	0.468663	0.0459184	0.0632406
Quach_2016_monocyte_naive	200	502	1.74313e-33	2.70391e-34	0.810522	0.125663	0.0638147	0.463502	0.0748969	0.101953
GTEx_minor_salivary_gland	144	498	1.91651e-33	9.7142e-35	0.891141	0.0451054	0.0637538	0.523573	0.0715051	0.111798
van_de_Bunt_2015_pancreatic_islet	117	497	1.9263e-33	8.74154e-35	0.895692	0.0405828	0.0637257	0.731387	-0.0348896	0.101357
Young_2019_microglia_naive	104	503	1.92598e-33	9.03141e-35	0.895544	0.0419318	0.0625246	0.831767	-0.0245687	0.115313
GTEx_vagina	141	498	1.93919e-33	8.16211e-35	0.901687	0.0378919	0.0604216	0.790395	-0.0170737	0.0640994
CEDAR_platelet	205	503	1.93982e-33	8.11935e-35	0.901978	0.0376931	0.0603291	0.422698	0.0795277	0.0989782
GTEx_adrenal_gland	233	498	1.87681e-33	1.45875e-34	0.87268	0.0677696	0.0595507	0.620102	-0.0472217	0.0951255
GTEx_nerve_tibial	532	498	1.79959e-33	2.24875e-34	0.836775	0.104504	0.0587209	0.240675	-0.0472734	0.0402447
GENCORD_fibroblast	186	503	1.94475e-33	8.07471e-35	0.904272	0.0374877	0.0582407	0.534017	-0.0503001	0.0807192
GTEx_testis	322	498	1.93575e-33	9.07225e-35	0.900087	0.0421265	0.0577861	0.305039	-0.0493688	0.048052
Fairfax_2014_monocyte_naive	420	503	1.92939e-33	9.84822e-35	0.897131	0.0457352	0.057134	0.429869	0.0554161	0.0701285
GTEx_pancreas	305	498	1.95302e-33	7.53631e-35	0.908116	0.0349855	0.0568982	0.415977	0.0389972	0.0478735
GTEx_heart_atrial_appendage	372	498	1.94492e-33	8.40834e-35	0.904351	0.0390406	0.0566079	0.486482	0.0278871	0.0400309
GTEx_heart_left_ventricle	382	498	1.95891e-33	7.21254e-35	0.910858	0.0334813	0.0556609	0.520224	0.026161	0.0406467
GTEx_artery_coronary	213	498	1.96095e-33	7.8906e-35	0.911807	0.0366383	0.0515552	0.894444	-0.00831918	0.0626193
GTEx_pituitary	237	498	1.95932e-33	8.06637e-35	0.911049	0.0374556	0.0514958	0.75343	-0.0242162	0.0769968
GTEx_lung	510	498	1.96673e-33	7.74311e-35	0.914494	0.0359545	0.0495519	0.593069	0.019455	0.0363821
CEDAR_B-cell_CD19	262	503	1.96548e-33	7.91493e-35	0.91391	0.0367536	0.0493367	0.976226	-0.00210231	0.0704749
GTEx_fibroblast	483	498	1.93335e-33	1.15369e-34	0.898972	0.0535972	0.047431	0.576492	-0.017765	0.0317853
GTEx_breast	394	498	1.95692e-33	9.24342e-35	0.90993	0.042933	0.0471369	0.446645	0.0388179	0.0509547
GTEx_artery_aorta	387	498	1.96064e-33	9.2225e-35	0.911659	0.0428374	0.0455035	0.87709	0.00709485	0.0458426
CEDAR_T-cell_CD4	290	503	1.76887e-33	2.84419e-34	0.822492	0.132204	0.0453039	0.730301	0.0178312	0.0516732
GTEx_adipose_visceral	469	498	1.97423e-33	8.62568e-35	0.91798	0.0400658	0.0419543	0.556353	0.0249275	0.0423431
Quach_2016_monocyte_IAV	198	502	2.00569e-36	2.1205e-33	0.00093261	0.985981	0.0130866	9.45785e-05	0.443596	0.111108
*abbreviation details
DLPFC: dorsolateral prefrontal cortex
LCLs: lymphoblastoid cell lines
iPSC: induced pluripotent stem cell
HLC: hepatocyte-like cell
gej: gastroesophageal junction
LPS: lipopolysaccharide
IAV: Influenza A Virus

## Sheet: Supplementary Data 3
GWAS.lead.SNPs	r².to.rs4845987	DISEASE/TRAIT	Related.to.T2D	EFO term	Parent term	DATE ADDED TO CATALOG	PUBMEDID	JOURNAL	GWAS.p.value
rs4845987	1	Type 2 diabetes	Yes	type 2 diabetes mellitus	Digestive system disorder	2020-09-14	32541925	Nat Genet	3E-8
rs2076655	1	Height		anthropometric measurement	Other measurement	2023-02-09	36224396	Nature	5E-158
rs7544489	1	Height		anthropometric measurement	Other measurement	2023-02-09	36224396	Nature	6E-17
rs2300092	0.9956	Height		anthropometric measurement	Other measurement	2019-05-21	30595370	Am J Hum Genet	8E-27
rs2295080	0.958176	Modified Stumvoll Insulin Sensitivity Index (adjusted for BMI)	Yes	insulin resistance	Other trait	2023-06-26	37291194	Nat Genet	1E-8
rs1010447	0.887226	Body mass index and type 2 diabetes (pairwise)	Yes	type 2 diabetes mellitus	Digestive system disorder	2021-03-22	33619380	Nat Metab	2E-8
rs6697896	0.887226	Type 2 diabetes	Yes	type 2 diabetes mellitus	Digestive system disorder	2025-01-10	38374256	Nature	2E-13
rs10779751	0.887226	Body mass index	Yes	longitudinal BMI measurement	Body measurement	2024-10-23	39375568	Nat Genet	2E-12
rs1010447	0.887226	Body mass index and type 2 diabetes (pairwise)	Yes	body mass index	Body measurement	2021-03-22	33619380	Nat Metab	2E-8
rs7554251	0.879316	Type 2 diabetes	Yes	type 2 diabetes mellitus	Digestive system disorder	2020-09-14	32541925	Nat Genet	3E-11
rs2253213	0.868029	Angiopoietin-related protein 7 levels		angiopoietin-related protein 7 measurement	Other measurement	2023-06-19	36349687	Hum Mol Genet	6E-17
rs35365679	0.863637	Whole body fat free mass (UKB data field 23101)	Yes	lean body mass	Other measurement	2024-04-30	38538606	Sci Rep	3E-17
rs113155158	0.862908	Smoking initiation		smoking initiation	Biological process	2022-12-14	36477530	Nature	4E-10
rs2261434	0.840751	Heel bone mineral density		heel bone mineral density	Other measurement	2019-02-08	30595370	Am J Hum Genet	2E-21
rs2261434	0.840751	Height		anthropometric measurement	Other measurement	2023-02-09	36224396	Nature	4E-9
rs1148480	0.833529	Body size (confirmatory factor analysis Factor 21)	Yes	size	Other trait	2024-10-04	38965376	Nat Hum Behav	5E-13
rs1148480	0.833529	Weight (maximum, inv-normal transformed)	Yes	body weight	Body measurement	2025-01-06	39024449	Science	1E-15
rs4845860	0.832122	Aspartate aminotransferase levels		aspartate aminotransferase measurement	Liver enzyme measurement	2021-12-14	34594039	Nat Genet	2E-9
rs77270747	0.825044	Weight	Yes	body weight	Body measurement	2021-12-14	34594039	Nat Genet	3E-16
rs77270747	0.825044	Height		anthropometric measurement	Other measurement	2024-08-30	39134668	Nat Genet	3E-25
rs6691831	0.821489	Body surface area	Yes	body surface area	Other measurement	2023-02-13	36502284	Obesity (Silver Spring)	5E-20
rs6691831	0.821489	BMI and adiposity (confirmatory factor analysis Factor 7)	Yes	body mass index	Body measurement	2024-10-04	38965376	Nat Hum Behav	2E-10
rs2259886	0.818691	Sex hormone-binding globulin levels		sex hormone-binding globulin measurement	Other measurement	2023-08-31	36653534	Commun Med (Lond)	2E-15
rs1034528	0.817012	Appendicular lean mass	Yes	appendicular lean mass	Other measurement	2020-02-07	31761296	Am J Hum Genet	3E-11
rs12569242	0.811084	Heel bone mineral density		heel bone mineral density	Other measurement	2018-10-18	30048462	PLoS One	2E-21
rs743577	0.801757	Alanine aminotransferase levels		serum alanine aminotransferase measurement	Liver enzyme measurement	2021-08-13	34315874	Nat Commun	3E-13
rs743577	0.801757	Aspartate aminotransferase levels		aspartate aminotransferase measurement	Liver enzyme measurement	2021-08-13	34315874	Nat Commun	1E-10
Note 1: Based on the GWAS Catalog (e113_r2025-02-18); SNPs with p-values > 5 × 10⁻⁸ were excluded.
Note 2: r² was calculated using PLINK based on the 1000 Genomes European dataset.

## Sheet: Supplementary Data 4
probeID	ProbeChr	Gene	Probe_bp	topSNP	topSNP_chr	topSNP_bp_hg19	A1	A2	Freq	b_GWAS	se_GWAS	p_GWAS	b_eQTL	se_eQTL	p_eQTL	b_SMR	se_SMR	p_SMR	p_HEIDI	nsnp_HEIDI	eQTL.dataset	p_SMR_fdr
MTOR	1	MTOR	11322608	rs12120734	1	11262020	G	A	0.698807	0.0226	0.0041	2.859e-08	1.00603	0.0976387	6.7874e-25	0.0224645	0.00462197	1.17161e-06	0.283473	20	CD4_T-cell_anti-CD3-CD28	3.98348e-05
MTOR	1	MTOR	11322608	rs4845987	1	11306279	C	G	0.698807	0.023	0.0041	1.545e-08	1.11755	0.124041	2.06955e-19	0.0205807	0.00432178	1.91596e-06	0.246644	20	CD8_T-cell_anti-CD3-CD28	6.51427e-05
MTOR	1	MTOR	11322608	rs1883965	1	11322156	G	A	0.715706	0.0215	0.0042	2.498e-07	-1.01029	0.0893128	1.14695e-29	-0.021281	0.00456309	3.10534e-06	0.100736	20	neutrophil	0.000105582
MTOR	1	MTOR	11322608	rs743577	1	11119135	A	G	0.741551	0.0233	0.0042	3.705e-08	-0.466813	0.0690037	1.33272e-11	-0.0499129	0.0116355	1.7891e-05	0.513334	20	fat	0.000608293
MTOR	1	MTOR	11322608	rs2791655	1	11128654	A	G	0.722664	0.0224	0.0042	6.626e-08	-0.405121	0.0597312	1.18196e-11	-0.0552921	0.0131886	2.76013e-05	0.792162	20	adipose_naive	0.000938444
CLCN6	1	CLCN6	11899107	rs7537765	1	11887303	G	A	0.142147	-0.0194	0.0051	0.0001305	0.555298	0.0712075	6.27411e-15	-0.0349362	0.0102186	0.000628823	0.212336	20	fat	0.02138
CLCN6	1	CLCN6	11899107	rs112539558	1	11833752	A	G	0.0228628	-0.038	0.0095	6.872e-05	1.99696	0.350744	1.24468e-08	-0.0190289	0.00581392	0.00106416	0.236179	11	CD4_T-cell_anti-CD3-CD28	0.0361813
MTHFR	1	MTHFR	11856602	rs13306556	1	11852110	T	C	0.102386	-0.0154	0.006	0.01016	1.6805	0.144737	3.63631e-31	-0.00916394	0.00365656	0.012205	0.0556504	20	neutrophil	0.414969
CLCN6	1	CLCN6	11899107	rs13306556	1	11852110	T	C	0.102386	-0.0154	0.006	0.01016	1.6872	0.147329	2.30016e-30	-0.00912755	0.00364441	0.0122613	0.130286	20	neutrophil	0.416885
H6PD	1	H6PD	9327957	rs9435151	1	9308037	T	C	0.390656	-0.0018	0.0038	0.6434	-0.890935	0.145254	8.58867e-10	0.00202035	0.00427788	0.636728	0.178845	5	CD4_T-cell_anti-CD3-CD28	1
KIF1B	1	KIF1B	10441654	rs17034563	1	10230506	G	T	0.0487078	0.0025	0.0093	0.7871	1.48307	0.240894	7.43582e-10	0.00168569	0.00627675	0.788267	0.0880476	20	CD8_T-cell_anti-CD3-CD28	1
MTHFR	1	MTHFR	11856602	rs1476413	1	11852300	T	C	0.280318	-0.0059	0.0041	0.1508	0.851064	0.150982	1.73168e-08	-0.0069325	0.004972	0.163225	0.0291825	16	CD8_T-cell_anti-CD3-CD28	1
PIK3CD-AS2	1	PIK3CD-AS2	9747641	rs74338407	1	9747743	T	C	0.0497018	0.0041	0.0095	0.6654	1.06705	0.17601	1.34062e-09	0.00384237	0.00892558	0.66684	0.150177	7	adipose_naive	1
RBP7	1	RBP7	10076079	rs35232720	1	10051165	T	C	0.0666004	-0.0084	0.0084	0.3167	-1.35615	0.233062	5.92625e-09	0.006194	0.00628481	0.324353	0.116994	11	adipose_naive	1
KIF1B	1	KIF1B	10441654	rs115767228	1	10302865	A	G	0.0238569	-0.0246	0.011	0.02592	-1.21874	0.172921	1.81543e-12	0.0201848	0.00946919	0.0330375	0.977673	20	adipose_naive	1
DFFA	1	DFFA	10532545	rs672606	1	10526144	A	G	0.508946	-0.006	0.0037	0.1021	0.424489	0.0696703	1.10935e-09	-0.0141346	0.0090198	0.117099	0.0731709	20	adipose_naive	1
PEX14	1	PEX14	10690815	rs684016	1	10537090	A	C	0.519881	-0.0056	0.0037	0.1288	0.386471	0.0461037	5.17507e-17	-0.0144901	0.00972861	0.136374	0.0504265	20	adipose_naive	1
FBXO6	1	FBXO6	11734411	rs3117065	1	11725436	C	T	0.468191	-0.0003	0.0038	0.941	-0.503992	0.0568908	8.07785e-19	0.000595248	0.0075401	0.937077	0.838097	20	adipose_naive	1
MTHFR	1	MTHFR	11856602	rs1023252	1	11899033	T	G	0.284294	-0.006	0.0041	0.1472	0.673653	0.06509	4.20425e-25	-0.00890666	0.00614676	0.147337	0.0162415	20	adipose_naive	1
RBP7	1	RBP7	10076079	rs35232720	1	10051165	T	C	0.0666004	-0.0084	0.0084	0.3167	-1.41691	0.14448	1.05068e-22	0.00592839	0.00595913	0.319813	0.116467	20	fat	1
KIF1B	1	KIF1B	10441654	rs78251022	1	10391940	A	G	0.0248509	-0.0246	0.011	0.02491	-1.09886	0.17804	6.74343e-10	0.0223868	0.0106472	0.0355013	0.849999	20	fat	1
DFFA	1	DFFA	10532545	rs6662684	1	10490789	C	G	0.405567	0.0063	0.0038	0.09681	-0.4881	0.066904	2.97502e-13	-0.0129072	0.00798378	0.105948	0.0853222	20	fat	1
PEX14	1	PEX14	10690815	rs684016	1	10537090	A	C	0.519881	-0.0056	0.0037	0.1288	0.641604	0.0500095	1.11881e-37	-0.00872813	0.00580679	0.132816	0.0524239	20	fat	1
FBXO6	1	FBXO6	11734411	rs3117065	1	11725436	C	T	0.468191	-0.0003	0.0038	0.941	-0.509123	0.0671709	3.46836e-14	0.000589249	0.00746422	0.937078	0.598398	20	fat	1
AGTRAP	1	AGTRAP	11810690	rs4073576	1	11802867	A	G	0.45825	0.005	0.0038	0.1843	-0.542832	0.0654415	1.08659e-16	-0.00921095	0.00708785	0.193758	0.486957	18	fat	1
MTHFR	1	MTHFR	11856602	rs1476413	1	11852300	T	C	0.280318	-0.0059	0.0041	0.1508	0.56175	0.0625464	2.67493e-19	-0.0105029	0.00739171	0.155345	0.00732024	20	fat	1
PLOD1	1	PLOD1	12035594	rs1212955	1	11988439	G	A	0.72664	0.0026	0.0042	0.53	0.558646	0.070923	3.35884e-15	0.00465411	0.00754136	0.537139	0.30686	20	fat	1
H6PD	1	H6PD	9327957	rs2311051	1	9308966	G	C	0.390656	-0.002	0.0038	0.6049	-0.96568	0.0812649	1.44875e-32	0.00207108	0.00393891	0.599027	0.0864042	20	neutrophil	1
KIF1B	1	KIF1B	10441654	rs11121529	1	10271688	G	C	0.11332	0.0098	0.0058	0.08896	1.2865	0.106654	1.66821e-33	0.00761757	0.00455237	0.0942646	0.0114495	20	neutrophil	1
AGTRAP	1	AGTRAP	11810690	rs34860946	1	11790450	C	T	0.32505	-0.0005	0.0044	0.9106	-0.477909	0.0716639	2.57975e-11	0.00104622	0.00920811	0.909539	0.179544	12	neutrophil	1
KIAA2013	1	KIAA2013	11986485	rs4846083	1	12045555	T	G	0.658052	-0.0014	0.0041	0.7359	-1.06566	0.07475	4.09453e-46	0.00131374	0.00384848	0.732828	0.318425	20	neutrophil	1
PLOD1	1	PLOD1	12035594	rs56243319	1	12048595	T	C	0.600398	-0.0039	0.0039	0.317	-0.971949	0.0812458	5.54759e-33	0.00401256	0.00402655	0.318995	0.212597	20	neutrophil	1
MFN2	1	MFN2	12073565	rs873457	1	12046334	G	C	0.658052	-0.0009	0.0039	0.811	-1.31156	0.0746487	4.19956e-69	0.000686206	0.00297381	0.81751	0.234884	20	neutrophil	1
MIIP	1	MIIP	12092102	rs6672267	1	12054911	G	A	0.658052	-0.001	0.0039	0.8036	-1.01375	0.0720319	5.51663e-45	0.000986437	0.00384774	0.797667	0.232154	20	neutrophil	1
NTOE1: GWAS summary data was obtained from K. Suzuki et al., Genetic Drivers of Heterogeneity in Type 2 Diabetes Pathophysiology, Nature 627, 347-357 (2024).
NOTE2: Genes were included if they had at least one cis-eQTL (P < 5 × 10⁻⁸) within a 2 Mb window around GWAS loci, as per the default settings of the SMR tool.

## Sheet: Supplementary Data 5
CD4+							CD8+
gene_name	baseMean	log2FoldChange	lfcSE	stat	pvalue	padj	gene_name	baseMean	log2FoldChange	lfcSE	stat	pvalue	padj
WASH7P	54.5281	-1.24144	0.390907	-3.17579	0.00149431	0.00357061	WASH7P	43.931	-1.99233	0.490101	-4.06514	4.80035e-05	0.000160216
WASH9P	87.4415	-1.35132	0.300201	-4.50139	6.75113e-06	2.33435e-05	WASH9P	64.3208	-1.32386	0.375877	-3.52206	0.000428205	0.00120713
MTATP6P1	6976.98	-1.06777	0.167563	-6.37234	1.86163e-10	1.05938e-09	MTCO1P12	92.296	-1.16836	0.331757	-3.52174	0.000428729	0.00120843
AL669831.1	35.335	-1.63967	0.43792	-3.74421	0.000180959	0.000505674	MTATP6P1	5648.78	-1.39414	0.188623	-7.39116	1.4555e-13	1.332e-12
AL669831.4	13.1359	-3.24671	0.853092	-3.80581	0.00014134	0.00040158	AL669831.1	29.3432	-1.47363	0.519701	-2.83554	0.0045748	0.0105305
LINC00115	12.2995	-1.83874	0.718995	-2.55738	0.0105465	0.0213039	AL669831.4	14.778	-3.08486	0.800453	-3.85389	0.000116255	0.000363943
PLEKHN1	68.5314	2.18837	0.346553	6.3147	2.70694e-10	1.51859e-09	LINC00115	12.692	-1.5477	0.694776	-2.22762	0.0259059	0.0495321
AL645608.7	2.8228	4.80726	1.94872	2.46688	0.0136295	0.0267429	HES4	92.7889	1.5299	0.438289	3.49063	0.000481881	0.00134639
HES4	162.891	2.8216	0.433894	6.50297	7.87475e-11	4.66359e-10	ISG15	1144.65	3.00449	0.249907	12.0224	2.70893e-33	1.03041e-31
ISG15	2127.57	3.82915	0.158479	24.1619	5.60276e-129	3.82379e-126	AGRN	743.523	3.34782	0.223753	14.9621	1.29836e-50	1.2166e-48
AL645608.1	5.76984	-4.03413	1.42388	-2.83319	0.00460861	0.0100644	AL390719.1	249.172	4.3161	0.326991	13.1994	8.83798e-40	4.75543e-38
AGRN	786.654	4.18417	0.209148	20.0058	4.90375e-89	9.80354e-87	AL645608.8	9.49741	4.74736	1.26452	3.75427	0.000173846	0.00052649
AL390719.1	405.713	6.56418	0.372246	17.634	1.35057e-69	1.41432e-67	TNFRSF18	493.351	4.84494	0.730519	6.63219	3.30752e-11	2.42405e-10
AL645608.8	22.4618	7.78818	1.30196	5.98188	2.20574e-09	1.12748e-08	TNFRSF4	388.218	5.18335	0.378934	13.6788	1.35963e-42	8.70572e-41
TNFRSF18	891.37	3.18386	0.205449	15.4971	3.62967e-54	2.25907e-52	B3GALT6	147.433	1.82931	0.362537	5.04586	4.5148e-07	2.04975e-06
TNFRSF4	1927.03	3.88758	0.201727	19.2714	9.33149e-83	1.55201e-80	LINC01786	10.9968	-2.34883	0.800981	-2.93245	0.00336304	0.00793912
B3GALT6	146.571	2.0635	0.291585	7.07686	1.47457e-12	1.02044e-11	SCNN1D	83.4783	-2.44033	0.326781	-7.46779	8.15553e-14	7.64566e-13
SCNN1D	92.3295	-1.48184	0.289806	-5.1132	3.16739e-07	1.28251e-06	ACAP3	650.764	-1.62265	0.171034	-9.48729	2.37108e-21	4.09587e-20
ACAP3	625.47	-1.89317	0.169578	-11.164	6.11432e-29	1.28466e-27	AL139287.1	20.9384	-2.63249	0.650608	-4.0462	5.20551e-05	0.00017258
AL139287.1	23.385	-2.87774	0.584159	-4.92629	8.38068e-07	3.23839e-06	TAS1R3	12.4395	-2.79061	1.02086	-2.73358	0.00626501	0.0139854
TAS1R3	12.2583	-2.83578	0.836804	-3.38882	0.000701936	0.00178043	MXRA8	16.7569	-2.30995	0.716294	-3.22486	0.00126033	0.00325299
CCNL2	1772.18	-1.68672	0.155587	-10.841	2.19969e-27	4.28086e-26	CCNL2	1359.05	-1.82663	0.178632	-10.2257	1.52139e-24	3.24716e-23
LINC01770	5.72906	5.81135	1.54085	3.77152	0.000162257	0.000456618	AL391244.2	12.4691	2.17473	0.7445	2.92106	0.00348847	0.00821504
VWA1	56.0995	8.13436	1.23923	6.56402	5.23765e-11	3.14991e-10	LINC01770	2.32481	4.59969	2.04765	2.24633	0.024683	0.0474325
ATAD3B	500.935	-1.47282	0.185991	-7.91879	2.39837e-15	2.09389e-14	VWA1	16.8315	3.37356	1.0485	3.2175	0.00129313	0.00333105
ATAD3A	254.341	1.37035	0.197947	6.92281	4.42776e-12	2.94866e-11	ATAD3B	480.359	-1.19739	0.219683	-5.45054	5.02166e-08	2.5723e-07
TMEM240	6.48899	-2.4134	1.08031	-2.23398	0.0254841	0.0466804	ATAD3A	295.523	1.59272	0.199263	7.99303	1.31662e-15	1.4321e-14
AL645728.1	15.0936	-3.64209	0.798317	-4.56221	5.06172e-06	1.77627e-05	TMEM240	4.51305	-3.71887	1.46504	-2.53842	0.0111354	0.023406
AL691432.4	19.5449	-1.80184	0.586415	-3.07264	0.00212174	0.0049381	AL645728.1	15.4684	-3.23942	0.789831	-4.10141	4.10641e-05	0.000138971
AL691432.2	69.6237	-2.53893	0.333904	-7.60377	2.87626e-14	2.30101e-13	AL691432.4	13.1392	-2.08466	0.780953	-2.66938	0.00759913	0.0166425
MIB2	449.974	-1.25475	0.178817	-7.01694	2.26773e-12	1.54449e-11	AL691432.2	52.4366	-2.9394	0.410657	-7.1578	8.19794e-13	6.98024e-12
CDK11B	602.57	-1.1109	0.219328	-5.06502	4.08352e-07	1.63671e-06	MMP23B	10.5847	-5.95375	1.43639	-4.14495	3.39895e-05	0.000116548
SLC35E2B	668.892	-1.06255	0.185387	-5.73153	9.95265e-09	4.74086e-08	CDK11B	604.483	-1.0964	0.197291	-5.55726	2.74039e-08	1.44259e-07
CDK11A	143.063	-2.72822	0.256367	-10.6419	1.90289e-26	3.49369e-25	SLC35E2B	521.052	-1.16126	0.212031	-5.47687	4.32918e-08	2.23607e-07
AL031282.2	62.5611	-3.18103	0.381321	-8.34213	7.29619e-17	7.14175e-16	CDK11A	133.594	-2.72906	0.297228	-9.18169	4.24398e-20	6.69865e-19
SLC35E2A	141.671	-1.3587	0.392402	-3.46252	0.000535152	0.00138708	AL031282.2	44.8137	-2.18514	0.44063	-4.95912	7.08121e-07	3.13174e-06
PRKCZ	195.663	-1.15675	0.228412	-5.06432	4.09864e-07	1.64244e-06	SLC35E2A	86.8068	-1.15733	0.402311	-2.87671	0.00401838	0.00934267
SKI	669.684	-1.23641	0.156235	-7.91379	2.49665e-15	2.17778e-14	PRKCZ	155.587	-1.04557	0.310054	-3.37223	0.000745615	0.00200989
PLCH2	385.408	-1.8541	0.369462	-5.01838	5.21097e-07	2.06024e-06	SKI	462.956	-1.21705	0.177573	-6.85382	7.19029e-12	5.64901e-11
AL139246.5	38.9499	-2.67429	0.500574	-5.34246	9.16933e-08	3.92897e-07	AL513477.1	4.07806	-3.6843	1.5841	-2.3258	0.020029	0.0395049
TNFRSF14-AS1	204.423	1.00044	0.257652	3.88292	0.000103207	0.000299827	PLCH2	301.632	-2.6977	0.386725	-6.97575	3.04242e-12	2.4659e-11
TNFRSF14	2052.71	-1.21896	0.157289	-7.74983	9.20149e-15	7.65837e-14	AL139246.5	38.2923	-3.08922	0.506054	-6.10452	1.03108e-09	6.48741e-09
TTC34	26.8315	-4.4463	0.723596	-6.14473	8.01015e-10	4.28015e-09	TNFRSF14	1669.77	-1.59853	0.149955	-10.6601	1.56469e-26	3.81929e-25
MEGF6	790.254	-4.57114	0.245766	-18.5995	3.24141e-77	4.30564e-75	TTC34	21.381	-4.00581	0.73424	-5.45572	4.87746e-08	2.50177e-07
TPRG1L	571.038	-2.15908	0.175852	-12.2778	1.19172e-34	3.37914e-33	MEGF6	347.941	-4.7057	0.254264	-18.5072	1.80747e-76	5.98614e-74
AJAP1	6.90537	-2.84218	1.26685	-2.2435	0.0248647	0.0457192	TPRG1L	486.737	-2.58331	0.210015	-12.3006	8.99423e-35	3.74773e-33
RPL22	3949.98	-1.2528	0.139566	-8.97645	2.79648e-19	3.25193e-18	ICMT	445.248	2.23504	0.315928	7.07452	1.49963e-12	1.24973e-11
ICMT	396.148	2.53785	0.193387	13.1232	2.42619e-39	8.49898e-38	GPR153	39.3292	-1.85783	0.607288	-3.05922	0.00221914	0.00544759
ACOT7	298.577	2.71769	0.219393	12.3873	3.06105e-35	8.93574e-34	ACOT7	348.85	2.589	0.237438	10.9039	1.10458e-27	2.93471e-26
AL031848.2	4.55579	-3.94458	1.51853	-2.59763	0.00938692	0.0191769	HES2	8.01314	6.37537	1.47134	4.33305	1.47059e-05	5.32792e-05
HES2	12.8183	6.97693	1.39061	5.01718	5.24342e-07	2.07183e-06	ESPN	11.0214	-2.90676	0.914261	-3.17936	0.00147602	0.00375685
ESPN	14.267	-2.73291	0.701224	-3.89734	9.72569e-05	0.000284036	TNFRSF25	1017.39	-2.20958	0.149993	-14.7312	4.06259e-49	3.49947e-47
TNFRSF25	2093.51	-2.68901	0.157077	-17.1191	1.0699e-65	9.98839e-64	PLEKHG5	53.5737	-1.2715	0.368121	-3.45403	0.000552275	0.00152467
PLEKHG5	157.426	-2.11454	0.239644	-8.82364	1.10795e-18	1.23751e-17	NOL9	363.656	-1.61029	0.250411	-6.43058	1.27122e-10	8.77744e-10
NOL9	606.278	-2.73295	0.203362	-13.4388	3.58117e-41	1.36305e-39	ZBTB48	225.603	-1.50725	0.206598	-7.29556	2.97409e-13	2.63634e-12
ZBTB48	240.649	-1.15288	0.194447	-5.92901	3.04774e-09	1.5341e-08	VAMP3	413.466	-2.60312	0.270343	-9.62897	6.03325e-22	1.08109e-20
PHF13	253.839	1.4966	0.226413	6.61006	3.84161e-11	2.34526e-10	Z98884.2	8.58598	-3.0778	0.952165	-3.23242	0.00122746	0.00317723
VAMP3	522.503	-2.06848	0.18711	-11.0549	2.07568e-28	4.25278e-27	PER3	80.9399	-1.21475	0.372344	-3.26245	0.00110455	0.00288083
PER3	99.6124	-1.42424	0.336505	-4.23245	2.3116e-05	7.40791e-05	UTS2	8.12058	-3.44577	1.17721	-2.92705	0.00342191	0.00806967
TNFRSF9	291.316	5.32055	0.360102	14.7751	2.1203e-49	1.09569e-47	TNFRSF9	1698.34	5.84871	0.303582	19.2656	1.04353e-82	4.55571e-80
RF00019	155.169	-2.47892	0.266342	-9.30729	1.31136e-20	1.65526e-19	PARK7	1889.68	1.18007	0.165146	7.14562	8.95931e-13	7.58816e-12
RERE	1293.86	-1.23715	0.172879	-7.15616	8.29709e-13	5.87956e-12	RF00019	123.363	-2.59484	0.289594	-8.96026	3.23901e-19	4.79708e-18
RERE-AS1	8.0767	-2.63945	1.0105	-2.61204	0.00900048	0.0184752	RERE-AS1	3.63532	-4.38343	1.69569	-2.58505	0.00973652	0.0207764
ENO1	20878.5	3.4032	0.167896	20.2697	2.38217e-91	5.12477e-89	ENO1	19575.8	3.36131	0.209967	16.0088	1.10998e-57	1.49101e-55
MIR34AHG	24.474	5.44729	0.97966	5.56039	2.69177e-08	1.22839e-07	CA6	25.9929	1.92406	0.535976	3.58983	0.000330895	0.000950382
SPSB1	126.679	3.14699	0.357686	8.79818	1.39053e-18	1.54441e-17	MIR34AHG	49.2465	5.81545	0.747686	7.77793	7.37189e-15	7.51627e-14
CLSTN1	1448.83	-1.03323	0.220878	-4.67784	2.89907e-06	1.05166e-05	LNCTAM34A	3.01087	3.8979	1.75117	2.22588	0.0260223	0.0497276
NMNAT1	69.1912	2.42192	0.337937	7.16678	7.67816e-13	5.45464e-12	SPSB1	27.2179	1.60814	0.625799	2.56973	0.0101777	0.0216336
RBP7	14.0334	-6.4552	2.91102	-2.21751	0.0265884	0.0484967	CLSTN1	1174.27	-1.22368	0.264801	-4.62113	3.81663e-06	1.51631e-05
CENPS	13.1093	2.99676	0.812054	3.69034	0.000223951	0.000616987	NMNAT1	70.0126	3.19402	0.446821	7.14833	8.78403e-13	7.45284e-12
DFFA	374.107	1.34413	0.204986	6.55716	5.48434e-11	3.29327e-10	CENPS	10.2119	1.73112	0.770423	2.24698	0.0246415	0.0473648
CASZ1	189.873	-1.5821	0.308833	-5.12285	3.0095e-07	1.22058e-06	DFFA	505.907	1.82393	0.225578	8.08558	6.18669e-16	6.93754e-15
MASP2	2.06982	-4.66465	2.04549	-2.28045	0.0225808	0.0419407	CASZ1	324.972	-3.03888	0.425154	-7.14772	8.82317e-13	7.48275e-12
AL109811.2	36.4008	-4.34801	0.579512	-7.50288	6.24309e-14	4.87045e-13	AL109811.2	27.1889	-4.87364	0.786335	-6.19792	5.72144e-10	3.70169e-09
FBXO44	411.623	-1.8754	0.194721	-9.63122	5.90257e-22	8.19815e-21	SRM	543.396	1.14879	0.167497	6.85858	6.95461e-12	5.46756e-11
FBXO6	144.129	2.26672	0.279937	8.09726	5.62096e-16	5.16481e-15	FBXO2	27.2379	-1.87051	0.509882	-3.66851	0.000243965	0.000718321
AGTRAP	161.237	-1.62795	0.365057	-4.45945	8.21717e-06	2.81325e-05	FBXO44	308.961	-2.03694	0.202964	-10.036	1.05931e-23	2.13742e-22
MTHFR	448.473	-1.00023	0.230274	-4.34366	1.40126e-05	4.64862e-05	DRAXIN	30.9668	-1.90904	0.838726	-2.27612	0.0228387	0.0443679
AL021155.2	18.4272	-3.60035	0.78458	-4.58889	4.45604e-06	1.57621e-05	AGTRAP	181.255	-3.06992	0.383427	-8.00651	1.1801e-15	1.29239e-14
PLOD1	197.795	1.67949	0.327955	5.1211	3.03766e-07	1.23149e-06	MTHFR	386.576	-1.88977	0.255667	-7.39152	1.45164e-13	1.32911e-12
TNFRSF8	730.724	7.55419	0.358804	21.0538	2.11134e-98	5.72433e-96	CLCN6	206.327	-1.33369	0.210255	-6.34321	2.2502e-10	1.51133e-09
VPS13D	1046.87	-1.4271	0.175103	-8.15009	3.63662e-16	3.37756e-15	AL021155.2	18.6045	-3.78985	0.769727	-4.92363	8.49515e-07	3.71885e-06
DHRS3	812.533	-1.33423	0.25335	-5.26633	1.39177e-07	5.85959e-07	TNFRSF8	43.7425	3.14274	0.662265	4.74545	2.08047e-06	8.61104e-06
RNU6ATAC18P	5.62236	-2.88434	1.26723	-2.27609	0.0228404	0.042383	VPS13D	908.349	-1.10259	0.173606	-6.35112	2.13748e-10	1.44117e-09
PRDM2	1247.87	-1.29864	0.18547	-7.00191	2.52505e-12	1.71326e-11	AC254633.1	10.9655	4.9409	1.28028	3.85923	0.000113743	0.000356658
KAZN	7.5982	4.28395	1.30181	3.29075	0.000999196	0.00246278	PRDM2	1078.79	-1.21784	0.206912	-5.88578	3.96177e-09	2.32372e-08
EFHD2	1097.61	-1.13027	0.193535	-5.84015	5.2155e-09	2.56333e-08	KAZN	6.55994	4.10058	1.45987	2.80886	0.00497169	0.0113408
CTRC	4.7821	-5.87704	1.60772	-3.65552	0.000256663	0.000700188	FHAD1	7.71264	-4.07503	1.45355	-2.80351	0.00505498	0.0115103
SLC25A34	27.4264	-2.62503	0.520082	-5.04735	4.47982e-07	1.78651e-06	AL031283.1	5.22239	-5.92753	1.67785	-3.53282	0.000411157	0.00116231
AL450998.2	48.751	-1.59094	0.380411	-4.18215	2.88769e-05	9.13428e-05	EFHD2	2184.84	-2.64417	0.254549	-10.3877	2.82181e-25	6.33225e-24
ANO7L1	23.6597	1.49422	0.552579	2.70408	0.00684929	0.0144229	CTRC	8.95129	-4.00227	1.23681	-3.23595	0.0012124	0.00314078
MT1XP1	5.43277	-6.05771	1.57286	-3.85141	0.000117442	0.000338144	AGMAT	120.65	1.72895	0.303195	5.70244	1.18104e-08	6.53225e-08
LINC01772	43.0571	-3.69637	0.483277	-7.64855	2.03263e-14	1.65011e-13	SLC25A34	14.9993	-2.67828	0.708733	-3.77896	0.000157482	0.000480705
CROCCP3	68.5448	-3.14067	0.396417	-7.92264	2.3252e-15	2.0327e-14	AL450998.2	36.499	-1.25951	0.441482	-2.85292	0.00433195	0.0100039
NBPF1	45.7404	-1.56071	0.371898	-4.19661	2.70935e-05	8.60179e-05	MT1XP1	4.696	-3.16338	1.34007	-2.36061	0.0182448	0.0364082
CROCCP2	500.144	-1.90106	0.199138	-9.54643	1.3424e-21	1.81109e-20	LINC01772	28.1944	-2.69174	0.54021	-4.98277	6.26815e-07	2.79103e-06
MST1P2	41.0243	-1.29247	0.39254	-3.29259	0.000992701	0.00244768	CROCCP3	64.983	-3.38777	0.408706	-8.289	1.14206e-16	1.36599e-15
EIF1AXP1	129.311	1.08934	0.338477	3.21837	0.00128922	0.00311821	CROCCP2	453.955	-1.73156	0.224989	-7.69621	1.40158e-14	1.39715e-13
CROCC	525.417	-2.17382	0.171863	-12.6486	1.13873e-36	3.52703e-35	MST1P2	21.4263	-2.55436	0.631346	-4.04589	5.21239e-05	0.000172778
BX284668.6	2.21555	-4.76625	1.99176	-2.39298	0.0167123	0.0320699	CROCC	539.978	-1.64093	0.199622	-8.22023	2.03114e-16	2.38049e-15
PADI2	18.9279	-4.13952	0.845228	-4.89751	9.70574e-07	3.72423e-06	BX284668.5	20.6676	-1.71127	0.730312	-2.3432	0.0191193	0.0379246
RCC2	1327.93	1.38682	0.190328	7.28646	3.18203e-13	2.33427e-12	BX284668.6	2.19229	-4.65609	2.05397	-2.26688	0.0233976	0.0453206
ARHGEF10L	40.5803	-7.99573	1.39796	-5.71956	1.06799e-08	5.07499e-08	PADI2	15.0626	-6.46794	1.62909	-3.97027	7.17908e-05	0.000232591
ALDH4A1	57.4928	2.47063	0.425847	5.80167	6.56561e-09	3.19279e-08	RCC2	1860.6	1.74507	0.217167	8.03561	9.31138e-16	1.02913e-14
AL137127.1	4.60761	-3.2438	1.32184	-2.454	0.0141275	0.0276024	ARHGEF10L	39.6787	-7.87522	1.96493	-4.00788	6.1266e-05	0.000200692
EMC1	470.678	1.08949	0.179937	6.05485	1.4055e-09	7.32815e-09	ALDH4A1	43.3524	1.14746	0.439995	2.60789	0.00911009	0.0195854
MRTO4	455.867	2.43319	0.213666	11.3878	4.80793e-30	1.07645e-28	MRTO4	453.944	2.6765	0.193177	13.8552	1.18389e-43	8.15103e-42
AKR7A2	273.195	1.02257	0.256854	3.98116	6.85797e-05	0.000204911	MICOS10	69.5805	-1.16544	0.338235	-3.44566	0.00056967	0.00156953
PQLC2	61.8455	1.00411	0.334022	3.00611	0.00264615	0.00604484	AL031727.1	10.0066	-2.13352	0.819903	-2.60216	0.00926378	0.0198758
MICOS10	159.327	-1.13034	0.241493	-4.68064	2.85983e-06	1.03876e-05	HTR6	5.74402	-2.86967	1.24484	-2.30525	0.0211526	0.0414527
HTR6	26.6304	-1.34648	0.501825	-2.68316	0.00729291	0.0152726	OTUD3	264.386	-1.81162	0.265556	-6.82198	8.97915e-12	6.98301e-11
OTUD3	321.441	-1.90816	0.227036	-8.40468	4.29044e-17	4.27791e-16	UBXN10	44.625	1.6252	0.472172	3.44196	0.00057751	0.00158889
CAMK2N1	66.7182	-1.53662	0.405458	-3.78984	0.000150745	0.000426646	CAMK2N1	106.376	-2.55724	0.396727	-6.44583	1.14969e-10	7.9612e-10
PINK1-AS	119.065	-1.67835	0.277517	-6.04774	1.46896e-09	7.65097e-09	PINK1-AS	96.6785	-1.46894	0.297677	-4.93469	8.02776e-07	3.5263e-06
AL031728.1	25.2835	-3.89387	0.652917	-5.96381	2.4643e-09	1.25317e-08	ECE1	1659.35	1.39315	0.208493	6.682	2.3571e-11	1.75631e-10
RAP1GAP	20.8135	2.66325	0.787907	3.38015	0.000724458	0.00183169	AL031728.1	9.23643	-4.82405	1.26628	-3.80962	0.000139183	0.000429351
HSPG2	123.936	1.47866	0.425696	3.4735	0.000513717	0.00133539	NBPF3	99.5997	-1.37813	0.382791	-3.60021	0.000317961	0.00091721
LINC00339	51.571	-1.22335	0.355734	-3.43894	0.000584001	0.00150326	HSPG2	222.729	3.56252	0.386329	9.22147	2.93061e-20	4.67948e-19
CDC42-IT1	3.10584	-4.23045	1.73428	-2.43931	0.0147153	0.0286406	LINC00339	39.7662	-1.48503	0.404555	-3.67077	0.000241817	0.000712761
ZBTB40	887.196	-1.69502	0.180889	-9.37053	7.21706e-21	9.28135e-20	ZBTB40	672.066	-1.49689	0.207511	-7.21354	5.45176e-13	4.713e-12
ZBTB40-IT1	5.87021	-3.20259	1.14961	-2.78581	0.00533941	0.0115105	C1QA	11.6183	-7.07195	1.43002	-4.94536	7.60034e-07	3.34621e-06
C1QA	9.31232	-6.83954	1.48438	-4.60767	4.07215e-06	1.45244e-05	C1QB	2.83023	-5.03794	1.89788	-2.65452	0.00794222	0.0173307
C1QB	3.31093	-4.28185	1.82477	-2.34652	0.0189497	0.0359247	LUZP1	633.286	-1.31412	0.235951	-5.56946	2.55529e-08	1.35108e-07
LINC01355	8.18563	4.41998	1.28703	3.43424	0.000594214	0.00152677	LINC01355	7.97473	3.43872	1.10503	3.11188	0.001859	0.00463278
ZNF436-AS1	21.3579	1.40936	0.617247	2.2833	0.0224124	0.041667	ZNF436-AS1	22.2668	2.70961	0.607921	4.45718	8.30463e-06	3.13283e-05
TCEA3	227.655	-1.31114	0.252074	-5.20139	1.97801e-07	8.19355e-07	E2F2	156.465	2.00736	0.315162	6.36931	1.89882e-10	1.2884e-09
ASAP3	15.124	-2.9095	0.722558	-4.02666	5.65738e-05	0.000171183	ID3	455.162	2.59578	0.207725	12.4962	7.83045e-36	3.43413e-34
E2F2	140.774	1.60698	0.279568	5.7481	9.02539e-09	4.32206e-08	RPL11	14683.2	-1.01407	0.166347	-6.09609	1.08693e-09	6.81421e-09
MDS2	44.1949	-2.33622	0.540288	-4.32402	1.53211e-05	5.03881e-05	GALE	247.4	2.52674	0.219211	11.5265	9.69622e-31	3.18384e-29
RPL11	20648.2	-1.30396	0.134938	-9.66342	4.31208e-22	6.07004e-21	HMGCL	229.443	1.97542	0.250657	7.88099	3.2479e-15	3.4242e-14
GALE	291.231	2.6714	0.210736	12.6765	7.97766e-37	2.49832e-35	CNR2	27.4976	-3.74417	0.660935	-5.66497	1.47053e-08	8.03626e-08
HMGCL	313.562	2.31577	0.218972	10.5756	3.86566e-26	6.98714e-25	STPG1	45.0315	1.88346	0.407063	4.62696	3.71072e-06	1.47698e-05
SRSF10	2662.01	-1.05542	0.174585	-6.04531	1.49121e-09	7.75463e-09	RCAN3AS	25.8778	-1.68499	0.528863	-3.18607	0.00144222	0.00367958
IFNLR1	124.585	1.76161	0.470096	3.74734	0.000178718	0.000499886	CLIC4	325.941	2.23407	0.501592	4.45396	8.43021e-06	3.17646e-05
STPG1	59.894	1.69347	0.359278	4.71354	2.43449e-06	8.9179e-06	RUNX3	8045.06	-1.68872	0.197869	-8.53455	1.407e-17	1.81511e-16
RCAN3AS	65.472	-2.63597	0.374583	-7.03707	1.96331e-12	1.34456e-11	AL445471.2	2.95141	4.92428	1.86895	2.63479	0.00841898	0.0182592
RCAN3	2046.01	-2.08569	0.187768	-11.1078	1.14904e-28	2.38384e-27	AL050344.2	15.1495	7.29228	1.36063	5.3595	8.34515e-08	4.15398e-07
CLIC4	469.098	2.85248	0.327153	8.71912	2.80366e-18	3.03722e-17	AL050344.1	3.61678	-5.37553	1.8743	-2.86802	0.00413054	0.00957061
RUNX3	4910.42	-1.06294	0.183623	-5.78873	7.0921e-09	3.43952e-08	SYF2	968.303	-1.45716	0.183028	-7.96142	1.70071e-15	1.83534e-14
AL050344.2	9.23078	5.50943	1.44093	3.82352	0.000131562	0.000375414	RSRP1	943.833	-1.74919	0.171751	-10.1845	2.3266e-24	4.91658e-23
SYF2	1268.54	-1.09728	0.179831	-6.1017	1.04944e-09	5.54474e-09	LDLRAP1	404.082	-2.68569	0.260473	-10.3108	6.2951e-25	1.3804e-23
RSRP1	1184.86	-1.66143	0.173622	-9.56923	1.07703e-21	1.46707e-20	AL606491.1	5.66105	-5.01389	1.5759	-3.1816	0.00146465	0.00373038
LDLRAP1	620.425	-2.86405	0.239632	-11.9519	6.34808e-33	1.67076e-31	MAN1C1	103.796	-1.94898	0.274942	-7.0887	1.35381e-12	1.13264e-11
AL606491.1	8.88951	-2.62087	0.881084	-2.97459	0.00293376	0.00664968	SELENON	176.853	-1.73047	0.322225	-5.37038	7.85723e-08	3.92841e-07
MAN1C1	261.55	-2.55684	0.235913	-10.838	2.27277e-27	4.40575e-26	AUNIP	47.2057	4.8349	0.653212	7.40173	1.34421e-13	1.23486e-12
SELENON	445.494	-1.0516	0.206431	-5.09421	3.50197e-07	1.41192e-06	STMN1	1624.67	3.01181	0.212062	14.2025	8.84499e-46	6.71555e-44
AUNIP	34.9281	4.00468	0.601591	6.65682	2.79822e-11	1.72477e-10	PAFAH2	202.923	-1.34034	0.269826	-4.96741	6.78535e-07	3.00599e-06
STMN1	2051.17	3.73788	0.185063	20.1978	1.02287e-90	2.13102e-88	ZNF593	90.7392	1.43653	0.29027	4.94896	7.46113e-07	3.28793e-06
ZNF593	93.74	1.52609	0.317523	4.80623	1.538e-06	5.76409e-06	CEP85	353.415	1.49291	0.205671	7.25874	3.90722e-13	3.43025e-12
CEP85	349.992	1.21286	0.203224	5.96811	2.40025e-09	1.2228e-08	UBXN11	508.801	-3.05716	0.395597	-7.72797	1.09276e-14	1.09785e-13
UBXN11	590.296	-3.01798	0.303026	-9.95947	2.29274e-23	3.47458e-22	CD52	2099.21	-1.17361	0.275751	-4.25603	2.08085e-05	7.38019e-05
CD52	2469.27	-1.92339	0.249384	-7.71258	1.23297e-14	1.01849e-13	ZNF683	328.569	-6.4346	1.34962	-4.76772	1.86326e-06	7.76266e-06
DHDDS	265.454	1.31771	0.204069	6.45719	1.06667e-10	6.2184e-10	RPS6KA1	1694.02	1.04359	0.274634	3.79992	0.000144744	0.000444934
RPS6KA1	1440	1.05883	0.195536	5.41502	6.12821e-08	2.67184e-07	PIGV	128.974	1.48511	0.289047	5.13795	2.77747e-07	1.29339e-06
PIGV	105.081	1.58126	0.291364	5.4271	5.7276e-08	2.50743e-07	GPATCH3	210.37	-1.58147	0.251513	-6.2878	3.22e-10	2.13286e-09
GPATCH3	221.139	-1.53286	0.292446	-5.24151	1.59268e-07	6.6531e-07	NUDC	1000.26	1.11044	0.194064	5.72203	1.05256e-08	5.86556e-08
KDF1	9.16281	-2.38581	0.852067	-2.80003	0.00510984	0.0110565	SYTL1	1146.33	-2.32931	0.233508	-9.9753	1.95512e-23	3.87174e-22
SYTL1	1330.65	-3.07039	0.168667	-18.2039	4.80792e-74	5.87397e-72	GPR3	9.76147	5.67524	1.40753	4.03204	5.52937e-05	0.000182686
GPR3	6.18042	3.3685	1.22666	2.74608	0.00603113	0.0128588	FGR	746.259	-7.08244	0.809147	-8.75297	2.07812e-18	2.88429e-17
BX293535.1	6.49564	-2.93339	1.17509	-2.49632	0.0125491	0.0248496	AL031729.1	26.3232	-1.71633	0.647702	-2.64987	0.0080523	0.017549
FGR	361.09	-6.50886	0.748576	-8.69499	3.4685e-18	3.73699e-17	IFI6	1745.64	3.09515	0.253079	12.23	2.14953e-34	8.76651e-33
IFI6	2449.84	3.85187	0.165394	23.2891	5.714e-120	2.82729e-117	FAM76A	151.718	-2.20561	0.275928	-7.99342	1.31249e-15	1.42842e-14
FAM76A	212.641	-2.0313	0.226712	-8.95985	3.25131e-19	3.76096e-18	THEMIS2	649.713	-2.62573	0.303192	-8.66026	4.70693e-18	6.33162e-17
THEMIS2	693.124	-1.53641	0.249364	-6.16132	7.21406e-10	3.86835e-09	RPA2	552.608	1.24443	0.207235	6.00491	1.91436e-09	1.16444e-08
RPA2	915.982	2.24901	0.162262	13.8604	1.10126e-43	4.69746e-42	SMPDL3B	4.1825	4.41767	1.63814	2.69677	0.00700166	0.0154485
SMPDL3B	12.4706	3.98848	0.954995	4.17644	2.96106e-05	9.35292e-05	EYA3	262.569	1.53147	0.268939	5.6945	1.23733e-08	6.82399e-08
XKR8	207.335	1.3192	0.374752	3.52019	0.000431241	0.00113529	PTAFR	35.8121	-3.36391	1.0137	-3.31844	0.000905231	0.0024034
EYA3	329.103	1.53372	0.237575	6.45572	1.07704e-10	6.26964e-10	AL353622.1	18.8754	-2.3644	0.677524	-3.48976	0.000483449	0.00135038
PTAFR	27.781	-3.59226	0.923626	-3.8893	0.000100534	0.00029287	AL353622.2	4.94513	-3.95898	1.44566	-2.73853	0.00617148	0.0137959
AL353622.2	7.91234	-6.59965	1.51462	-4.35729	1.3168e-05	4.38757e-05	SESN2	417.925	1.22695	0.234045	5.24237	1.58523e-07	7.63365e-07
SESN2	494.433	2.51028	0.238118	10.5422	5.52032e-26	9.83423e-25	MED18	127.794	1.72938	0.268619	6.43805	1.21019e-10	8.36208e-10
MED18	161.472	2.72061	0.248215	10.9607	5.90204e-28	1.17637e-26	RCC1	692.429	1.90651	0.181523	10.5028	8.3831e-26	1.93083e-24
RCC1	613.647	1.57081	0.168046	9.34749	8.97488e-21	1.14306e-19	SNHG3	816.307	-1.41353	0.157463	-8.9769	2.78506e-19	4.15037e-18
SNHG3	915.694	-1.98927	0.198566	-10.0182	1.268e-23	1.94544e-22	EPB41	1972.71	-1.28913	0.134829	-9.56123	1.16366e-21	2.05071e-20
EPB41	2627.52	-1.61996	0.14031	-11.5456	7.76805e-31	1.82595e-29	RF00017	32.3722	-3.28696	0.558749	-5.88271	4.03606e-09	2.36368e-08
RF00017	42.7963	-3.49519	0.51	-6.85332	7.21566e-12	4.71173e-11	TMEM200B	13.8645	2.94342	0.816696	3.60406	0.000313285	0.000905083
TMEM200B	24.7209	4.17897	0.769828	5.42845	5.6847e-08	2.4914e-07	RF02271	6.71688	-2.43743	1.07328	-2.27101	0.0231462	0.0448881
RF02271	9.66751	-2.4809	0.827012	-2.99984	0.00270122	0.00616283	MECR	135.643	1.56484	0.272773	5.73679	9.64849e-09	5.41607e-08
MECR	147.476	1.70539	0.275701	6.18566	6.18439e-10	3.33792e-09	MATN1	18.6725	-2.7769	0.749458	-3.70522	0.00021121	0.000628428
PTPRU	18.0449	4.55636	0.912251	4.99463	5.89483e-07	2.31593e-06	MATN1-AS1	99.0605	-2.53702	0.376498	-6.73848	1.60055e-11	1.21282e-10
MATN1	14.0495	-2.74344	0.767171	-3.57604	0.000348837	0.000932997	LAPTM5	7594.88	-1.19477	0.18943	-6.30716	2.84195e-10	1.89421e-09
MATN1-AS1	147.046	-2.50235	0.284276	-8.80254	1.33752e-18	1.48888e-17	MIR4420	2.75205	-4.98471	1.952	-2.55365	0.0106601	0.0225294
AL137857.1	16.5659	-3.70142	0.766562	-4.8286	1.37495e-06	5.18641e-06	SDC3	5.32394	-3.36107	1.35678	-2.47724	0.0132404	0.0273185
LAPTM5	8735.03	-1.52267	0.152722	-9.97018	2.05865e-23	3.1246e-22	SNRNP40	450.075	1.2676	0.223457	5.67266	1.40597e-08	7.70537e-08
SNRNP40	484.487	1.09265	0.207173	5.27409	1.33414e-07	5.62892e-07	AC114495.2	5.93936	-2.85325	1.17705	-2.42408	0.0153474	0.0311949
AC114495.2	8.41515	-3.23723	1.03885	-3.11617	0.00183219	0.00431186	SERINC2	9.36049	-3.31124	1.31582	-2.51649	0.0118532	0.0247406
ZCCHC17	248.385	1.04413	0.195767	5.33354	9.63141e-08	4.11539e-07	ADGRB2	22.6781	-2.51098	0.703044	-3.57158	0.000354835	0.00101173
SPOCD1	21.9521	4.88245	0.986206	4.95074	7.39318e-07	2.87593e-06	TMEM39B	129.446	1.07509	0.280233	3.83643	0.000124836	0.000388588
AL136115.2	4.78617	-2.98478	1.30385	-2.2892	0.0220677	0.0411033	TXLNA	1008.37	2.65616	0.180959	14.6783	8.87967e-49	7.51408e-47
TXLNA	1064.9	2.95249	0.186928	15.7948	3.37953e-56	2.20751e-54	CCDC28B	102.697	2.107	0.383278	5.49732	3.85613e-08	2.00196e-07
CCDC28B	66.0663	2.07009	0.367782	5.62857	1.81714e-08	8.43258e-08	IQCC	33.0947	1.77675	0.456029	3.89614	9.77395e-05	0.000309304
AL049795.1	10.1987	-2.3428	0.870961	-2.68991	0.00714723	0.0150008	TMEM234	41.4015	-1.31857	0.426749	-3.08979	0.00200296	0.00496002
IQCC	39.8616	1.00254	0.417975	2.39856	0.0164596	0.0316311	FAM229A	130.74	-3.24277	0.332675	-9.74755	1.88972e-22	3.50383e-21
FAM229A	215.954	-2.76858	0.246205	-11.245	2.44986e-29	5.25896e-28	BSDC1	672.896	-1.13816	0.280224	-4.06162	4.8733e-05	0.00016235
BSDC1	966.85	-1.01009	0.255773	-3.94915	7.84302e-05	0.000232344	RBBP4	1646.23	1.2506	0.171845	7.2775	3.40053e-13	3.00049e-12
RBBP4	1907.62	1.17547	0.14862	7.90928	2.58883e-15	2.2542e-14	YARS	1855.29	1.59903	0.15159	10.5483	5.16984e-26	1.2185e-24
YARS	2007.82	1.75859	0.149693	11.748	7.23222e-32	1.79824e-30	TMEM54	3.152	3.9967	1.73474	2.30392	0.021227	0.0415815
TMEM54	8.87708	6.4533	1.45066	4.44854	8.64553e-06	2.95276e-05	AK2	2409.46	2.90502	0.196504	14.7835	1.87096e-49	1.6336e-47
RNF19B	1669.65	2.09774	0.231328	9.06826	1.2093e-19	1.4375e-18	AZIN2	45.8758	-1.38471	0.510086	-2.71466	0.00663432	0.0147192
AK2	2669.82	2.91763	0.183738	15.8793	8.8147e-57	5.91392e-55	TRIM62	185.841	-2.01789	0.279361	-7.22323	5.07661e-13	4.40057e-12
AL662907.1	10.0914	-2.77441	0.843825	-3.2879	0.00100939	0.00248542	ZNF362	201.77	-1.95689	0.250414	-7.81461	5.51317e-15	5.67254e-14
TRIM62	244.967	-2.5485	0.244058	-10.4422	1.59067e-25	2.71167e-24	PHC2	550.032	-1.32501	0.224724	-5.89617	3.72027e-09	2.18607e-08
ZNF362	233.055	-1.84237	0.270653	-6.80715	9.95525e-12	6.41517e-11	ZSCAN20	22.1266	2.67335	0.626912	4.26431	2.00521e-05	7.1277e-05
ZSCAN20	34.5871	2.36841	0.518508	4.56774	4.93022e-06	1.73289e-05	AC114490.3	14.7656	-2.81342	0.737305	-3.81582	0.000135734	0.000419722
GJA4	4.77709	5.53708	1.62377	3.41001	0.000649611	0.00165727	ZMYM6	154.043	-1.07915	0.239197	-4.51155	6.43556e-06	2.46305e-05
AC114490.3	22.3428	-1.95815	0.532168	-3.67958	0.000233623	0.000641668	NCDN	183.191	1.00366	0.271449	3.6974	0.000217819	0.000646568
TMEM35B	10.0921	2.01847	0.847319	2.38218	0.0172104	0.0329013	AC004865.2	42.2823	-2.96418	0.590399	-5.02065	5.14979e-07	2.31994e-06
ZMYM1	57.2828	-1.68661	0.467663	-3.60646	0.000310405	0.000836658	TFAP2E	23.3317	-2.06246	0.595758	-3.46191	0.000536353	0.00148455
NCDN	288.03	1.0041	0.244443	4.10771	3.99594e-05	0.000123798	CLSPN	262.714	3.75072	0.325098	11.5372	8.56729e-31	2.82765e-29
AC004865.2	25	-2.08465	0.573678	-3.63384	0.000279237	0.000757181	AGO4	453.695	-1.8641	0.214358	-8.69623	3.43106e-18	4.65776e-17
TFAP2E	37.1177	-2.02012	0.429671	-4.70154	2.58206e-06	9.42706e-06	AL138787.2	3.49195	5.17198	1.77119	2.92007	0.00349958	0.00823816
C1orf216	136.061	1.5304	0.316366	4.83742	1.31532e-06	4.97285e-06	SH3D21	90.6333	2.84904	0.321035	8.87453	7.02303e-19	1.01053e-17
CLSPN	236.999	4.30294	0.267428	16.0901	2.9943e-58	2.10026e-56	AL591845.1	15.5898	2.13394	0.731184	2.91848	0.00351745	0.00827516
AGO4	499.662	-1.15034	0.206069	-5.58233	2.37315e-08	1.08877e-07	LINC01137	35.0186	1.59731	0.500119	3.19385	0.00140388	0.00359082
AL138787.2	6.77254	5.05591	1.46793	3.44425	0.000572637	0.00147612	ZC3H12A	881.566	-2.68804	0.204539	-13.1419	1.89293e-39	9.98934e-38
SH3D21	201.278	3.91583	0.308555	12.6908	6.64725e-37	2.08498e-35	SNIP1	354.843	-1.08264	0.266263	-4.06606	4.78139e-05	0.000159704
AL591845.1	31.932	2.78518	0.586172	4.75148	2.01935e-06	7.46211e-06	GNL2	752.812	1.02035	0.176263	5.78881	7.08867e-09	4.04294e-08
STK40	699.657	1.00484	0.180866	5.5557	2.76496e-08	1.26034e-07	C1orf109	149.9	1.27061	0.271791	4.67496	2.94014e-06	1.18475e-05
LINC01137	33.1949	1.71922	0.465189	3.69576	0.000219233	0.000605338	CDCA8	427.76	4.67605	0.366434	12.761	2.70806e-37	1.24746e-35
ZC3H12A	1073.26	-1.45465	0.137482	-10.5806	3.66476e-26	6.64221e-25	FHL3	196.664	1.5182	0.427086	3.55478	0.000378297	0.00107511
GNL2	887.144	1.57838	0.16536	9.54511	1.35958e-21	1.83303e-20	UTP11	295.188	2.20582	0.237967	9.26941	1.87173e-20	3.02899e-19
C1orf109	159.507	1.02704	0.230121	4.46307	8.07954e-06	2.76853e-05	MYCBP	149.54	2.33795	0.264698	8.83253	1.02333e-18	1.455e-17
CDCA8	410.03	5.49035	0.284848	19.2747	8.76394e-83	1.46997e-80	MACF1	3695.71	-1.52301	0.180227	-8.45052	2.90006e-17	3.64099e-16
EPHA10	9.99267	4.0689	1.13114	3.59716	0.000321716	0.000865018	PPIEL	79.7942	-2.12764	0.549661	-3.87082	0.000108471	0.000341408
FHL3	207.898	2.17137	0.453294	4.7902	1.66617e-06	6.21618e-06	SNORA55	11.0193	-2.5336	0.807099	-3.13914	0.00169443	0.00425412
UTP11	283.185	2.37091	0.226797	10.4539	1.40633e-25	2.40572e-24	HPCAL4	82.5582	1.2641	0.567481	2.22756	0.0259096	0.0495321
MYCBP	155.753	2.22785	0.250757	8.88451	6.4202e-19	7.3112e-18	OXCT2	13.5075	4.34182	1.09373	3.96975	7.19477e-05	0.000232981
PPIEL	105.719	-2.0185	0.511027	-3.94989	7.81867e-05	0.000231762	TRIT1	218.324	2.52069	0.234822	10.7345	7.01193e-27	1.74021e-25
SNORA55	8.13118	-2.8618	0.976146	-2.93173	0.00337078	0.00755799	MFSD2A	94.5715	1.98449	0.648794	3.05873	0.00222275	0.00545437
HEYL	4.79608	4.53679	1.57507	2.88037	0.00397207	0.00879169	RLF	910.261	-1.02848	0.259035	-3.97043	7.17424e-05	0.000232473
NT5C1A	3.65977	-4.47221	2.02678	-2.20656	0.0273447	0.0496898	AL050341.2	28.2897	1.23707	0.484621	2.55264	0.0106908	0.0225845
HPCAL4	117.121	-1.99742	0.493108	-4.05067	5.10713e-05	0.000155484	ZMPSTE24	345.752	1.44385	0.234295	6.16252	7.15964e-10	4.57974e-09
OXCT2	10.0645	4.74276	1.28427	3.69296	0.000221663	0.00061128	RIMS3	74.5575	1.16938	0.368738	3.1713	0.00151759	0.00385346
TRIT1	274.83	2.43193	0.210615	11.5468	7.66246e-31	1.80327e-29	CITED4	102.855	-2.47918	0.320709	-7.73031	1.07281e-14	1.07894e-13
MFSD2A	85.6777	1.6802	0.521423	3.22234	0.00127148	0.0030798	CTPS1	806.082	1.91767	0.310508	6.17592	6.57813e-10	4.22183e-09
CAP1	5247.15	1.09517	0.175296	6.24753	4.16984e-10	2.29823e-09	EDN2	4.14657	-4.57222	1.63297	-2.79994	0.00511118	0.0116163
ZMPSTE24	448.535	1.86006	0.237151	7.84335	4.38699e-15	3.74579e-14	RIMKLA	133.267	5.05234	0.478897	10.5499	5.08253e-26	1.19939e-24
COL9A2	277.811	1.5465	0.278062	5.56171	2.6715e-08	1.21971e-07	CCDC30	19.2069	-1.80012	0.610396	-2.9491	0.00318703	0.00757569
ZFP69B	42.9565	1.30909	0.386901	3.38353	0.000715603	0.00181185	TMSB4XP1	123.833	1.06131	0.379675	2.79531	0.00518495	0.01177
AL031985.3	28.2864	1.96709	0.513586	3.8301	0.000128089	0.00036619	C1orf50	87.5975	-2.89096	0.344124	-8.40094	4.42916e-17	5.48194e-16
RIMS3	86.6757	1.70283	0.385574	4.41634	1.00385e-05	3.39919e-05	AC098484.3	5.36394	-4.95527	1.55515	-3.18636	0.00144075	0.00367633
CITED4	178.654	-4.18226	0.284972	-14.676	9.18014e-49	4.64689e-47	SVBP	118.32	-1.54849	0.29486	-5.2516	1.50782e-07	7.27368e-07
CTPS1	537.14	1.76372	0.244157	7.22373	5.05815e-13	3.64969e-12	ERMAP	59.0649	-1.18729	0.499116	-2.37879	0.0173695	0.0348388
SLFNL1-AS1	10.4717	-2.18055	0.836174	-2.60777	0.00911342	0.0186895	AL512353.1	10.2694	3.48245	0.981881	3.54671	0.000390079	0.00110582
HIVEP3	550.869	1.56275	0.282833	5.52537	3.28796e-08	1.48472e-07	ZNF691	49.9856	1.51516	0.398348	3.80361	0.000142605	0.000438919
RIMKLA	160.169	7.75367	0.767887	10.0974	5.67134e-24	8.9085e-23	SLC2A1	1026.69	1.09236	0.180428	6.05429	1.41035e-09	8.72791e-09
CCDC30	29.8604	-1.49004	0.495519	-3.00702	0.00263821	0.00602811	EBNA1BP2	474.939	2.37156	0.181336	13.0783	4.38358e-39	2.24545e-37
C1orf50	114.886	-2.51405	0.338923	-7.41777	1.19111e-13	9.08106e-13	CFAP57	2.80263	4.85791	1.89827	2.55913	0.0104934	0.0222211
SVBP	169.369	-1.36477	0.24058	-5.67281	1.4047e-08	6.59593e-08	TIE1	16.5808	7.41789	1.40899	5.26467	1.40438e-07	6.79856e-07
AL512353.1	11.4016	2.41723	0.885189	2.73075	0.00631904	0.0134067	CDC20	650.102	5.92759	0.354484	16.7217	9.10348e-63	1.46948e-60
ZNF691	52.5816	2.00454	0.482206	4.15702	3.22431e-05	0.000101278	MED8	278.533	1.22407	0.20722	5.90708	3.48217e-09	2.05244e-08
SLC2A1	1081.42	1.82393	0.208616	8.743	2.26996e-18	2.4726e-17	SZT2	673.243	-1.48358	0.191861	-7.7326	1.05376e-14	1.06033e-13
EBNA1BP2	466.494	2.32754	0.181303	12.8378	1.00638e-37	3.27066e-36	PTPRF	50.7845	5.02699	0.61759	8.13969	3.963e-16	4.52319e-15
CFAP57	5.83261	3.90357	1.46978	2.65589	0.00790992	0.0164378	DPH2	226.906	1.13082	0.218171	5.18319	2.18127e-07	1.03457e-06
CDC20	509.803	6.0459	0.287389	21.0374	2.98549e-98	7.87851e-96	B4GALT2	185.178	3.38574	0.285659	11.8524	2.09189e-32	7.51086e-31
MED8	334.784	1.68065	0.198853	8.45171	2.87077e-17	2.89889e-16	SLC6A9	36.1864	7.58723	1.26285	6.00803	1.87796e-09	1.1452e-08
SZT2	768.766	-1.30693	0.17965	-7.27486	3.46789e-13	2.53458e-12	AL139220.2	3.62017	4.17767	1.69543	2.46408	0.0137366	0.0282375
HYI	129.055	-1.06488	0.295773	-3.60033	0.00031781	0.000855387	DMAP1	545.559	-2.20064	0.212662	-10.348	4.27098e-25	9.47359e-24
PTPRF	155.507	7.38691	0.707823	10.4361	1.69647e-25	2.88955e-24	RNU5F-1	4.76419	-3.19078	1.42603	-2.23753	0.025252	0.048434
DPH2	223.499	1.05037	0.257358	4.08137	4.47708e-05	0.000137508	KIF2C	909.208	5.74065	0.407398	14.091	4.31422e-45	3.18738e-43
B4GALT2	163.405	3.81968	0.313966	12.1659	4.72217e-34	1.3145e-32	SNORD46	10.6695	-2.31729	0.811491	-2.8556	0.00429557	0.00992705
SLC6A9	64.7354	7.44295	1.07326	6.93492	4.06447e-12	2.70946e-11	SNORD38A	4.10416	-3.67598	1.60296	-2.29324	0.0218339	0.0426141
DMAP1	618.79	-1.78184	0.178038	-10.0082	1.40226e-23	2.14811e-22	PLK3	648.219	-1.05809	0.198746	-5.32381	1.01614e-07	5.01259e-07
TMEM53	24.7896	1.58082	0.579922	2.72592	0.0064122	0.013582	PTCH2	11.1979	-2.37728	0.887538	-2.67851	0.00739496	0.016238
RNU5D-1	4.62006	-3.97742	1.53626	-2.58903	0.0096248	0.0196002	EIF2B3	212.447	1.98766	0.274825	7.23245	4.74369e-13	4.12314e-12
KIF2C	1053.47	6.4546	0.25244	25.5688	3.39106e-144	3.53242e-141	ZSWIM5	59.7889	-1.73602	0.462	-3.75763	0.000171531	0.000520364
SNORD46	9.89544	-2.26338	0.886968	-2.55181	0.0107164	0.0216096	HPDL	80.5364	4.91062	0.489957	10.0226	1.21314e-23	2.44012e-22
PLK3	1030.2	-1.33356	0.168376	-7.92011	2.37303e-15	2.07269e-14	MMACHC	42.5484	4.16	0.553497	7.51585	5.65417e-14	5.36615e-13
TCTEX1D4	2.95214	-4.15165	1.77306	-2.34151	0.019206	0.0363478	PRDX1	1485.98	3.04814	0.183548	16.6068	6.22703e-62	9.80451e-60
PTCH2	15.725	-2.63672	0.729521	-3.61432	0.000301136	0.000813336	AKR1A1	539.754	1.10787	0.205027	5.4035	6.53527e-08	3.30532e-07
EIF2B3	203.787	1.59841	0.279805	5.71257	1.11282e-08	5.28305e-08	NASP	1583.46	1.68027	0.150946	11.1316	8.80306e-29	2.5352e-27
UROD	586.867	1.09751	0.175795	6.24311	4.28953e-10	2.36091e-09	CCDC17	17.9445	-1.48117	0.645077	-2.29612	0.0216692	0.0423443
HPDL	40.3179	7.66016	1.24205	6.16737	6.94335e-10	3.7333e-09	AL604028.2	10.3038	-3.08133	0.880097	-3.50112	0.000463305	0.00129922
MMACHC	38.2233	3.49145	0.521166	6.6993	2.09424e-11	1.30754e-10	TMEM69	161.546	2.35057	0.279228	8.41809	3.82658e-17	4.76376e-16
PRDX1	1339.35	2.69701	0.188371	14.3175	1.70054e-46	7.91933e-45	MAST2	302.127	1.20138	0.215705	5.56956	2.55381e-08	1.35104e-07
NASP	1675.55	2.01454	0.149931	13.4364	3.69885e-41	1.40514e-39	RAD54L	256.87	4.92479	0.342848	14.3644	8.66114e-47	6.84658e-45
CCDC17	28.4347	-1.92132	0.470812	-4.08087	4.48678e-05	0.000137721	LRRC41	348.961	1.24523	0.22317	5.57972	2.40902e-08	1.28114e-07
AL604028.2	9.60032	-3.3675	0.961187	-3.50348	0.000459219	0.00120334	NSUN4	279.219	1.1875	0.236059	5.03051	4.89179e-07	2.20994e-06
TMEM69	197.394	2.10472	0.23498	8.95704	3.33521e-19	3.85575e-18	FAAH	56.5413	-1.28929	0.410229	-3.14285	0.00167314	0.00420453
IPP	156.939	1.08593	0.252706	4.29721	1.72962e-05	5.64707e-05	FAAHP1	46.7779	-4.625	0.56237	-8.22411	1.96645e-16	2.30749e-15
MAST2	324.617	1.75261	0.208819	8.39295	4.74079e-17	4.7056e-16	NENFP1	2.57369	-4.88714	1.96841	-2.48278	0.0130362	0.0269462
RAD54L	286.343	6.32918	0.389151	16.2641	1.77497e-59	1.31083e-57	STIL	289.147	3.85328	0.315516	12.2126	2.66094e-34	1.06933e-32
LRRC41	417.532	1.44512	0.17257	8.37409	5.56544e-17	5.49656e-16	BEND5	227.933	3.85319	0.366435	10.5153	7.34165e-26	1.70115e-24
FAAHP1	59.6016	-3.05727	0.430955	-7.09417	1.30128e-12	9.06543e-12	CDKN2C	140.472	1.14	0.250937	4.54296	5.54706e-06	2.14739e-05
MOB3C	187.732	1.38877	0.233246	5.95409	2.61517e-09	1.32478e-08	RNF11	737.906	-1.51488	0.180575	-8.38917	4.89588e-17	6.03626e-16
NENFP1	4.0608	-3.78	1.52073	-2.48564	0.0129318	0.0255461	TTC39A	3.95291	4.31918	1.65746	2.60591	0.00916306	0.0196949
STIL	317.631	4.19835	0.275397	15.2447	1.78499e-52	1.02401e-50	AL050343.1	8.05097	-4.58946	1.40371	-3.26953	0.00107727	0.00281388
SPATA6	27.6103	-1.34409	0.510718	-2.63176	0.00849434	0.0175381	ORC1	349.663	3.63254	0.407458	8.91515	4.87169e-19	7.13265e-18
BEND5	154.229	2.84462	0.365891	7.77451	7.57382e-15	6.33296e-14	GPX7	131.269	1.33055	0.305798	4.35106	1.35482e-05	4.9336e-05
RNF11	913.764	-1.28872	0.193142	-6.67239	2.51666e-11	1.56192e-10	COA7	147.372	2.55431	0.305722	8.355	6.54308e-17	7.975e-16
AL050343.1	10.1259	-3.65236	0.97116	-3.76082	0.000169359	0.000475453	RPS13P2	53.805	-1.56035	0.436741	-3.57272	0.000353292	0.00100838
RAB3B	6.30647	3.98919	1.35472	2.94467	0.00323302	0.00727052	ECHDC2	357.446	-1.9981	0.291212	-6.86132	6.8228e-12	5.37568e-11
ZFYVE9	94.2484	-1.07124	0.33095	-3.23687	0.00120848	0.00293945	AL445183.3	25.3306	1.72552	0.587049	2.93931	0.00328946	0.00778455
ORC1	411.401	3.78372	0.254228	14.8831	4.24094e-50	2.25031e-48	PODN	10.2212	-6.89447	1.47505	-4.67405	2.95311e-06	1.18923e-05
SHISAL2A	80.9429	-2.17642	0.36178	-6.01588	1.78913e-09	9.24316e-09	SLC1A7	16.8434	-7.61362	1.36288	-5.58644	2.31777e-08	1.23466e-07
COA7	147.852	2.57651	0.324774	7.93324	2.13507e-15	1.87144e-14	CPT2	162.189	1.3799	0.252672	5.46125	4.72789e-08	2.42959e-07
RPS13P2	75.8946	-1.44321	0.33769	-4.27377	1.92198e-05	6.24115e-05	LRP8	413.214	1.30539	0.191528	6.81569	9.38095e-12	7.28076e-11
ECHDC2	502.121	-1.76453	0.184032	-9.58821	8.96285e-22	1.22678e-20	NDC1	419.535	3.09916	0.197395	15.7003	1.50571e-55	1.73192e-53
AL445183.3	13.3949	2.31828	0.740428	3.13101	0.00174208	0.00411692	LRRC42	187.508	1.17146	0.271658	4.31224	1.61609e-05	5.82209e-05
CPT2	234.885	1.17424	0.243225	4.82779	1.3806e-06	5.20671e-06	AL353898.3	4.81422	-3.22032	1.33505	-2.41214	0.0158591	0.0321347
LRP8	461.251	1.33466	0.178294	7.48571	7.11619e-14	5.51895e-13	TCEANC2	177.613	1.2932	0.265346	4.87363	1.09564e-06	4.71254e-06
AC119428.2	4.90663	-2.90046	1.23177	-2.3547	0.0185376	0.0352176	CYB5RL	79.128	1.25487	0.306184	4.09843	4.15957e-05	0.000140522
NDC1	408.304	2.37534	0.22267	10.6675	1.44469e-26	2.66479e-25	MRPL37	780.986	2.0569	0.192999	10.6576	1.60687e-26	3.91704e-25
HSPB11	286.049	1.16776	0.188342	6.2002	5.63929e-10	3.06124e-09	SSBP3-AS1	4.89051	-4.81034	1.60858	-2.99042	0.0027859	0.00670439
LRRC42	228.118	2.03014	0.207124	9.80157	1.10849e-22	1.612e-21	PARS2	42.7126	5.12407	0.681317	7.52083	5.44302e-14	5.17087e-13
AL353898.3	3.83227	-3.68183	1.52131	-2.42018	0.015513	0.030013	TTC22	69.0085	-1.59148	0.498021	-3.19561	0.00139534	0.00357137
TCEANC2	230.513	1.09232	0.227914	4.79268	1.6457e-06	6.14446e-06	LEXM	6.23642	-5.19458	1.62307	-3.20047	0.00137205	0.00351654
CYB5RL	85.4265	1.7203	0.334965	5.13577	2.80998e-07	1.14529e-06	DHCR24	718.149	5.26266	0.324405	16.2225	3.49802e-59	4.9407e-57
MRPL37	804.671	1.87881	0.153791	12.2167	2.53301e-34	7.11112e-33	AL035411.1	75.4841	2.99562	0.353104	8.48367	2.18204e-17	2.77214e-16
SSBP3-AS1	8.03766	-5.62389	1.43876	-3.90885	9.27347e-05	0.00027163	MYSM1	647.364	-1.13233	0.20842	-5.43293	5.54376e-08	2.82842e-07
PARS2	43.1844	5.03086	0.673825	7.46613	8.25862e-14	6.36506e-13	JUN	7668.63	-4.15523	0.342686	-12.1255	7.74033e-34	3.02819e-32
DHCR24	1097.77	4.47758	0.686452	6.52279	6.90132e-11	4.108e-10	LINC01358	4.96946	2.66905	1.19297	2.23732	0.0252656	0.0484524
DAB1	9.84672	-3.11592	0.916558	-3.39959	0.00067487	0.00171574	FGGY	88.2481	1.75982	0.291739	6.03218	1.61762e-09	9.94651e-09
OMA1	86.5937	-1.04111	0.331579	-3.13985	0.00169034	0.00400374	CYP2J2	15.817	2.83289	0.845089	3.35218	0.000801767	0.0021483
AL035411.1	84.5152	3.12121	0.407608	7.65738	1.89771e-14	1.54439e-13	NFIA	53.4407	-2.86659	0.417955	-6.85861	6.95345e-12	5.46756e-11
MYSM1	812.953	-1.17084	0.169518	-6.90686	4.95497e-12	3.28319e-11	ATG4C	105.56	2.23179	0.386909	5.76825	8.00966e-09	4.53991e-08
JUN	14344.2	-4.70203	0.251233	-18.7158	3.67914e-78	5.09214e-76	ITGB3BP	210.784	1.60573	0.371664	4.32037	1.55765e-05	5.62527e-05
FGGY	49.56	1.45159	0.390159	3.7205	0.000198829	0.000552313	DLEU2L	10.2097	-2.46524	0.949797	-2.59554	0.00944415	0.0202244
CYP2J2	20.6844	4.15373	0.777712	5.34097	9.24518e-08	3.95891e-07	PGM1	493.509	1.72165	0.233946	7.3592	1.85011e-13	1.67635e-12
PATJ	639.128	-1.55209	0.219602	-7.06774	1.57477e-12	1.08675e-11	RAVER2	40.9124	-1.30592	0.502407	-2.59932	0.00934091	0.0200234
ATG4C	119.25	1.75799	0.340149	5.1683	2.36234e-07	9.71035e-07	JAK1	3777.9	-1.07635	0.174487	-6.16863	6.88854e-10	4.4122e-09
ITGB3BP	271.321	1.49398	0.332521	4.49288	7.02649e-06	2.42111e-05	AK4	497.363	6.71269	1.65101	4.06581	4.78668e-05	0.000159853
DLEU2L	12.0908	-1.80744	0.792551	-2.28054	0.0225758	0.0419391	DNAJC6	37.5822	1.44271	0.504329	2.86066	0.00422761	0.00977823
PGM1	513.78	1.72514	0.185121	9.319	1.17442e-20	1.4862e-19	LEPR	49.7508	1.42277	0.440703	3.2284	0.00124486	0.00321577
CACHD1	32.6304	-1.06554	0.430812	-2.47332	0.0133864	0.0263574	PDE4B	902.01	-1.31759	0.204091	-6.45588	1.07594e-10	7.48018e-10
AK4	548.673	6.999	0.356351	19.6408	6.9343e-86	1.24767e-83	MIER1	1163.02	-1.02077	0.181854	-5.61316	1.98663e-08	1.06894e-07
DNAJC6	39.951	1.50435	0.563402	2.67012	0.00758235	0.0158218	IL23R	29.1997	1.31734	0.564035	2.33556	0.0195142	0.0385974
LEPR	87.8895	2.63811	0.391815	6.73306	1.6613e-11	1.04782e-10	IL12RB2	941.52	5.44914	0.277559	19.6324	8.18172e-86	4.36563e-83
PDE4B	1259.92	-1.82591	0.239281	-7.63082	2.33271e-14	1.88291e-13	SERBP1	4721.13	1.67127	0.163243	10.238	1.3402e-24	2.88286e-23
IL23R	89.0055	4.77135	0.580076	8.22539	1.94559e-16	1.84598e-15	GNG12	5.40962	5.80799	1.58212	3.67101	0.00024159	0.0007122
IL12RB2	1189.62	5.65837	0.273993	20.6515	9.45919e-95	2.28313e-92	DIRAS3	9.44828	5.63099	1.47405	3.82009	0.000133403	0.000412979
SERBP1	4702.43	1.47468	0.150024	9.82964	8.39163e-23	1.22755e-21	DEPDC1	191.062	7.51529	0.638317	11.7736	5.33934e-32	1.85467e-30
GNG12	4.62223	3.54428	1.51927	2.33288	0.0196542	0.0370896	HHLA3	22.7494	1.91891	0.6432	2.98338	0.00285088	0.00684788
DEPDC1	193.662	7.43653	0.627163	11.8574	1.96954e-32	5.0625e-31	CTH	175.579	3.61245	0.401404	8.99952	2.267e-19	3.40476e-18
LRRC7	9.55016	-3.56001	1.06547	-3.34126	0.000834003	0.00208669	LRRIQ3	6.85522	2.64979	1.17681	2.25167	0.0243429	0.0468635
LRRC40	360.411	1.01824	0.21642	4.70491	2.53984e-06	9.28149e-06	FPGT	47.3829	1.39522	0.411421	3.39123	0.000695796	0.0018838
SRSF11	3881.38	-1.07308	0.148403	-7.23085	4.79995e-13	3.47098e-12	ACADM	492.248	2.98109	0.27017	11.0341	2.61673e-28	7.28474e-27
HHLA3	34.7777	1.92141	0.554492	3.46517	0.000529888	0.00137379	TPI1P1	254.339	2.4591	0.274554	8.9567	3.34531e-19	4.94688e-18
CTH	214.808	4.32153	0.418912	10.3161	5.96048e-25	9.92176e-24	AC113935.1	1270.68	-1.26983	0.163823	-7.75122	9.1017e-15	9.21637e-14
AL354872.2	4.62448	4.4593	1.63343	2.73002	0.006333	0.0134315	AK5	74.0322	-2.34473	0.37684	-6.22207	4.90641e-10	3.1851e-09
NEGR1	7.22978	-3.94811	1.17736	-3.35336	0.000798357	0.00200445	AC138392.1	139.619	1.19521	0.247349	4.83209	1.35106e-06	5.74169e-06
FPGT	75.2458	1.68208	0.306613	5.48599	4.11164e-08	1.83241e-07	NEXN	90.1274	3.92194	0.489875	8.006	1.18496e-15	1.29697e-14
CRYZ	255.025	2.00533	0.37447	5.35513	8.5496e-08	3.67297e-07	GIPC2	7.58821	3.76019	1.21233	3.10162	0.00192465	0.00478089
ACADM	485.915	2.98034	0.27514	10.8321	2.42562e-27	4.68828e-26	AC103591.3	24.5317	-4.95087	0.879843	-5.62699	1.83381e-08	9.91153e-08
RABGGTB	1329.63	-1.10926	0.154612	-7.17447	7.2587e-13	5.16963e-12	IFI44L	1593.51	4.6735	0.29344	15.9266	4.14334e-57	5.23615e-55
TPI1P1	290.268	2.92269	0.236912	12.3366	5.75171e-35	1.66187e-33	IFI44	1059.44	2.56959	0.194621	13.2031	8.42238e-40	4.5673e-38
AC113935.1	1537.05	-1.42431	0.145001	-9.82277	8.98443e-23	1.31329e-21	TTLL7	14.8258	2.00451	0.825869	2.42715	0.0152179	0.0309564
AK5	236.405	-3.27144	0.255337	-12.8123	1.40013e-37	4.5059e-36	GNG5	262.635	2.00389	0.217276	9.22279	2.8947e-20	4.62983e-19
NEXN	108.545	4.37485	0.38337	11.4116	3.66023e-30	8.25095e-29	C1orf52	296.519	-1.11727	0.216139	-5.16922	2.35075e-07	1.10838e-06
AC103591.3	35.2822	-5.91921	0.912016	-6.49025	8.56951e-11	5.04785e-10	BCL10	288.107	-1.09352	0.231175	-4.73028	2.24206e-06	9.23606e-06
IFI44L	2527.97	4.30124	0.176822	24.3253	1.05981e-130	7.49133e-128	ODF2L	328.8	-1.62878	0.222571	-7.31803	2.51638e-13	2.24615e-12
IFI44	1778.19	2.83447	0.174137	16.2773	1.43058e-59	1.06444e-57	HS2ST1	239.197	1.42222	0.25592	5.55727	2.74021e-08	1.44259e-07
TTLL7	13.2065	4.11217	1.02141	4.02598	5.67385e-05	0.000171629	PKN2	384.22	-1.46722	0.196852	-7.45345	9.09305e-14	8.49141e-13
PRKACB	513.093	-1.40373	0.225015	-6.23838	4.42114e-10	2.42795e-09	ELOCP19	9.66594	-4.95931	1.27736	-3.88246	0.000103403	0.000326421
GNG5	293.506	2.22879	0.241276	9.23753	2.52246e-20	3.1281e-19	KYAT3	352.381	1.03897	0.216748	4.79343	1.63954e-06	6.87789e-06
SSX2IP	142.025	1.10125	0.244958	4.49568	6.9349e-06	2.39371e-05	GBP1	745.764	1.95423	0.30673	6.37116	1.87599e-10	1.27381e-09
MCOLN2	289.771	1.47934	0.420381	3.51904	0.000433108	0.00113975	GBP4	764.459	1.10009	0.235454	4.67221	2.97978e-06	1.19896e-05
WDR63	13.346	2.12995	0.907253	2.34769	0.01889	0.0358217	LRRC8B	299.632	1.56385	0.290503	5.38326	7.31484e-08	3.67252e-07
MCOLN3	22.0275	-3.36809	0.812039	-4.14769	3.3584e-05	0.000105357	AC099568.2	8.82448	-2.95087	1.00581	-2.93382	0.00334817	0.00790984
C1orf52	323.045	-1.25213	0.196647	-6.36738	1.92284e-10	1.09296e-09	LRRC8D	261.786	1.28698	0.214319	6.00499	1.91346e-09	1.16426e-08
COL24A1	4.24175	-5.70339	1.68627	-3.38226	0.000718917	0.00181908	GEMIN8P4	3.50213	5.16887	1.79688	2.87658	0.00402007	0.00934547
ODF2L	522.269	-1.41164	0.231172	-6.10645	1.01869e-09	5.39378e-09	ZNF326	527.06	-1.28536	0.269992	-4.76074	1.92887e-06	8.01636e-06
HS2ST1	324.355	1.33741	0.187369	7.13785	9.48e-13	6.67479e-12	CDC7	236.064	1.61115	0.23688	6.80154	1.03504e-11	8.00405e-11
PKN2	510.183	-1.51942	0.178327	-8.52041	1.58987e-17	1.63549e-16	TGFBR3	1041.16	-4.10842	0.328454	-12.5084	6.71954e-36	2.95368e-34
ELOCP19	9.26561	-1.8597	0.798961	-2.32765	0.0199306	0.0375503	GLMN	126.798	1.12458	0.271531	4.14164	3.44835e-05	0.000118095
KYAT3	507.731	1.41802	0.23978	5.91383	3.34237e-09	1.67474e-08	EVI5	512.339	4.79465	0.836668	5.73066	1.00043e-08	5.60107e-08
GBP3	167.329	-1.18083	0.465374	-2.53738	0.0111687	0.0224212	DIPK1A	110.9	1.11892	0.256473	4.36272	1.28453e-05	4.68832e-05
GBP1	970.13	2.44474	0.241843	10.1088	5.05128e-24	7.98521e-23	AC093577.1	9.00617	6.55069	1.45405	4.50513	6.63325e-06	2.53417e-05
GBP2	4731.12	1.34908	0.185416	7.27594	3.44013e-13	2.51615e-12	MTF2	618.758	1.06787	0.19803	5.39248	6.94928e-08	3.5018e-07
LRRC8B	497.519	1.1723	0.213399	5.49346	3.94136e-08	1.76208e-07	CCDC18	140.814	1.10721	0.256655	4.31399	1.60333e-05	5.77829e-05
LRRC8C-DT	63.6222	-1.84126	0.352753	-5.21969	1.79225e-07	7.449e-07	CCDC18-AS1	394.426	-1.36369	0.206194	-6.61362	3.75032e-11	2.72982e-10
AC093423.2	2.77521	-5.09076	1.97038	-2.58364	0.00977632	0.0198719	GCLM	203.752	1.19586	0.255395	4.68241	2.83522e-06	1.14656e-05
ZNF326	638.199	-1.64763	0.246312	-6.68918	2.2442e-11	1.39809e-10	ABCD3	301.559	1.42806	0.237328	6.01725	1.77404e-09	1.08458e-08
PHKA1P1	7.97488	2.85333	1.18534	2.40718	0.0160764	0.0309699	CNN3	79.3655	2.12804	0.376812	5.64749	1.62812e-08	8.85463e-08
CDC7	262.332	1.90754	0.203389	9.37878	6.67382e-21	8.5995e-20	ALG14	22.7983	2.09599	0.537797	3.89736	9.72487e-05	0.000307853
TGFBR3	536.554	-2.90103	0.36094	-8.03742	9.17523e-16	8.32628e-15	TMEM56	3.54817	4.16475	1.71234	2.4322	0.0150074	0.0305864
EPHX4	15.2894	2.8981	0.887294	3.26623	0.00108991	0.00266942	EEF1A1P11	33.0794	-1.53204	0.528588	-2.89835	0.00375127	0.00877474
GLMN	137.397	1.26359	0.251902	5.01621	5.27004e-07	2.08151e-06	PTBP2	163.502	-1.49193	0.288962	-5.16308	2.4292e-07	1.14229e-06
EVI5	426.58	4.59245	0.317968	14.4431	2.77029e-47	1.32759e-45	FRRS1	17.1936	2.30775	0.68182	3.38469	0.000712599	0.00192657
RPL5	19730.7	-1.31195	0.123421	-10.6299	2.16354e-26	3.95756e-25	MFSD14A	76.7901	-1.15418	0.364928	-3.16276	0.00156282	0.00395575
SNORA66	7.3477	-2.23608	0.925363	-2.41644	0.0156733	0.0302906	SASS6	126.52	2.11222	0.285197	7.40618	1.29989e-13	1.19529e-12
CCDC18-AS1	576.684	-1.44997	0.164173	-8.83192	1.02892e-18	1.15379e-17	TRMT13	145.629	1.00005	0.374954	2.66712	0.00765036	0.0167471
BCAR3	28.8521	1.15163	0.496238	2.32072	0.0203018	0.0381372	DBT	223.485	1.47803	0.228016	6.48211	9.04478e-11	6.32476e-10
GCLM	272.498	1.81858	0.225443	8.06669	7.2231e-16	6.59104e-15	CDC14A	388.067	-1.22976	0.201786	-6.09436	1.09877e-09	6.88173e-09
ABCA4	10.2261	6.6508	1.40449	4.73538	2.1864e-06	8.04934e-06	VCAM1	56.3065	1.72864	0.551565	3.13406	0.00172407	0.00432345
ARHGAP29	20.4114	4.3741	0.872573	5.01288	5.36226e-07	2.11625e-06	EXTL2	77.9987	2.27934	0.481146	4.73732	2.16562e-06	8.94033e-06
ABCD3	687.904	2.85862	0.318486	8.97564	2.81712e-19	3.27402e-18	RNPC3	234.583	-1.32043	0.197241	-6.69448	2.16445e-11	1.61652e-10
ALG14	27.8087	1.24246	0.491049	2.53022	0.0113992	0.0228306	AMY2B	82.392	-2.74222	0.360235	-7.61233	2.69207e-14	2.63567e-13
TMEM56	9.98818	2.35544	0.957967	2.45879	0.0139405	0.0272908	PRMT6	151.423	1.74445	0.26876	6.49073	8.54214e-11	5.98199e-10
EEF1A1P11	34.3058	-1.0578	0.428145	-2.47067	0.0134862	0.0265312	VAV3	289.348	-3.106	0.290509	-10.6916	1.11474e-26	2.74174e-25
RPL7P9	913.174	-1.21032	0.15087	-8.02222	1.03849e-15	9.37245e-15	PRPF38B	1572.18	-1.24505	0.153548	-8.10853	5.12355e-16	5.79612e-15
PTBP2	224.274	-1.53853	0.214078	-7.18676	6.63456e-13	4.74219e-12	FNDC7	2.86224	-5.04373	1.87789	-2.68586	0.0072344	0.0159182
DPYD	387.645	-1.0441	0.181719	-5.7457	9.15394e-09	4.37937e-08	GPSM2	104.413	4.34312	0.409052	10.6175	2.46999e-26	5.9086e-25
FRRS1	14.6961	2.47747	0.701328	3.53255	0.000411577	0.00108641	BX679664.3	176.799	-1.04909	0.403335	-2.60104	0.0092942	0.0199366
SASS6	146.381	2.41402	0.263818	9.15032	5.67631e-20	6.89237e-19	TMEM167B	672.871	-1.2655	0.225398	-5.6145	1.97126e-08	1.06126e-07
TRMT13	180.23	1.05774	0.283436	3.73184	0.000190086	0.000529288	SARS	1961.5	1.43893	0.147757	9.73849	2.06596e-22	3.80854e-21
LRRC39	13.19	-2.20856	0.740483	-2.9826	0.00285811	0.00649106	CELSR2	94.0075	-1.41869	0.345343	-4.10805	3.99013e-05	0.000135251
DBT	263.657	1.18792	0.235322	5.04809	4.4625e-07	1.78032e-06	PSRC1	76.8586	3.08524	0.466354	6.61565	3.69911e-11	2.69766e-10
RTCA-AS1	22.288	-1.75645	0.526362	-3.33697	0.000846983	0.0021158	PSMA5	1203.57	1.54312	0.158095	9.76071	1.65986e-22	3.09255e-21
CDC14A	759.959	-2.61383	0.16632	-15.7156	1.18187e-55	7.61941e-54	CYB561D1	182.503	-1.2179	0.304782	-3.99598	6.44269e-05	0.000210258
EXTL2	73.559	2.84845	0.372167	7.65368	1.95301e-14	1.58744e-13	AMIGO1	121.748	-2.63667	0.306377	-8.60595	7.56858e-18	9.99896e-17
RNPC3	301.371	-1.82904	0.190535	-9.59948	8.03495e-22	1.10206e-20	GSTM2	95.0074	-1.3462	0.501834	-2.68255	0.00730632	0.0160654
AMY2B	108.289	-3.09075	0.29818	-10.3654	3.56365e-25	5.97727e-24	CSF1	1102.25	4.60952	0.285127	16.1665	8.68639e-59	1.20911e-56
PRMT6	117.883	1.10049	0.307116	3.5833	0.000339286	0.000909048	AHCYL1	962.144	2.79167	0.227346	12.2794	1.16895e-34	4.8393e-33
VAV3	121.726	-2.81944	0.279086	-10.1024	5.39075e-24	8.47447e-23	STRIP1	552.773	-1.51684	0.206942	-7.32977	2.30548e-13	2.06558e-12
FAM102B	219.442	-1.07184	0.209153	-5.12469	2.98029e-07	1.20922e-06	SLC6A17	3.83684	5.31362	1.74133	3.05147	0.00227724	0.00558096
AL160171.1	6.50958	-3.89947	1.25915	-3.09691	0.00195552	0.00458086	KCNC4	156.145	1.13248	0.278562	4.06546	4.79388e-05	0.000160038
PRPF38B	1982.04	-1.10564	0.15482	-7.14146	9.23443e-13	6.51237e-12	LAMTOR5-AS1	53.1909	-1.66945	0.377806	-4.4188	9.92519e-06	3.69698e-05
FNDC7	5.27842	-5.01638	1.59494	-3.14518	0.00165984	0.00393856	SLC16A4	5.69627	4.87511	1.54682	3.1517	0.0016232	0.00409393
GPSM2	149.741	4.46314	0.355477	12.5553	3.71541e-36	1.12612e-34	AL355488.1	23.8296	-1.12542	0.497905	-2.2603	0.0238027	0.045994
BX679664.3	214.637	-1.50939	0.21452	-7.03614	1.97639e-12	1.35305e-11	AL365361.1	206.095	-2.49914	0.256584	-9.74008	2.03404e-22	3.7569e-21
AL356488.3	6.35662	-2.62635	1.1319	-2.3203	0.0203248	0.0381768	KCNA3	263.213	-2.13636	0.316555	-6.74877	1.49102e-11	1.1325e-10
TMEM167B	939.822	-1.18623	0.18975	-6.25153	4.06448e-10	2.24266e-09	AL360270.1	34.9203	-5.19243	0.750876	-6.91517	4.67309e-12	3.73245e-11
SARS	2258.74	1.32509	0.136424	9.71307	2.65214e-22	3.78452e-21	LRIF1	178.725	3.25706	0.338796	9.61363	7.00368e-22	1.25148e-20
CELSR2	62.4608	-1.77329	0.33148	-5.3496	8.815e-08	3.78042e-07	CEPT1	201.756	1.08366	0.231793	4.67511	2.938e-06	1.18414e-05
PSRC1	86.1816	3.3245	0.458489	7.25098	4.13757e-13	3.00848e-12	DENND2D	1299.32	1.33454	0.233858	5.70664	1.1523e-08	6.38622e-08
SORT1	47.0137	-2.22055	0.601628	-3.6909	0.000223463	0.00061573	OVGP1	41.6036	-1.93318	0.449582	-4.29995	1.70837e-05	6.1319e-05
PSMA5	1298.99	1.45907	0.142116	10.2667	9.95338e-25	1.63348e-23	WDR77	242.822	1.7998	0.241101	7.4649	8.33636e-14	7.80375e-13
AMIGO1	179.886	-4.03546	0.275831	-14.6302	1.80189e-48	9.02861e-47	ATP5PB	1240.41	1.01888	0.194428	5.24039	1.60235e-07	7.71417e-07
GNAI3	1305.61	1.14554	0.154988	7.39116	1.45555e-13	1.10081e-12	C1orf162	110.225	-2.9669	0.495097	-5.99256	2.06563e-09	1.25209e-08
GSTM2	201.004	-1.95849	0.323883	-6.0469	1.47658e-09	7.68662e-09	LINC01160	21.7663	3.85107	0.721856	5.33497	9.55629e-08	4.72867e-07
CSF1	1339.25	4.33981	0.285882	15.1804	4.76736e-52	2.67296e-50	CTTNBP2NL	31.7998	3.16485	0.644417	4.91118	9.05301e-07	3.94419e-06
AHCYL1	1253.57	3.07626	0.209087	14.7128	5.3315e-49	2.71262e-47	CAPZA1	2493.49	1.53865	0.181807	8.46307	2.60427e-17	3.29548e-16
STRIP1	596.051	-1.36789	0.16008	-8.54506	1.28473e-17	1.33058e-16	PPM1J	18.107	5.04388	1.05303	4.78987	1.66888e-06	6.99184e-06
AL160006.1	58.6622	-1.1958	0.3439	-3.47717	0.00050673	0.00131842	SLC16A1	603.092	2.00889	0.272478	7.37267	1.67242e-13	1.52182e-12
SLC6A17	3.06777	4.89847	1.81214	2.70314	0.00686876	0.0144593	SLC16A1-AS1	113.421	1.407	0.273153	5.15096	2.59155e-07	1.21151e-06
KCNC4	277.096	1.30999	0.244278	5.3627	8.1986e-08	3.52955e-07	PHTF1	134.054	1.13692	0.254928	4.45977	8.20464e-06	3.09754e-05
LAMTOR5-AS1	49.7271	-1.9883	0.37226	-5.34117	9.23503e-08	3.95541e-07	DCLRE1B	157.125	1.78912	0.308152	5.80599	6.39876e-09	3.67345e-08
AL355488.1	30.7888	-1.8841	0.52589	-3.5827	0.00034006	0.000910878	HIPK1-AS1	8.23837	-2.50067	0.918536	-2.72245	0.00647991	0.0144116
KCNA2	29.6507	-2.63288	0.589216	-4.46846	7.87858e-06	2.7006e-05	HIPK1	1676.12	-1.48548	0.221153	-6.71699	1.85514e-11	1.39364e-10
AL365361.1	488.31	-2.80231	0.191786	-14.6117	2.36561e-48	1.17935e-46	DENND2C	20.4237	-1.81886	0.674068	-2.69833	0.00696886	0.0153903
KCNA3	618.81	-2.39295	0.179791	-13.3096	2.03456e-40	7.48477e-39	RF00012	10.3835	-3.10427	0.921035	-3.37041	0.000750557	0.00202152
AL360270.1	36.6913	-3.36285	0.497109	-6.76483	1.33469e-11	8.48578e-11	IGSF3	34.1163	5.28826	0.775117	6.82253	8.94489e-12	6.96483e-11
LRIF1	257.398	3.50682	0.284641	12.3202	7.05592e-35	2.02981e-33	CD2	2550.77	1.42749	0.271174	5.26412	1.40863e-07	6.81569e-07
OVGP1	62.3783	-2.09065	0.37994	-5.50257	3.74302e-08	1.67948e-07	FTH1P22	81.7387	1.48938	0.627752	2.37256	0.0176653	0.0353582
AL390195.2	18.7773	-2.32557	0.670449	-3.46868	0.000523028	0.00135725	PTGFRN	124.758	4.75944	1.20628	3.94554	7.9622e-05	0.000255463
WDR77	208.314	1.28437	0.256375	5.00973	5.45055e-07	2.14942e-06	AL445231.1	5.55141	3.9188	1.3991	2.80094	0.00509544	0.0115915
C1orf162	167.612	-2.98959	0.315962	-9.46188	3.02444e-21	3.99899e-20	TTF2	594.651	1.84172	0.17861	10.3114	6.25931e-25	1.37412e-23
RAP1A	2684.19	1.15722	0.171783	6.73656	1.62184e-11	1.02456e-10	MAN1A2	809.672	-1.49332	0.203173	-7.34998	1.98238e-13	1.78946e-12
LINC01160	30.0687	4.97643	0.839084	5.93079	3.01476e-09	1.51866e-08	AL157902.2	2.54168	-4.88051	1.93612	-2.52077	0.0117098	0.024476
INKA2	30.7821	2.32334	0.504234	4.60767	4.07198e-06	1.45244e-05	TENT5C	844.076	-2.39571	0.236533	-10.1284	4.1325e-24	8.57248e-23
CTTNBP2NL	71.848	3.07575	0.39285	7.82932	4.90498e-15	4.16649e-14	WDR3	460.355	2.62256	0.208307	12.5898	2.40179e-36	1.06304e-34
CAPZA1	3140.99	1.72956	0.173189	9.98655	1.74554e-23	2.66366e-22	WARS2	116.272	1.8463	0.292908	6.30336	2.91253e-10	1.93856e-09
RHOC	400.184	1.26039	0.218497	5.76844	8.00088e-09	3.85663e-08	PHGDH	1583.57	4.8721	0.253996	19.1818	5.25037e-82	2.14584e-79
SLC16A1	605.023	2.13402	0.214643	9.94219	2.72765e-23	4.1179e-22	REG4	30.788	1.50862	0.53934	2.79716	0.00515541	0.0117099
PHTF1	117.767	1.08992	0.285646	3.81563	0.000135836	0.000386886	SEC22B	420.785	1.57942	0.175587	8.99509	2.36037e-19	3.53945e-18
RSBN1	719.372	-1.24075	0.188061	-6.59761	4.17853e-11	2.54075e-10	RF00003	58.8014	-3.5038	0.430697	-8.13519	4.11306e-16	4.68332e-15
BCL2L15	8.8222	-1.96698	0.872173	-2.25526	0.0241172	0.0444728	NBPF8	368.798	-1.17076	0.190931	-6.13183	8.68723e-10	5.51077e-09
DCLRE1B	191.455	1.33814	0.309522	4.32326	1.53738e-05	5.05362e-05	AC241952.1	118.211	-1.50152	0.306361	-4.90114	9.52811e-07	4.13804e-06
HIPK1-AS1	10.3154	-5.1559	1.26407	-4.07879	4.52705e-05	0.000138871	NBPF26	75.5143	-1.33553	0.330602	-4.0397	5.35202e-05	0.00017707
HIPK1	2062.48	-1.61449	0.178137	-9.06321	1.26671e-19	1.49945e-18	AC253572.2	28.437	-5.50889	1.015	-5.42749	5.71506e-08	2.91041e-07
BCAS2	808.692	-1.17786	0.215167	-5.47414	4.39646e-08	1.95319e-07	AC241377.3	6.57364	-3.40041	1.43948	-2.36226	0.0181641	0.0362547
DENND2C	18.1766	-1.73812	0.734395	-2.36674	0.0179455	0.0341845	LINC00623	213.368	-1.46733	0.383273	-3.82842	0.000128967	0.000400603
TSPAN2	55.8373	-1.45427	0.576288	-2.52351	0.0116191	0.0232053	RNVU1-4	8.42104	-4.68306	1.30547	-3.58726	0.000334165	0.000958771
VANGL1	77.652	1.40244	0.380677	3.68407	0.000229539	0.000631065	FAM72B	145.341	6.36218	0.524198	12.137	6.72547e-34	2.64191e-32
RF00012	12.7967	-4.08775	1.04744	-3.90261	9.51602e-05	0.000278323	FAM72C	32.1409	7.40327	1.27213	5.81958	5.89973e-09	3.39916e-08
CD58	124.47	1.17337	0.299949	3.91188	9.15822e-05	0.000268453	RNVU1-15	12.1392	-3.11114	0.815817	-3.81353	0.000136998	0.00042329
IGSF3	107.085	6.84575	0.724826	9.44468	3.56483e-21	4.67872e-20	NBPF15	223.48	-1.94299	0.274051	-7.08988	1.34226e-12	1.12444e-11
CD2	3760.39	1.68317	0.234071	7.19083	6.43988e-13	4.61136e-12	FAM72D	43.9027	7.85727	1.2463	6.30449	2.89136e-10	1.92647e-09
FTH1P22	57.675	3.62598	0.577002	6.28418	3.29596e-10	1.83087e-09	LINC01145	82.2664	-1.78284	0.404926	-4.40287	1.0683e-05	3.95395e-05
PTGFRN	130.01	4.2918	0.410118	10.4648	1.25339e-25	2.15339e-24	AC241585.2	30.077	-3.09896	0.55337	-5.60015	2.14165e-08	1.14753e-07
CD101	26.7148	-4.01372	0.740424	-5.42084	5.93206e-08	2.5912e-07	AC245014.3	24.2737	-5.27501	0.945738	-5.57767	2.43766e-08	1.29421e-07
AL445231.1	4.49622	4.42945	1.61629	2.74052	0.00613429	0.0130647	NBPF20	27.9987	-1.84506	0.485778	-3.79817	0.000145771	0.000447732
MAN1A2	979.783	-1.21031	0.152388	-7.94225	1.98539e-15	1.74877e-14	ANKRD34A	54.1829	2.25699	0.392211	5.75455	8.68743e-09	4.90814e-08
TENT5C	1023.25	-1.59241	0.244293	-6.51846	7.10316e-11	4.22433e-10	TXNIP	14839.4	-3.3639	0.29331	-11.4687	1.89394e-30	6.04332e-29
WDR3	461.029	2.0107	0.199379	10.0848	6.44995e-24	1.00915e-22	NBPF10	133.035	-2.37655	0.287151	-8.27632	1.27046e-16	1.51297e-15
WARS2	139.13	2.09608	0.311555	6.72779	1.72254e-11	1.08437e-10	SEC22B4P	27.9137	-4.36487	0.8786	-4.96798	6.76537e-07	2.99783e-06
WARS2-AS1	113.862	1.00326	0.305956	3.27909	0.00104141	0.00255821	AC245407.2	38.2914	-4.40154	0.64243	-6.8514	7.31322e-12	5.7362e-11
PHGDH	1042.67	5.1932	0.300334	17.2914	5.46048e-67	5.27189e-65	NBPF12	317.609	-2.13923	0.220956	-9.68171	3.6065e-22	6.55415e-21
SEC22B	507.408	1.463	0.183079	7.9911	1.33744e-15	1.19564e-14	PRKAB2	202.196	-1.19559	0.254107	-4.70508	2.53769e-06	1.03606e-05
AC244669.1	25.6179	-1.24373	0.506208	-2.45695	0.0140123	0.0274125	FMO5	16.8472	-3.45424	0.763682	-4.52315	6.09273e-06	2.34211e-05
RF00003	71.0354	-4.27633	0.493515	-8.66504	4.51355e-18	4.8028e-17	CCT8P1	43.5574	1.42666	0.397891	3.58555	0.00033637	0.000964233
NBPF8	585.695	-1.72	0.181049	-9.50022	2.09446e-21	2.79902e-20	LINC00624	3.13864	3.95878	1.76487	2.2431	0.0248905	0.0477835
PFN1P2	6.02014	-4.36104	1.36702	-3.19018	0.00142184	0.00341269	BCL9	269.577	1.63156	0.194809	8.37515	5.51541e-17	6.76536e-16
AC241952.1	266.268	-2.25273	0.220662	-10.2089	1.80812e-24	2.9333e-23	ACP6	103.397	1.10522	0.3725	2.96703	0.00300687	0.00719201
NBPF26	109.375	-1.47663	0.301231	-4.902	9.4867e-07	3.64655e-06	NBPF11	156.907	-1.76598	0.240448	-7.34454	2.06474e-13	1.85856e-12
AC253572.2	41.7642	-4.86014	0.735382	-6.609	3.8693e-11	2.36143e-10	AC245100.8	65.2824	-2.94237	0.486145	-6.05245	1.4266e-09	8.82277e-09
AC241377.3	9.21042	-3.41577	1.39744	-2.44431	0.0145129	0.0282883	NBPF14	151.844	-2.04541	0.308363	-6.63311	3.28678e-11	2.40976e-10
LINC00623	163.779	-1.12202	0.331523	-3.38445	0.000713205	0.00180624	PDE4DIP	222.727	1.36198	0.232351	5.86173	4.58077e-09	2.66562e-08
RNVU1-4	11.1526	-4.19615	1.0571	-3.96949	7.20263e-05	0.000214497	AC245297.3	51.9372	-1.89674	0.397746	-4.76871	1.85414e-06	7.73087e-06
FAM72B	119.721	6.32929	0.570315	11.0979	1.2844e-28	2.65631e-27	AC242843.1	18.2778	-2.83219	0.660937	-4.28512	1.8264e-05	6.52105e-05
AC244021.1	5.72453	-3.71635	1.36709	-2.71844	0.00655901	0.0138633	NBPF19	4.91895	-3.95802	1.55606	-2.54362	0.0109711	0.0231129
AL592494.2	8.55013	-3.37671	1.08416	-3.11459	0.00184199	0.00433286	LINC00869	140.982	-1.88721	0.336127	-5.61457	1.97052e-08	1.06116e-07
EMBP1	80.2359	-1.80617	0.40944	-4.41132	1.02742e-05	3.47188e-05	FCGR1A	4.9911	-5.8483	2.17413	-2.68995	0.00714618	0.0157331
FAM72C	31.1853	7.28726	1.26103	5.77881	7.52317e-09	3.63699e-08	HIST2H2BF	12.8862	-3.17997	0.981532	-3.23981	0.00119611	0.00310067
RNVU1-15	12.962	-4.48865	0.998524	-4.49529	6.94766e-06	2.39702e-05	HIST2H2BD	65.4941	-2.03912	0.384014	-5.31	1.09622e-07	5.38276e-07
NBPF15	589.678	-2.05152	0.182315	-11.2526	2.2478e-29	4.83046e-28	HIST2H2BC	84.3084	-2.53916	0.376033	-6.75249	1.45325e-11	1.10512e-10
FAM72D	38.2061	5.32892	0.76109	7.0017	2.52873e-12	1.71517e-11	HIST2H2BE	118.506	-4.56562	0.403229	-11.3226	1.01374e-29	3.10078e-28
LINC01145	76.5141	-1.49847	0.411982	-3.63721	0.000275603	0.000747941	HIST2H2AC	31.0916	-4.04436	0.713007	-5.67225	1.40931e-08	7.71927e-08
AC241585.2	40.3817	-3.22469	0.46636	-6.91459	4.6921e-12	3.11841e-11	HIST2H2AB	6.77527	-4.34483	1.40848	-3.08477	0.00203708	0.00503691
AC245014.3	27.4726	-4.38594	0.757455	-5.79036	7.02346e-09	3.40933e-08	BOLA1	80.5978	1.4817	0.29629	5.00085	5.70781e-07	2.55992e-06
NBPF20	39.4912	-2.22901	0.424213	-5.25446	1.48457e-07	6.23173e-07	SV2A	234.119	1.19418	0.253878	4.70375	2.55421e-06	1.0417e-05
NUDT17	35.7433	-1.02601	0.453652	-2.26166	0.0237184	0.0437864	OTUD7B	245.307	1.09533	0.314984	3.47741	0.000506279	0.00140833
ANKRD35	7.67976	2.05745	0.912441	2.25488	0.0241406	0.0445077	PLEKHO1	698.512	-1.65229	0.204549	-8.07771	6.5994e-16	7.37305e-15
ANKRD34A	56.2179	2.53024	0.379229	6.67207	2.52213e-11	1.56483e-10	ANP32E	2291.78	1.91904	0.140513	13.6574	1.82481e-42	1.15686e-40
TXNIP	18916	-2.84849	0.209388	-13.6038	3.79904e-42	1.51289e-40	C1orf54	21.8979	-1.36567	0.563384	-2.42406	0.0153482	0.0311949
NBPF10	144.583	-1.97584	0.25249	-7.82541	5.06006e-15	4.28902e-14	CIART	21.352	2.03695	0.609918	3.33971	0.000838655	0.00223871
SEC22B4P	19.1846	-3.9309	0.764653	-5.14076	2.73634e-07	1.11734e-06	RPRD2	488.858	-1.0778	0.193353	-5.57424	2.48607e-08	1.31774e-07
AC245407.2	50.0457	-4.14703	0.557619	-7.43704	1.0297e-13	7.86563e-13	TARS2	372.375	1.3389	0.192152	6.96794	3.2161e-12	2.60008e-11
NBPF12	396.77	-1.17644	0.211667	-5.55799	2.72906e-08	1.24513e-07	AL356356.1	2.78498	-5.00854	1.88676	-2.65457	0.00794092	0.0173298
FMO5	10.8128	-2.02159	0.848319	-2.38305	0.0171699	0.0328367	ADAMTSL4	71.9238	-3.68046	0.834918	-4.40817	1.04248e-05	3.86733e-05
CCT8P1	48.9691	1.66812	0.40902	4.07834	4.53589e-05	0.000139113	ADAMTSL4-AS1	11.6851	-4.16794	0.992299	-4.20029	2.66572e-05	9.28818e-05
BCL9	285.756	1.23599	0.256546	4.8178	1.45147e-06	5.45631e-06	MCL1	7990.59	-1.07981	0.217045	-4.97508	6.52216e-07	2.89407e-06
NBPF11	171.523	-1.24999	0.21753	-5.74629	9.12245e-09	4.36537e-08	GOLPH3L	159.253	3.03355	0.312395	9.71062	2.71673e-22	4.96533e-21
RNU1-13P	2.00271	-4.62326	2.07039	-2.23304	0.0255463	0.0467813	CTSS	2844.49	-3.01027	0.904953	-3.32644	0.000879639	0.0023403
AC245100.8	82.808	-3.35701	0.361541	-9.28531	1.61245e-20	2.02369e-19	CTSK	65.3685	-2.19202	0.398556	-5.4999	3.80016e-08	1.97503e-07
NBPF14	172.597	-1.63525	0.257242	-6.35685	2.05939e-10	1.16856e-09	ARNT	525.139	1.048	0.169009	6.20086	5.61566e-10	3.63815e-09
NBPF9	287.741	-1.47611	0.257497	-5.73251	9.89523e-09	4.71465e-08	MINDY1	93.9174	2.21478	0.518105	4.27477	1.91331e-05	6.81364e-05
AC245297.3	42.2865	-2.28744	0.469396	-4.87315	1.0983e-06	4.18593e-06	CDC42SE1	3970.33	-1.42112	0.154856	-9.177	4.43253e-20	6.98477e-19
AC245297.1	19.8077	5.70254	1.1492	4.9622	6.96986e-07	2.71764e-06	MLLT11	144.785	2.1424	0.303121	7.06782	1.57385e-12	1.30592e-11
AC242843.1	25.0612	-2.53509	0.618055	-4.10172	4.10097e-05	0.000126743	GABPB2	337.891	-1.18949	0.249338	-4.77061	1.83667e-06	7.66138e-06
NBPF19	6.03483	-2.29234	1.03888	-2.20655	0.0273455	0.0496898	TNFAIP8L2	86.0247	3.51009	0.409072	8.58062	9.43667e-18	1.23396e-16
LINC00869	122.005	-2.09368	0.258621	-8.09557	5.69985e-16	5.23487e-15	LYSMD1	26.1972	2.628	0.631193	4.16354	3.13349e-05	0.000107947
FCGR1A	4.41108	-4.72991	1.85323	-2.55225	0.010703	0.0215871	VPS72	267.213	1.63237	0.285924	5.70908	1.1359e-08	6.30073e-08
HIST2H2BF	17.021	-2.52372	0.729383	-3.46007	0.000540034	0.00139845	PIP5K1A	629.133	1.72239	0.171353	10.0517	9.02694e-24	1.83103e-22
HIST2H2BD	92.2534	-2.9954	0.412386	-7.26358	3.76968e-13	2.74805e-12	PSMD4	1221.22	1.05285	0.179097	5.87865	4.13635e-09	2.42113e-08
HIST2H2BC	120.825	-2.98573	0.366878	-8.13822	4.01142e-16	3.71347e-15	ZNF687	744.59	-1.10326	0.21332	-5.17187	2.31757e-07	1.09382e-06
HIST2H2BE	150.848	-4.32607	0.423836	-10.2069	1.84588e-24	2.99211e-23	CGN	13.6919	1.98884	0.693891	2.86621	0.00415418	0.00961996
HIST2H2AC	33.9	-4.51036	0.690319	-6.53373	6.41504e-11	3.82891e-10	TDRKH	128.41	1.41761	0.397546	3.5659	0.000362613	0.00103263
HIST2H2AB	9.8797	-4.52144	1.20337	-3.75731	0.000171752	0.000481898	RORC	124.777	-4.32573	0.403507	-10.7203	8.1709e-27	2.02001e-25
BOLA1	85.0129	1.4047	0.307368	4.57009	4.87524e-06	1.71448e-05	S100A11	639.53	2.77447	0.840511	3.30094	0.00096363	0.00254543
SV2A	227.927	1.47816	0.207458	7.12509	1.04015e-12	7.30797e-12	S100A12	87.021	-9.97529	2.73322	-3.64965	0.0002626	0.000769298
MTMR11	89.8026	1.26297	0.418836	3.01542	0.0025662	0.00587919	S100A8	473.968	-12.4207	2.74544	-4.52414	6.06427e-06	2.3321e-05
OTUD7B	373.773	1.906	0.22026	8.65343	4.99763e-18	5.30081e-17	S100A6	1704.24	-1.19134	0.282811	-4.2125	2.52556e-05	8.84154e-05
PLEKHO1	817.853	-1.69492	0.219023	-7.73857	1.0054e-14	8.34337e-14	S100A4	2452.94	-2.50966	0.328083	-7.64947	2.01814e-14	1.98802e-13
AC242988.2	4.95994	-5.92383	1.65834	-3.57214	0.000354075	0.000945602	SNAPIN	94.048	1.28973	0.289691	4.4521	8.50346e-06	3.19967e-05
ANP32E	2905.14	2.07338	0.154041	13.46	2.69088e-41	1.03615e-39	SLC27A3	199.378	-1.4777	0.28919	-5.10979	3.22521e-07	1.4889e-06
C1orf54	28.4261	-1.58085	0.548704	-2.88106	0.00396334	0.00877531	CRTC2	1336.37	-1.17014	0.195283	-5.992	2.07275e-09	1.25601e-08
TARS2	405.043	1.29527	0.17911	7.23172	4.76932e-13	3.45135e-12	RAB13	79.9275	4.89601	0.502554	9.74226	1.99078e-22	3.68055e-21
AL356356.1	5.50388	-3.09074	1.23303	-2.50662	0.012189	0.0242214	RPS27	12967.9	-2.05158	0.136422	-15.0384	4.11296e-51	3.97014e-49
ADAMTSL4-AS1	12.272	-3.69649	0.896338	-4.12399	3.72369e-05	0.00011608	C1orf43	1571.53	1.22077	0.186948	6.53001	6.57636e-11	4.64602e-10
RN7SL600P	6.09766	-3.68979	1.21513	-3.03653	0.0023932	0.00551604	HAX1	794.108	1.36125	0.210989	6.45178	1.10542e-10	7.66571e-10
GOLPH3L	242.149	3.3169	0.267297	12.409	2.33439e-35	6.84478e-34	ATP8B2	1218.88	-1.12885	0.187143	-6.03203	1.61913e-09	9.95257e-09
CTSS	2633.26	-2.23797	0.692789	-3.23038	0.00123627	0.00300188	IL6R	140.259	-3.38735	0.401989	-8.42647	3.56235e-17	4.44057e-16
CTSK	82.3883	-1.838	0.391711	-4.69224	2.70235e-06	9.84265e-06	AL606500.1	18.9177	7.60794	1.33233	5.71025	1.12809e-08	6.25926e-08
MINDY1	158.56	1.03068	0.271642	3.79427	0.000148079	0.000419762	PBXIP1	1937.23	-2.84581	0.203485	-13.9853	1.91554e-44	1.37297e-42
CDC42SE1	5126.26	-1.78918	0.127256	-14.0597	6.71311e-45	2.98575e-43	CKS1B	437.437	4.07701	0.215628	18.9076	9.87091e-80	3.64635e-77
GABPB2	402.536	-1.3835	0.24761	-5.58741	2.30481e-08	1.05864e-07	EFNA3	14.1314	3.23111	0.802558	4.02602	5.67299e-05	0.000186981
SEMA6C	46.6248	-1.75735	0.433617	-4.05276	5.06168e-05	0.000154243	SLC50A1	300.804	1.59046	0.209871	7.57827	3.50201e-14	3.39919e-13
TNFAIP8L2	102.018	3.00095	0.365482	8.21094	2.19465e-16	2.07532e-15	MUC1	30.0454	1.31299	0.530708	2.47404	0.0133596	0.0275525
LYSMD1	22.9188	2.87692	0.630119	4.56569	4.97863e-06	1.74866e-05	THBS3	156.772	-2.11888	0.260228	-8.14239	3.87555e-16	4.42864e-15
VPS72	308.505	1.59317	0.252828	6.30142	2.94924e-10	1.64751e-09	FAM189B	259.916	1.49734	0.237929	6.29321	3.10976e-10	2.0634e-09
PIP5K1A	784.777	1.58519	0.152568	10.39	2.75213e-25	4.64366e-24	SCAMP3	543.623	1.01929	0.171342	5.94885	2.70034e-09	1.61039e-08
PSMD4	1346.39	1.00442	0.162652	6.17529	6.6044e-10	3.55782e-09	FDPS	1252.57	2.10397	0.185171	11.3624	6.43824e-30	2.00117e-28
CGN	14.851	2.12697	0.678402	3.13527	0.00171697	0.00406099	ASH1L	753.586	-1.60711	0.233778	-6.87453	6.21961e-12	4.90848e-11
AL589765.4	8.91712	3.48744	1.06235	3.28276	0.00102796	0.00252831	ASH1L-AS1	41.3831	-1.23545	0.410085	-3.01266	0.00258967	0.00626275
TDRKH	233.093	2.37208	0.289185	8.20262	2.35202e-16	2.21884e-15	AL353807.3	3.94119	-4.50534	1.66685	-2.70291	0.00687359	0.0151956
C2CD4D	16.2671	1.76891	0.665215	2.65916	0.00783365	0.0162946	AL353807.5	57.0026	-1.42264	0.355868	-3.99766	6.39724e-05	0.000208881
C2CD4D-AS1	142.786	1.58915	0.307227	5.17255	2.30915e-07	9.50952e-07	MSTO2P	53.7064	-1.14328	0.376493	-3.03666	0.00239216	0.00582617
THEM4	445.749	-1.132	0.195056	-5.80349	6.49471e-09	3.15909e-08	RIT1	496.108	-1.07746	0.311378	-3.4603	0.000539566	0.00149216
S100A11	1045.26	3.43664	0.337492	10.1829	2.36479e-24	3.79903e-23	KHDC4	552.393	1.0798	0.265503	4.067	4.76223e-05	0.000159175
S100A4	3013.27	-1.5805	0.255484	-6.1863	6.15932e-10	3.32711e-09	AL355388.2	19.4571	1.96031	0.628785	3.11761	0.00182323	0.00455191
S100A2	19.7046	5.1224	1.04045	4.92323	8.51254e-07	3.28678e-06	MEX3A	10.2187	4.25785	1.13228	3.76043	0.000169623	0.000515308
S100A14	8.02697	6.28125	1.54035	4.07781	4.54625e-05	0.00013933	LMNA	1160.01	2.22023	0.260616	8.51916	1.6071e-17	2.06356e-16
SNAPIN	134.801	2.05623	0.269542	7.62861	2.37303e-14	1.91312e-13	SEMA4A	513.477	1.88474	0.721198	2.61335	0.00896603	0.0193016
SLC27A3	95.3271	-1.18716	0.304959	-3.89286	9.90711e-05	0.000288822	SLC25A44	721.394	2.2754	0.200636	11.3409	8.22771e-30	2.53279e-28
CRTC2	1467.58	-1.17525	0.172337	-6.8195	9.13587e-12	5.91292e-11	TMEM79	53.9867	1.15424	0.383659	3.00851	0.00262532	0.00634097
SLC39A1	13.563	2.22902	0.723591	3.08049	0.00206657	0.00482387	CCT3	2043.23	1.70259	0.220625	7.71714	1.18972e-14	1.19401e-13
CREB3L4	57.0639	1.53125	0.389292	3.93342	8.37451e-05	0.000246833	C1orf61	14.5893	-2.0189	0.737712	-2.73671	0.00620577	0.0138661
AL358472.2	6.81189	2.35327	1.01216	2.32501	0.0200716	0.0377657	MEF2D	1749.62	-1.98064	0.213718	-9.26753	1.90512e-20	3.07784e-19
RAB13	67.1138	4.43734	0.47688	9.30494	1.34069e-20	1.6912e-19	IQGAP3	181.132	5.89951	0.428196	13.7776	3.47603e-43	2.30245e-41
RPS27	19437.5	-2.03194	0.125119	-16.2401	2.6253e-59	1.92444e-57	GPATCH4	417.071	1.57922	0.195161	8.09188	5.8749e-16	6.59947e-15
C1orf43	2076.39	1.22889	0.145545	8.44336	3.08351e-17	3.10422e-16	AL365181.3	25.7749	8.06059	1.28726	6.26182	3.80514e-10	2.49805e-09
HAX1	1022.7	1.13203	0.143349	7.89702	2.8564e-15	2.47739e-14	AL590666.2	9.00849	4.0255	1.17907	3.41414	0.00063984	0.00174534
ATP8B2	1964.7	-1.344	0.165029	-8.14401	3.82405e-16	3.54832e-15	CRABP2	17.5048	-2.96161	0.850698	-3.48139	0.000498814	0.00138996
IL6R	745.535	-1.54967	0.161749	-9.58072	9.63721e-22	1.31635e-20	AL590666.1	5.96843	-3.20248	1.27932	-2.50327	0.0123053	0.0255842
ADAR	6747.26	1.17788	0.147553	7.98272	1.43138e-15	1.2744e-14	MRPL24	233.424	1.58971	0.262117	6.06489	1.32046e-09	8.19541e-09
AL606500.1	19.1866	7.55628	1.30077	5.80907	6.28204e-09	3.06015e-08	SH2D2A	2720.98	3.31419	0.243213	13.6267	2.77849e-42	1.71614e-40
KCNN3	6.9184	3.06565	1.08103	2.83586	0.00457026	0.00999056	NTRK1	483.285	6.51285	0.334904	19.4469	3.09416e-84	1.5641e-81
PMVK	299.876	1.25306	0.198587	6.30987	2.79263e-10	1.56444e-09	INSRR	20.2593	3.64618	0.731251	4.98622	6.15718e-07	2.74799e-06
PBXIP1	3005.48	-1.94009	0.179515	-10.8074	3.17592e-27	6.05566e-26	ARHGEF11	86.8065	-2.49268	0.547819	-4.55019	5.35963e-06	2.07944e-05
AL451085.2	12.0853	-1.62473	0.728651	-2.22977	0.0257626	0.0471425	FCRL3	274.232	-2.39272	0.853825	-2.80236	0.00507306	0.0115447
CKS1B	458.844	4.6282	0.226925	20.3953	1.84167e-92	4.09554e-90	FCRL2	4.71431	-5.77229	1.65805	-3.48137	0.000498848	0.00138996
ZBTB7B	1117.66	1.20816	0.213119	5.66896	1.43666e-08	6.73962e-08	FCRL1	7.70076	-4.63512	1.39006	-3.33447	0.00085463	0.00227818
EFNA4	31.5152	1.90902	0.498773	3.82742	0.000129492	0.000369988	CD1D	42.4962	-7.97437	1.93058	-4.13056	3.61877e-05	0.000123556
EFNA3	22.3312	4.88053	0.896851	5.44186	5.27277e-08	2.31805e-07	CD1C	19.7552	-3.87911	0.773764	-5.0133	5.35054e-07	2.40755e-06
SLC50A1	406.686	1.89448	0.179976	10.5263	6.53353e-26	1.15251e-24	MNDA	47.1895	-8.12553	1.43314	-5.66972	1.43027e-08	7.82961e-08
MUC1	81.0495	1.4336	0.395806	3.62198	0.000292354	0.000791014	PYHIN1	354.525	-2.39459	0.348198	-6.87709	6.10893e-12	4.82709e-11
THBS3	237.602	-1.58413	0.214227	-7.39463	1.41799e-13	1.07405e-12	IFI16	2471.4	2.23041	0.192929	11.5608	6.51017e-31	2.16356e-29
FAM189B	297.555	1.45112	0.200667	7.23149	4.77735e-13	3.4559e-12	AIM2	67.3903	2.64041	0.473855	5.57219	2.51552e-08	1.33229e-07
FDPS	1575.87	2.40768	0.152311	15.8076	2.7558e-56	1.81205e-54	FCER1A	40.8608	-8.88294	1.33693	-6.64427	3.04726e-11	2.24358e-10
ASH1L	1034.38	-1.40582	0.146318	-9.60799	7.39792e-22	1.01964e-20	FCRL6	411.808	-11.256	1.66305	-6.76831	1.30299e-11	9.95987e-11
ASH1L-AS1	40.0554	-1.43169	0.441006	-3.24643	0.00116864	0.00284778	AL590560.1	16.2877	-3.0592	0.882389	-3.46695	0.000526391	0.00145929
AL353807.5	48.3451	-1.80456	0.382591	-4.71669	2.39711e-06	8.78911e-06	AL590560.2	17.3824	-2.95044	0.68165	-4.32838	1.50209e-05	5.4369e-05
SYT11	698.254	1.39802	0.233626	5.984	2.17719e-09	1.11404e-08	AL590560.3	5.74819	-4.18423	1.41796	-2.95089	0.0031686	0.00754034
RIT1	492.868	-1.02155	0.242371	-4.21484	2.4996e-05	7.98066e-05	AL121987.2	6.46163	-3.6667	1.25269	-2.92705	0.0034219	0.00806967
MEX3A	7.66422	3.70085	1.16506	3.17654	0.00149043	0.0035622	COPA	2077.14	1.02763	0.186331	5.51508	3.48613e-08	1.81772e-07
LMNA	2078.55	2.24226	0.148167	15.1333	9.7604e-52	5.39603e-50	SLAMF6	570.154	1.17373	0.433719	2.70621	0.00680561	0.0150662
SEMA4A	552.776	2.36704	0.354693	6.67349	2.49788e-11	1.55124e-10	CD84	739.389	-1.71754	0.244453	-7.02606	2.12455e-12	1.74329e-11
SLC25A44	562.065	1.93135	0.204026	9.4662	2.90222e-21	3.84476e-20	SLAMF1	879.822	1.08143	0.184695	5.85523	4.76337e-09	2.76601e-08
TMEM79	69.7808	1.00443	0.324423	3.09606	0.00196107	0.00459278	SLAMF7	1285.22	1.066	0.32072	3.32377	0.000888096	0.00236052
CCT3	2089.77	1.48622	0.213742	6.95334	3.56739e-12	2.39423e-11	LY9	342	-3.47451	0.321719	-10.7998	3.44858e-27	8.79732e-26
MEF2D	1626.45	-1.63394	0.208995	-7.81806	5.36434e-15	4.53722e-14	CD244	192.324	-3.8511	0.392196	-9.81931	9.29804e-23	1.76488e-21
IQGAP3	196.485	6.71832	0.503132	13.353	1.13756e-40	4.23206e-39	AL354714.2	39.7734	2.06359	0.434978	4.74412	2.09414e-06	8.66202e-06
GPATCH4	335.351	1.08442	0.233312	4.64794	3.3526e-06	1.20667e-05	USF1	745.835	-1.57999	0.170793	-9.25088	2.22661e-20	3.58216e-19
AL365181.2	9.74821	5.59643	1.39418	4.01412	5.96672e-05	0.000179856	PFDN2	706.488	1.05297	0.230733	4.56358	5.02883e-06	1.9602e-05
AL365181.3	53.8317	9.04472	1.24139	7.28595	3.19417e-13	2.34144e-12	NIT1	230.191	1.34243	0.229808	5.84152	5.17254e-09	2.99275e-08
AL590666.2	15.9946	7.29445	1.33732	5.45454	4.90987e-08	2.16685e-07	FCER1G	187.075	-2.65319	0.966795	-2.74431	0.00606383	0.0135742
NES	3.90536	5.26317	1.69869	3.09837	0.00194591	0.0045605	SDHC	474.443	1.11209	0.192727	5.7703	7.91323e-09	4.48658e-08
RRNAD1	234.666	1.47021	0.201296	7.30375	2.79864e-13	2.06527e-12	FCGR2A	40.0439	-5.6953	1.69673	-3.35663	0.000788987	0.00211553
MRPL24	221.843	1.26353	0.283739	4.45313	8.46289e-06	2.89438e-05	FCGR3A	407.246	-5.2294	1.03941	-5.03113	4.8759e-07	2.20328e-06
HDGF	2616.1	1.29433	0.152927	8.46371	2.59006e-17	2.62481e-16	FCGR2C	35.0092	-6.21854	1.0045	-6.19067	5.99103e-10	3.87089e-09
SH2D2A	1603.66	3.35344	0.25888	12.9536	2.24078e-38	7.52963e-37	HSPA7	17.2356	-6.66914	1.32382	-5.03782	4.70872e-07	2.13224e-06
NTRK1	92.5551	4.91429	0.50711	9.69078	3.30012e-22	4.66876e-21	FCGR2B	8.3258	-4.06668	1.20711	-3.36893	0.0007546	0.00203184
INSRR	9.5684	6.5423	1.44309	4.53354	5.80031e-06	2.02006e-05	SH2D1B	11.9286	-2.54145	0.988425	-2.57122	0.0101342	0.0215556
ARHGEF11	218.921	-1.8632	0.271492	-6.8628	6.75218e-12	4.42221e-11	AL596325.2	5.02129	-4.85627	1.57132	-3.09056	0.00199777	0.00494845
AL357143.1	3.71799	-5.50598	1.93332	-2.84794	0.00440026	0.00965091	DDR2	18.4858	-1.44282	0.62449	-2.3104	0.0208659	0.0409787
FCRL3	85.4415	-1.24223	0.420187	-2.95637	0.00311279	0.0070177	HSD17B7	110.201	1.10856	0.329208	3.36734	0.000758966	0.00204216
FCRL2	4.76198	-5.87143	1.65684	-3.54375	0.000394473	0.00104503	RGS5	11.4969	2.04243	0.909936	2.24458	0.0247951	0.0476337
FCRL1	11.763	-4.19171	1.11404	-3.76263	0.000168138	0.000472544	NUF2	341.087	4.5828	0.254494	18.0075	1.70092e-72	4.66757e-70
ELL2P1	26.4057	2.39175	0.697188	3.43056	0.000602333	0.00154442	PBX1	3.84945	-3.59045	1.54411	-2.32525	0.0200588	0.0395555
CD1D	51.6894	-6.92821	1.03705	-6.68069	2.3782e-11	1.4799e-10	TMCO1	461.864	1.03953	0.175256	5.93145	3.00263e-09	1.78458e-08
CD1A	2.71958	-4.03152	1.81392	-2.22255	0.0262464	0.0479259	UCK2	347.893	3.63066	0.23882	15.2025	3.404e-52	3.40559e-50
CD1C	74.6992	-6.04568	0.684395	-8.83362	1.01343e-18	1.13706e-17	FAM78B	10.2977	4.38066	1.27852	3.42635	0.000611755	0.00167492
CD1E	2.06185	-4.65977	2.06159	-2.26028	0.023804	0.0439322	ILDR2	88.924	4.12468	0.444055	9.28868	1.5621e-20	2.55156e-19
MNDA	42.3063	-6.01133	1.7644	-3.407	0.0006568	0.00167432	GPA33	24.2752	-4.50391	0.841246	-5.35385	8.6102e-08	4.27815e-07
PYHIN1	326.707	-1.22889	0.333105	-3.6892	0.000224958	0.000619676	AL136984.1	4.0528	-4.52815	1.69615	-2.66966	0.00759288	0.0166308
IFI16	2725.48	2.12819	0.203354	10.4654	1.2453e-25	2.14136e-24	AKR1D1P1	2.39949	-4.80519	2.08252	-2.30739	0.0210334	0.041257
AIM2	561.958	5.22388	0.311043	16.7947	2.66815e-63	2.28606e-61	MPZL1	135.819	3.0147	0.467877	6.44335	1.16866e-10	8.08966e-10
FCER1A	89.7208	-10.1043	1.23741	-8.16564	3.19725e-16	2.98773e-15	GCSHP5	6.87128	2.54116	1.02383	2.48201	0.0130644	0.0269959
AL590560.1	14.9476	-2.95234	0.851841	-3.46584	0.000528582	0.00137059	GPR161	12.8887	3.854	0.936289	4.11625	3.8509e-05	0.000130854
AL590560.2	11.049	-2.30009	0.877455	-2.62133	0.00875885	0.0180203	TIPRL	519.206	1.46264	0.175956	8.31252	9.36936e-17	1.12908e-15
AL590560.3	9.06277	-5.819	1.434	-4.05788	4.95209e-05	0.000151183	SFT2D2	719.215	-2.01947	0.222201	-9.08845	1.00457e-19	1.54746e-18
KCNJ10	2.86639	4.80332	1.84005	2.61043	0.00904273	0.0185542	XCL2	987.992	4.95608	0.239973	20.6527	9.24014e-95	7.71712e-92
PIGM	107.394	1.15071	0.356626	3.22666	0.00125245	0.00303611	XCL1	1020.87	5.3063	0.416597	12.7372	3.6713e-37	1.67511e-35
KCNJ9	3.20123	4.94833	1.86549	2.65257	0.0079882	0.0165813	ATP1B1	67.2869	1.63787	0.470383	3.482	0.000497679	0.00138771
AL121987.2	10.9661	-5.24764	1.26898	-4.13534	3.54433e-05	0.000110785	BLZF1	141.703	1.17344	0.262213	4.47512	7.6367e-06	2.89393e-05
COPA	2706.55	1.47302	0.171829	8.57257	1.01202e-17	1.05366e-16	SLC19A2	90.4766	1.35877	0.302278	4.49509	6.95399e-06	2.65091e-05
NHLH1	3.14418	3.89325	1.71843	2.26558	0.023477	0.0433975	Z99572.1	10.263	3.27366	0.994025	3.29334	0.000990046	0.00260482
SLAMF6	448.209	1.3484	0.388529	3.47052	0.000519451	0.00134939	F5	369.672	3.50754	0.962751	3.64325	0.000269217	0.000787363
CD84	564.51	-2.17418	0.269128	-8.07863	6.54985e-16	5.99328e-15	C1orf112	174.936	2.83043	0.252937	11.1902	4.55158e-29	1.33483e-27
SLAMF1	1577.52	1.41077	0.200251	7.04499	1.85478e-12	1.27376e-11	GORAB	192.119	-1.47768	0.338104	-4.3705	1.23961e-05	4.53988e-05
AL121985.1	65.7181	2.72992	0.374525	7.28901	3.12242e-13	2.29224e-12	VAMP4	238.052	-1.10259	0.267594	-4.12038	3.78245e-05	0.000128802
CD48	4535.83	-1.47319	0.188643	-7.8094	5.74617e-15	4.8395e-14	EEF1AKNMT	431.013	3.21169	0.204622	15.6957	1.61746e-55	1.84939e-53
SLAMF7	681.187	3.97278	0.875045	4.54009	5.62294e-06	1.9607e-05	SUCO	711.359	-1.5166	0.282277	-5.37273	7.75533e-08	3.88251e-07
LY9	428.363	-3.98595	0.24563	-16.2275	3.22415e-59	2.34604e-57	FASLG	206.448	4.10844	0.293357	14.0049	1.45385e-44	1.04596e-42
CD244	36.741	-4.81489	0.74873	-6.43074	1.26985e-10	7.33807e-10	TNFSF4	197.603	6.00252	0.510932	11.7482	7.21551e-32	2.49286e-30
AL354714.2	43.5246	1.85373	0.406423	4.56109	5.08887e-06	1.78548e-05	AL645568.1	43.3363	-1.22582	0.387146	-3.16631	0.00154387	0.00391502
F11R	379.25	1.07648	0.210398	5.11638	3.11451e-07	1.26187e-06	CENPL	132.43	1.61623	0.273537	5.90864	3.44941e-09	2.03438e-08
USF1	769.945	-1.76593	0.178806	-9.87626	5.27639e-23	7.79913e-22	DARS2	267.207	3.5203	0.323761	10.8731	1.54768e-27	4.05032e-26
PFDN2	697.266	1.04096	0.233629	4.45564	8.36446e-06	2.8622e-05	ZBTB37	254.357	-2.15981	0.237578	-9.09092	9.82022e-20	1.51394e-18
NIT1	366.466	1.81122	0.185985	9.73853	2.06517e-22	2.95758e-21	RC3H1	491.517	-1.8669	0.263185	-7.09347	1.30788e-12	1.09755e-11
ADAMTS4	76.3683	2.11077	0.438504	4.81356	1.48262e-06	5.56494e-06	RABGAP1L	782.358	-1.4645	0.179042	-8.17964	2.84704e-16	3.29649e-15
FCER1G	175.345	-2.02722	0.487232	-4.16069	3.17288e-05	9.97579e-05	CACYBP	1334.65	1.85343	0.176033	10.5288	6.36138e-26	1.48838e-24
TOMM40L	176.78	1.02763	0.239432	4.29196	1.771e-05	5.77744e-05	MRPS14	150.283	1.75696	0.242737	7.23811	4.54973e-13	3.96533e-12
SDHC	648.018	1.47638	0.161384	9.14827	5.78523e-20	7.01601e-19	PAPPA2	5.86212	5.93223	1.58954	3.73204	0.000189938	0.000570348
AL592295.4	13.7638	4.15971	0.965977	4.30622	1.6607e-05	5.43818e-05	CRYZL2P	5.57554	-6.00678	1.93408	-3.10575	0.00189797	0.00472071
AL831711.1	2.98583	4.88069	1.82189	2.67891	0.00738626	0.0154468	FAM20B	436.409	1.15356	0.172032	6.70549	2.00733e-11	1.50209e-10
FCGR2A	29.4818	-5.14252	0.995533	-5.16559	2.39681e-07	9.84797e-07	STX6	295.064	1.7871	0.243731	7.33226	2.26304e-13	2.02945e-12
FCGR3A	121.814	-7.72224	0.76954	-10.0349	1.07103e-23	1.6535e-22	EIF1P3	91.1303	-1.45172	0.458002	-3.16968	0.00152609	0.00387298
FCGR2C	23.5889	-6.27512	1.13983	-5.50531	3.68517e-08	1.65502e-07	GLUL	987.71	-1.77443	0.407953	-4.3496	1.36388e-05	4.96378e-05
HSPA7	13.2507	-7.34476	1.35716	-5.41187	6.23687e-08	2.71536e-07	RGS16	1127.64	8.29193	0.91008	9.11121	8.14713e-20	1.25904e-18
FCGR2B	9.16784	-3.8993	1.03633	-3.7626	0.000168155	0.000472544	LAMC1	7.43479	2.37194	0.98431	2.40975	0.0159636	0.0323261
HSD17B7	148.894	1.00171	0.269588	3.71571	0.000202637	0.000561786	ARPC5	1694.99	1.64258	0.278057	5.90734	3.47672e-09	2.04986e-08
RGS5	14.763	1.77434	0.661171	2.68363	0.00728281	0.015253	RGL1	41.5886	1.49936	0.493473	3.03839	0.00237847	0.00579651
NUF2	353.619	4.49748	0.236703	19.0005	1.6895e-80	2.49542e-78	C1orf21	260.156	-2.8549	0.341269	-8.36553	5.98448e-17	7.32669e-16
PBX1	8.8812	-2.30194	0.92128	-2.49864	0.0124672	0.0247047	FAM129A	896.747	-1.24902	0.210287	-5.9396	2.85726e-09	1.70081e-08
RXRG	4.89349	5.59951	1.69007	3.31318	0.000922408	0.00228891	TRMT1L	226.622	2.87667	0.258721	11.1188	1.01612e-28	2.90024e-27
TMCO1	604.759	1.51972	0.158852	9.56684	1.10223e-21	1.49933e-20	AL356273.3	20.5013	-2.89155	0.634429	-4.55771	5.17144e-06	2.01089e-05
UCK2	290.758	3.81371	0.274784	13.879	8.49736e-44	3.64815e-42	IVNS1ABP	2213.85	1.71656	0.241947	7.09476	1.2958e-12	1.08837e-11
FAM78B	13.377	2.33452	0.769483	3.03389	0.00241425	0.00556067	AL078644.2	8.77312	4.564	1.39283	3.27679	0.00104995	0.00274938
POGK	832.344	1.09836	0.143834	7.63627	2.236e-14	1.8078e-13	PTGS2	13.5504	2.51677	0.922814	2.72727	0.00638601	0.0142225
ILDR2	125.102	4.20014	0.356144	11.7934	4.2229e-32	1.07016e-30	RGS18	9.24234	-2.96292	1.07747	-2.74988	0.00596169	0.0133642
GPA33	110.135	-1.40076	0.325878	-4.29841	1.72025e-05	5.61927e-05	AL513175.2	8.4198	2.70819	1.04802	2.58411	0.00976317	0.020824
AL136984.1	4.96376	-3.03519	1.23392	-2.4598	0.0139016	0.0272228	RGS1	572.438	-2.03447	0.719813	-2.82638	0.00470768	0.0108157
CD247	2339.28	-1.31927	0.152719	-8.63854	5.69375e-18	6.01659e-17	RGS2	529.732	-4.12013	0.409061	-10.0721	7.33611e-24	1.49279e-22
AL359962.1	10.0659	-4.11531	1.11935	-3.67652	0.000236441	0.000648868	UCHL5	547.734	1.93283	0.195904	9.86618	5.83461e-23	1.12527e-21
AL359962.2	6.75497	-4.43345	1.36208	-3.2549	0.00113431	0.00277096	CFH	81.2783	-2.83677	0.463817	-6.11614	9.5872e-10	6.05194e-09
MPZL1	289.398	4.02355	0.255029	15.7768	4.49364e-56	2.916e-54	ASPM	748.209	5.59703	0.291265	19.2163	2.70504e-82	1.12959e-79
GPR161	70.1511	6.98014	0.915792	7.62197	2.49841e-14	2.00684e-13	NEK7	872.488	1.94105	0.278783	6.96261	3.34018e-12	2.69813e-11
TIPRL	593.858	1.42137	0.174126	8.16284	3.27241e-16	3.05363e-15	PEBP1P3	5.05421	-4.87056	1.5884	-3.06633	0.00216706	0.00532928
SFT2D2	744.396	-1.43719	0.17486	-8.21911	2.05018e-16	1.94335e-15	MIR181A1HG	6.14894	-3.68412	1.26685	-2.90809	0.00363648	0.00853116
NME7	66.7519	1.07043	0.359111	2.98077	0.0028752	0.00652591	NR5A2	5.86951	4.9243	1.54959	3.17782	0.00148389	0.00377536
SLC19A2	118.422	1.70911	0.282725	6.04515	1.49272e-09	7.75839e-09	KIF14	259.203	5.39911	0.419167	12.8806	5.79083e-38	2.76706e-36
Z99572.1	11.7399	2.81914	0.838342	3.36276	0.000771686	0.00194291	GPR25	3.41884	-5.31813	1.94154	-2.73912	0.00616031	0.0137741
F5	779.689	2.09672	0.269781	7.77194	7.72948e-15	6.46038e-14	AL358473.1	25.7748	4.8536	0.797501	6.08601	1.1576e-09	7.23135e-09
[truncated: 7,450 more rows]

## Sheet: Supplementary Data 6
datatype	cell.type	GEO	sra-explorer	Author
[truncated: 7 more rows]

[truncated: 2 more sheets: Supplementary Data 7, Supplementary Data 8]
