# Supplementary material for: Context-specific regulatory genetic variation in MTOR dampens neutrophil-T cell crosstalk in pneumonia-associated sepsis
Source: Nat Commun. 2026 Feb 25;17:3201. doi: 10.1038/s41467-026-69919-7 (PMC13057173; doi:10.1038/s41467-026-69919-7)
Supplement: Supplementary file 6 — Source data [file 41467_2026_69919_MOESM6_ESM.xlsx]

## Sheet: Fig.3c
Fig.3c box plot
Phenotype	Condition	CD64	CD123	PD-L1
HV	Neu-HV	42	73	1124
HV	Neu-HV	76.7	109	1588
HV	Neu-HV	88.2	96.4	1418
HV	Neu-HV	78.2	162	1998
HV	Neu-HV	82.7	139	1506
HV	Neu-HV	62.8	165	2419
HV	Neu-HV	74.6	185	1718
HV	Neu-HV	88.2	153	1351
HV	Neu-HV	72.2	186	NA
HV	Neu-HV	85.3	176	NA
HV	Neu-HV	99.9	NA	NA
Sepsis	Neu-Sepsis	210	167	3053
Sepsis	Neu-Sepsis	153	140	2417
Sepsis	Neu-Sepsis	265	223	3157
Sepsis	Neu-Sepsis	136	225	1492
Sepsis	Neu-Sepsis	110	151	2249
Sepsis	Neu-Sepsis	189	369	2509
Sepsis	Neu-Sepsis	127	212	1042
Sepsis	Neu-Sepsis	96.6	181	2128
Sepsis	Neu-Sepsis	209	291	1991
Sepsis	Neu-Sepsis	164	251	NA
Sepsis	Neu-Sepsis	216	292	NA
Sepsis	Neu-Sepsis	201	283	NA
Conv.	Neu-Con.	87	171	2635
Conv.	Neu-Con.	71.8	125	1189
Conv.	Neu-Con.	67.2	121	1559
HV	Neu-HV+Resting-T	119	299	1590
HV	Neu-HV+Resting-T	98	438	2025
HV	Neu-HV+Resting-T	109	290	1832
HV	Neu-HV+Resting-T	97.4	207	2490
HV	Neu-HV+Resting-T	133	167	1642
HV	Neu-HV+Resting-T	96.4	202	2095
HV	Neu-HV+Resting-T	118	364	1670
HV	Neu-HV+Resting-T	123	139	NA
HV	Neu-HV+Resting-T	67	227	NA
HV	Neu-HV+Resting-T	87.9	NA	NA
Sepsis	Neu-Sepsis+Resting-T	504	350	5033
Sepsis	Neu-Sepsis+Resting-T	559	491	2884
Sepsis	Neu-Sepsis+Resting-T	535	463	3214
Sepsis	Neu-Sepsis+Resting-T	403	525	2815
Sepsis	Neu-Sepsis+Resting-T	181	197	2223
Sepsis	Neu-Sepsis+Resting-T	698	1027	1754
Sepsis	Neu-Sepsis+Resting-T	689	831	2004
Sepsis	Neu-Sepsis+Resting-T	134	212	2214
Sepsis	Neu-Sepsis+Resting-T	464	620	NA
Sepsis	Neu-Sepsis+Resting-T	232	296	NA
Sepsis	Neu-Sepsis+Resting-T	283	299	NA
Sepsis	Neu-Sepsis+Resting-T	NA	NA	NA
Conv.	Neu-Con.+Resting-T	124	270	2961
Conv.	Neu-Con.+Resting-T	105	207	2117
Conv.	Neu-Con.+Resting-T	109	165	2389
HV	Neu-HV+Active-T	135	354	6400
HV	Neu-HV+Active-T	28.2	143	4761
HV	Neu-HV+Active-T	102	114	2368
HV	Neu-HV+Active-T	145	414	2480
HV	Neu-HV+Active-T	156	238	2236
HV	Neu-HV+Active-T	41.9	245	6660
HV	Neu-HV+Active-T	45.5	221	2519
HV	Neu-HV+Active-T	49.2	445	NA
HV	Neu-HV+Active-T	183	245	NA
HV	Neu-HV+Active-T	51.3	NA	NA
Sepsis	Neu-Sepsis+Active-T	1466	1071	9508
Sepsis	Neu-Sepsis+Active-T	1168	1161	8967
Sepsis	Neu-Sepsis+Active-T	988	1145	7158
Sepsis	Neu-Sepsis+Active-T	384	778	4272
Sepsis	Neu-Sepsis+Active-T	623	728	10483
Sepsis	Neu-Sepsis+Active-T	1559	2199	8581
Sepsis	Neu-Sepsis+Active-T	1154	1145	6120
Sepsis	Neu-Sepsis+Active-T	919	1821	4304
Sepsis	Neu-Sepsis+Active-T	379	889	3411
Sepsis	Neu-Sepsis+Active-T	1801	2709	NA
Sepsis	Neu-Sepsis+Active-T	440	672	NA
Sepsis	Neu-Sepsis+Active-T	345	648	NA
Conv.	Neu-Con.+Active-T	209	573	7063
Conv.	Neu-Con.+Active-T	129	780	5588
Conv.	Neu-Con.+Active-T	261	475	7948

## Sheet: Fig.3d
Fig.3d box plot
condition	Neu1	Neu2	Neu3	Neu4	gene
Neu+ActivatedT	51.3	51.9	81.5	73.7	CD64
Neu+ActivatedT+100nM_Rapa	9.01	12.4	54.7	40.2	CD64
Neu+ActivatedT+500nM_Rapa	10.3	14.3	56.1	42.4	CD64
Neu+ActivatedT+5uM_Rapa	5.14	2.57	32.1	33.6	CD64
Neu+ActivatedT	89.7	76.7	79.7	77.8	CD123
Neu+ActivatedT+100nM_Rapa	67.5	54.1	55.5	54.3	CD123
Neu+ActivatedT+500nM_Rapa	69.2	57.4	56.6	54.7	CD123
Neu+ActivatedT+5uM_Rapa	63.3	49.5	36.7	56.6	CD123
Neu+ActivatedT	69.3	86.6	51.6	78.6	PD-L1
Neu+ActivatedT+100nM_Rapa	40.6	76.4	19.8	57.7	PD-L1
Neu+ActivatedT+500nM_Rapa	42.4	76.6	20.9	58.5	PD-L1
Neu+ActivatedT+5uM_Rapa	34.8	53	17.2	51.2	PD-L1

## Sheet: Fig.3e
Fig.3e box plot
condition	Neu1	Neu2	Neu3	Neu4	Neu5	gene
Sepsis-Neu+Ta-Normoxia	92.8	81	73.1	72.1	66.2	CD64
Sepsis-Neu+Ta-Hypoxia	79.2	52.1	58.2	58.7	40.4	CD64
Sepsis-Neu+Ta-Normoxia	92.3	81	74.1	74	67.5	CD123
Sepsis-Neu+Ta-Hypoxia	78.6	52.1	62.6	66.8	37.5	CD123

## Sheet: Fig.S4d
Fig.S4d box plot
		Rep1			Rep2			Rep3			Rep4			Rep5			Rep6
		CD64+	CD123+	PD-L1+	CD64+	CD123+	PD-L1+	CD64+	CD123+	PD-L1+	CD64+	CD123+	PD-L1+	CD64+	CD123+	PD-L1+	CD64+	CD123+	PD-L1+
CD4	Neu_only	112	148	2364	155	282	2292	97.7	181	2227				160	248	1000	168	219	1097
	Neu+Rest T	192	199	2815	608	893	2697	138	215	2202				453	608	1705	516	700	1794
	Neu+Activated T	665	733	8755	1244	1874	5837	933	1846	10412				1751	2634	5837	1961	2604	6631
CD8	Neu_only	70.6	236	988	73.2	149	996	127	212	1492	126	152	1413
	Neu+Rest T	157	677	3040	200	772	4913	689	831	2815	647	606	2227
	Neu+Activated T	387	1061	5976	426	1002	8189	1154	1145	4272	1315	1371	5093
Jurkat	Neu_only	112	182	3145	126	152	1413	73.2	205	2173	69.4	192	2087	160	248	1000	168	219	1097
	Neu+Rest T	111	196	3483	114	254	1421	79.6	215	2231	77.1	204	2152	177	308	796	177	277	998
	Neu+Activated T	130	188	3246	120	295	1386	91.2	217	2115	91.2	205	2044	183	336	1004	166	291	1006

## Sheet: Fig. S5a
Fig.S5a box plot
condition	Neu1	Neu2	Neu3	Neu4	Neu5	Neu6	Neu7	Neu8
Neu.only	8765.9	26269.1	14932.9	8376.43	29042.2	11397.5	10104.7	5406.77
Neu+Activated.CD4-T	43076.3	44924.3	23048.6	23186.6	36438.6	22188.3	13277.2	11531.8
Neu.only+PMA	16491.7	34667.6	45210.3	39528.3	40922.8	35431.9	12930.4	17722.6
Neu+Activated.CD4-T+PMA	46389.3	75924.3	65315.3	48516.7	39440.7	46237.9	22249.8	43172.3

## Sheet: Fig. S5b
Fig. S5b box plot
condition	Neu1	Neu2	Neu3	Neu4	Neu5	Neu6	gene
Sepsis-Neu	0.062	0.37	1.49	0.53	0.17	0.13	CD64
Neu+ActivatedT-(-Rapa)	58.2	71.1	30.3	56.2	37.6	31.6	CD64
Neu+ActivatedT-(+Rapa)	32.8	54	15	39.5	33.2	23	CD64
Sepsis-Neu	1.68	4.16	0.5	0.088	17.6	20.9	CD123
Neu+ActivatedT-(-Rapa)	61.5	53.1	46.6	46.6	44.3	37.5	CD123
Neu+ActivatedT-(+Rapa)	38.1	38.3	28	31.2	36	26.1	CD123
Sepsis-Neu	2.68	1.57	3.48	0.56	0.42	1.05	PD-L1
Neu+ActivatedT-(-Rapa)	65.6	69.4	64.1	60.2	48.1	42.9	PD-L1
Neu+ActivatedT-(+Rapa)	55.6	60.7	50.8	52.3	41.6	33.1	PD-L1

## Sheet: Fig. S5d
Fig. S5d box plot
Replicate	Neu	Neu+activated.T.media	gene expression ((2–∆∆Ct) )
Rep1	1	15.2024	CD123
Rep2	1	22.5663	CD123
Rep3	1	13.6029	CD123
Rep4	1	62.6723	CD123
Rep5	1	14.1983	CD123
Rep6	1	8.437	CD123
Rep7	1	10.9305	CD123
Rep8	1	47.1264	CD123
Rep9	1	66.721	CD123
Rep1	1	4.52539	CD64
Rep2	1	3.60106	CD64
Rep3	1	4.677	CD64
Rep4	1	22.9747	CD64
Rep5	1	2.31652	CD64
Rep6	1	1.758	CD64
Rep7	1	3.11849	CD64
Rep8	1	10.4234	CD64
Rep9	1	22.715	CD64

## Sheet: Fig. S5f
Fig. S5f bar plot
		Neu1	Neu2	Neu3
2 days	Neu_only	90	60.5	65.5
	Neu+Ta	91.1	80.6	60.2
	Neu+Ta+100nM.Rapa	92.4	75	59.2
	Neu+Ta+500nM.Rapa	91.8	76.8	59.5
	Neu+Ta+5uM.Rapa	90.8	71.4	52.1
4 days	Neu_only	43.5	16.9	14.9
	Neu+Ta	74.7	53.4	7.81
	Neu+Ta+100nM.Rapa	60.6	19.6	4.78
	Neu+Ta+500nM.Rapa	60.2	25.8	4.23
	Neu+Ta+5uM.Rapa	54.7	22.2	1.75

## Sheet: Fig.4a-b
Fig.4a bar plot
condition	Rep1	Rep2	Rep3	Rep4	Rep4.2
Ta	79.5	40.5	69.6	71.3	NA
Ta+neu	16.5	12.3	11.4	10.6	NA
Ta+neu.media	79.9	29.5	72.8	70.5	72.9
Fig.4b bar plot
condition	Rep1	Rep2	Rep3	Rep4	Rep5
neu	0	0	0	0	0
Neu+Ta	51.8	56.3	74.1	54.2	33.4
Neu+Ta.media	59	58	64.9	52.9	37.7

## Sheet: Fig.S6d
Fig.S6d box plot
	patient1	patient2	patient3	patient1	patient2	patient3	patient1	patient2	patient3
	CD64	CD64	CD64	CD123	CD123	CD123	PD-L1	PD-L1	PD-L1
(-)	0.34	0.29	3.56	0.44	1.21	4.64	1.46	2.2	5.05
Condi-media Tn-1	0.64	10.8	9.17	4.22	22.1	16	4.31	6.83	3.17
Condi-media Tn-2	0.36	4.02	6.34	3.8	16.2	16.1	2.71	3.81	2.2
Condi-media Tn-3	0.31	0.4	5.32	1.18	1.57	6.37	1.81	2.04	4.32
Condi-media Tn-4	0.26	0.24	4.22	0.45	1.12	4.51	1.03	2.32	2.94
Condi-media Tn-5	0.24	0.24	4.73	0.4	0.95	3.87	1.84	2.27	3.5
Condi-media Ta-1	67.1	80.5	59.3	64.1	69.2	88.6	97.7	99	89.4
Condi-media Ta-2	62.3	76.6	65	61.1	69.6	91.5	95.8	99.1	89.9
Condi-media Ta-3	61.3	62.2	69.5	53.4	73	92	96.9	98.8	89.5
Condi-media Ta-4	67.5	82.6	54.3	60.1	60.7	89.7	98	99	84.8
Condi-media Ta-5	36.9	49.1	27.8	34	49.5	77	90.5	77.5	27.4

[truncated: 8 more sheets: Fig.S6e, Fig.S6f, Fig.5d , Fig.5f, Fig.5g, Fig.5i, Fig.5l, Fig.S9a]
